# Supplementary material for: Detrimental effects of duplicate reads and low complexity regions on RNA- and ChIP-seq data
Source: BMC Bioinformatics. 2015 Sep 25;16(Suppl 13):S10. doi: 10.1186/1471-2105-16-S13-S10 (PMC4597324; doi:10.1186/1471-2105-16-S13-S10)
Supplement: Additional File 1 — Alignment statistics for the non-trimmed RNA-seq data in each data preprocessing step. Each worksheet contains step-specific alignment statistics. "no_remDup"/"remDup" in the worksheet name indicate whether the data has duplicates kept/removed, respectively. "All"/"0.75" etc., indicate whether the reads overlapping low complexity regions were kept/removed at the specified threshold, respectively [file 1471-2105-16-S13-S10-S1.xlsx]

## Sheet: no_remDup_All
	4.15059e+07						2.87844e+07	3.71075		6.53824e+06	3.19873	1.66454e+06	3.4839
IID	total (QC-passed reads + QC-failed reads)	duplicates	mapped (100.00%:-nan%)	paired in sequencing	read1	read2	properly paired (74.05%:-nan%)	68.9821	with itself and mate mapped	singletons (9.92%:-nan%)	16.0307	with mate mapped to a different chr	4.01122	with mate mapped to a different chr (mapQ>=5)
p1000025-8	53414847	0	53414847	53414847	28367453	25047394	38424126	71.9353	46094118	7320729	13.7054	1968072	3.6845	162402
p1000037-2	53705131	0	53705131	53705131	28752665	24952466	39262522	73.1076	46045184	7659947	14.263	2041452	3.80122	149680
p1000052-2	37008935	0	37008935	37008935	20115422	16893513	24913930	67.3187	28968482	8040453	21.7257	1154714	3.1201	99430
p1000460-1	26621005	0	26621005	26621005	14448165	12172840	17650246	66.302	21111012	5509993	20.6979	822468	3.08955	85782
p1000472-2	48607785	0	48607785	48607785	25751897	22855888	35497232	73.0279	42286062	6321723	13.0056	1959114	4.03045	143202
p1000474-6	26800932	0	26800932	26800932	14365979	12434953	18181690	67.8398	22627954	4172978	15.5703	1000110	3.73162	106096
p1000480-8	42498245	0	42498245	42498245	22400455	20097790	29975668	70.5339	36906422	5591823	13.1578	1939794	4.56441	119486
p1000485-4	50652028	0	50652028	50652028	26514405	24137623	33507630	66.1526	42438442	8213586	16.2157	3579000	7.06586	204532
p1000490-6	41711134	0	41711134	41711134	21760568	19950566	24071126	57.7091	34972544	6738590	16.1554	6838334	16.3945	299222
p1000492-3	33088928	0	33088928	33088928	17229588	15859340	23576922	71.2532	27916814	5172114	15.631	1261312	3.81189	106284
p1000509-3	41770395	0	41770395	41770395	23294842	18475553	28921780	69.2399	33960662	7809733	18.6968	1067124	2.55474	146070
p1000512-6	33955053	0	33955053	33955053	18883130	15071923	22398674	65.9657	25914654	8040399	23.6795	900532	2.65213	85216
p1000522-0	60283335	0	60283335	60283335	32698562	27584773	42940334	71.2309	50724688	9558647	15.8562	2458868	4.07885	197896
p1001354-0	29749359	0	29749359	29749359	15886791	13862568	19878288	66.8192	23572836	6176523	20.7619	788130	2.64923	95918
p1001380-6	28055739	0	28055739	28055739	15332554	12723185	18323612	65.3115	22951668	5104071	18.1926	845420	3.01336	82758
p1001382-3	22776408	0	22776408	22776408	12500555	10275853	14742484	64.727	18312574	4463834	19.5985	700556	3.0758	70478
p1001405-2	34558144	0	34558144	34558144	20073625	14484519	22316914	64.5779	26702070	7856074	22.7329	1024640	2.96497	83374
p1001409-9	39257806	0	39257806	39257806	20715884	18541922	27056924	68.9211	33268232	5989574	15.257	1283326	3.26897	132804
p1001415-0	27273451	0	27273451	27273451	14581563	12691888	18654076	68.3965	22738302	4535149	16.6284	962182	3.52791	99906
p1001423-6	29066314	0	29066314	29066314	15414443	13651871	19595492	67.4165	24098214	4968100	17.0923	972710	3.34652	80596
p1001427-0	44687473	0	44687473	44687473	23691355	20996118	31820004	71.2056	38409354	6278119	14.0489	1478800	3.3092	131910
p1001434-0	37694711	0	37694711	37694711	20336078	17358633	26322218	69.83	31339534	6355177	16.8596	1040004	2.75902	141698
p1001558-1	41088242	0	41088242	41088242	21800405	19287837	29151002	70.9473	34323526	6764716	16.4639	1461076	3.55595	117278
p1001573-6	45154598	0	45154598	45154598	23811038	21343560	33453870	74.0874	39036976	6117622	13.5482	1611538	3.56893	126092
p1001703-6	43682376	0	43682376	43682376	23109197	20573179	29068994	66.5463	35212228	8470148	19.3903	2353652	5.3881	173424
p1001755-9	42783889	0	42783889	42783889	23785574	18998315	28884156	67.5118	35112406	7671483	17.9308	1441654	3.36962	130596
p1001851-2	41702882	0	41702882	41702882	22603165	19099717	28426592	68.1646	34314380	7388502	17.717	1237900	2.96838	133252
p1000065-3	48453648	0	48453648	48453648	26188970	22264678	34731278	71.6794	41293686	7159962	14.7769	1608112	3.31887	179342
p1000005-2	47162855	0	47162855	47162855	25272165	21890690	33713240	71.4826	38547864	8614991	18.2665	1686828	3.5766	101290
p1000022-7	40547544	0	40547544	40547544	21902828	18644716	26298928	64.8595	30915022	9632522	23.7561	1066388	2.62997	139792
p1000044-9	39321824	0	39321824	39321824	20973470	18348354	27530728	70.0139	33046902	6274922	15.9579	1414084	3.59618	126982
p1000047-7	44011772	0	44011772	44011772	23977844	20033928	31188424	70.8638	35704424	8307348	18.8753	1070614	2.43256	138158
p1000473-3	52418845	0	52418845	52418845	27904319	24514526	37364478	71.2806	45357066	7061779	13.4718	2296834	4.3817	171300
p1000478-0	29038098	0	29038098	29038098	15736913	13301185	19635256	67.6189	23455356	5582742	19.2256	934916	3.21962	87682
p1000482-0	34865345	0	34865345	34865345	18002238	16863107	24204366	69.4224	29884990	4980355	14.2845	1726528	4.95199	95498
p1000504-0	46203142	0	46203142	46203142	24576718	21626424	32873048	71.1489	39448648	6754494	14.6191	1696688	3.67224	162648
p1000515-7	38791880	0	38791880	38791880	21865223	16926657	25801382	66.5123	30178124	8613756	22.205	1055440	2.72078	115070
p1001352-9	49920584	0	49920584	49920584	26634665	23285919	35108960	70.3296	40244176	9676408	19.3836	1220014	2.44391	135570
p1001372-0	36902721	0	36902721	36902721	18860536	18042185	17378358	47.0923	31588458	5314263	14.4007	11873828	32.176	242462
p1001374-9	33327562	0	33327562	33327562	18190861	15136701	22764650	68.3058	27324038	6003524	18.0137	855940	2.56826	100752
p1001378-3	25998092	0	25998092	25998092	14302852	11695240	16604704	63.8689	21373008	4625084	17.7901	840478	3.23284	101554
p1001404-7	24548018	0	24548018	24548018	13378140	11169878	16250074	66.1971	20692110	3855908	15.7076	799140	3.25542	82508
p1001416-6	42378861	0	42378861	42378861	22665363	19713498	30041246	70.8873	36334606	6044255	14.2624	1440316	3.39867	152854
p1001432-9	53694152	0	53694152	53694152	28715932	24978220	38322656	71.3721	46159532	7534620	14.0325	1845552	3.43716	152114
p1001436-4	47774575	0	47774575	47774575	25530835	22243740	33852412	70.8586	40969410	6805165	14.2443	1387660	2.9046	192558
p1001438-6	43440083	0	43440083	43440083	23472327	19967756	30402042	69.9862	35821556	7618527	17.538	1297172	2.98612	189626
p1001441-2	40641223	0	40641223	40641223	22158922	18482301	28542394	70.2302	34288976	6352247	15.6301	1254228	3.0861	139178
p1001474-2	41941022	0	41941022	41941022	22833185	19107837	29012240	69.1739	35014668	6926354	16.5145	1616300	3.85374	131910
p1001518-0	39605287	0	39605287	39605287	21356361	18248926	27877194	70.3876	33690968	5914319	14.9332	1255630	3.17036	143990
p1001559-9	39540271	0	39540271	39540271	20844178	18696093	27397016	69.2889	32680662	6859609	17.3484	1266186	3.20227	153588
p1001574-3	42126903	0	42126903	42126903	22759787	19367116	29203176	69.3219	35883986	6242917	14.8193	1305366	3.09865	143966
p1001585-5	31923085	0	31923085	31923085	17387320	14535765	21419836	67.0983	26374316	5548769	17.3817	990290	3.10211	112032
p1001627-2	33398643	0	33398643	33398643	17933550	15465093	23878030	71.494	28733624	4665019	13.9677	1150004	3.44327	130176
p1001756-3	62683570	0	62683570	62683570	32940753	29742817	43498996	69.3946	52518692	10164878	16.2162	2133922	3.40428	237496
p1001835-8	39221642	0	39221642	39221642	21236124	17985518	24662188	62.879	28745112	10476530	26.7111	1162022	2.96271	116594
p1001852-0	44017033	0	44017033	44017033	23618931	20398102	31658730	71.9238	37661482	6355551	14.4388	1340178	3.04468	138490
p1001853-1	45246997	0	45246997	45246997	23799309	21447688	31244102	69.0523	36430708	8816289	19.4848	1568124	3.4657	133202
541001	48513767	0	48513767	48513767	25207203	23306564	34377638	70.8616	43248514	5265253	10.8531	1922146	3.96206	105828
541064	61026111	0	61026111	61026111	31703653	29322458	45054590	73.8284	55027310	5998801	9.82989	2512144	4.11651	171072
541093	43589449	0	43589449	43589449	22932858	20656591	31539856	72.3566	37741636	5847813	13.4157	1553316	3.56351	112052
541101	54294335	0	54294335	54294335	28265802	26028533	39545728	72.8358	47469684	6824651	12.5697	2012942	3.70746	149520
541123	48223458	0	48223458	48223458	24945032	23278426	35915708	74.4777	40532028	7691430	15.9496	1177504	2.44177	102960
541132	38607976	0	38607976	38607976	20251363	18356613	26720998	69.2111	34446830	4161146	10.7779	1515168	3.92449	92382
541141	51746264	0	51746264	51746264	27320449	24425815	36680300	70.8849	44313840	7432424	14.3632	1820966	3.51903	122890
541198	43616771	0	43616771	43616771	22641952	20974819	30668438	70.3134	37666752	5950019	13.6416	1680542	3.85297	128194
541256	44468329	0	44468329	44468329	24206016	20262313	30485626	68.5558	37650756	6817573	15.3313	1692868	3.80691	111002
541352	47205498	0	47205498	47205498	24628332	22577166	32554440	68.9632	41196828	6008670	12.7288	1885460	3.99415	126952
541354	45893190	0	45893190	45893190	23977712	21915478	32292244	70.3639	39648070	6245120	13.6079	1504306	3.27784	134742
541552	53870183	0	53870183	53870183	27809025	26061158	39635100	73.5752	48493338	5376845	9.98112	2248196	4.17336	136944
541691	53650287	0	53650287	53650287	28336001	25314286	36991086	68.9485	45471958	8178329	15.2438	2157282	4.02101	207708
541819	45184962	0	45184962	45184962	23605980	21578982	30653840	67.8408	39742450	5442512	12.045	1670304	3.69659	106956
541822	52685788	0	52685788	52685788	27491791	25193997	38481814	73.0402	45994562	6691226	12.7002	2144242	4.06987	95586
541826	43878839	0	43878839	43878839	22897189	20981650	31390036	71.538	37384100	6494739	14.8015	1576448	3.59273	93084
p1000260-2	29337924	0	29337924	29337924	16171055	13166869	19289764	65.7503	24462604	4875320	16.6178	1106392	3.7712	101664
p1000275-2	31440595	0	31440595	31440595	16822900	14617695	20815004	66.2042	26691296	4749299	15.1056	1453450	4.62285	106360
p1000276-8	31336439	0	31336439	31336439	16675921	14660518	22359794	71.354	26777702	4558737	14.5477	1310448	4.18187	89540
p1000397-0	40806173	0	40806173	40806173	21417609	19388564	29161114	71.4625	35443676	5362497	13.1414	1941920	4.75889	107384
p1000418-9	39580372	0	39580372	39580372	21125462	18454910	26717554	67.502	32977726	6602646	16.6816	1361258	3.43922	103236
p1000425-0	39866505	0	39866505	39866505	22005884	17860621	27475590	68.919	32866100	7000405	17.5596	1016278	2.5492	121560
p1000020-4	39724392	0	39724392	39724392	21391885	18332507	27584062	69.4386	33391212	6333180	15.9428	1276238	3.21273	151176
p1001785-1	27984638	0	27984638	27984638	15421185	12563453	18557174	66.312	22600926	5383712	19.2381	886682	3.16846	79142
p1012521-0	37993602	0	37993602	37993602	19792887	18200715	26641842	70.1219	34274438	3719164	9.78892	1592934	4.19264	77196
p1023613-5	39892773	0	39892773	39892773	21098806	18793967	27029614	67.7557	34836190	5056583	12.6754	1432946	3.59199	106856
p1026495-6	55286085	0	55286085	55286085	28863714	26422371	39794956	71.9801	47214556	8071529	14.5996	2017982	3.65007	220452

## Sheet: no_remDup_0.75
	2.8283e+07						2.00524e+07	3.16823		4.67292e+06	3.85147	193884	0.0943112
IID	total (QC-passed reads + QC-failed reads)	duplicates	mapped (100.00%:-nan%)	paired in sequencing	read1	read2	properly paired (74.05%:-nan%)	70.55	with itself and mate mapped	singletons (9.92%:-nan%)	16.7372	with mate mapped to a different chr	0.685123	with mate mapped to a different chr (mapQ>=5)
p1000025-8	36650039	0	36650039	36650039	19858450	16791589	27143390	74.061	31632275	5017764	13.691	252549	0.689082	127381
p1000037-2	35683187	0	35683187	35683187	19599153	16084034	26731347	74.913	30377441	5305746	14.869	224866	0.630174	114272
p1000052-2	26863097	0	26863097	26863097	14895819	11967278	17929576	66.7443	20320848	6542249	24.354	152924	0.569272	85802
p1000460-1	19600091	0	19600091	19600091	10846785	8753306	12895211	65.7916	15098078	4502013	22.9693	125761	0.641635	73735
p1000472-2	31867889	0	31867889	31867889	17300314	14567575	23801466	74.6879	27543468	4324421	13.5698	248947	0.781184	108882
p1000474-6	18851561	0	18851561	18851561	10269494	8582067	12983905	68.8744	15807669	3043892	16.1466	166595	0.88372	87988
p1000480-8	27957135	0	27957135	27957135	15181809	12775326	20438610	73.107	24236887	3720248	13.307	231320	0.82741	86550
p1000485-4	32822467	0	32822467	32822467	17427628	15394839	23123409	70.4499	27284964	5537503	16.8711	212788	0.6483	113580
p1000490-6	21203551	0	21203551	21203551	11368507	9835044	14837751	69.9777	17604475	3599076	16.9739	170713	0.805115	81903
p1000492-3	22315340	0	22315340	22315340	11766657	10548683	16011956	71.7531	18437773	3877567	17.3762	157271	0.704766	86659
p1000509-3	31780473	0	31780473	31780473	18080271	13700202	22199460	69.8525	25637728	6142745	19.3287	195413	0.614884	130692
p1000512-6	25344598	0	25344598	25344598	14407833	10936765	16551549	65.306	18703634	6640964	26.2027	120182	0.474192	74781
p1000522-0	41058329	0	41058329	41058329	22982378	18075951	30033565	73.1485	34250934	6807395	16.5798	327218	0.796959	156792
p1001354-0	20488736	0	20488736	20488736	11220308	9268428	13664582	66.6931	16088259	4400477	21.4775	121950	0.595205	76190
p1001380-6	19028746	0	19028746	19028746	10658891	8369855	12389923	65.1116	15468672	3560074	18.7089	111816	0.587616	64869
p1001382-3	16221111	0	16221111	16221111	9076748	7144363	10360708	63.8718	12708910	3512201	21.652	91679	0.565183	56634
p1001405-2	24562516	0	24562516	24562516	14822095	9740421	15605379	63.5333	18228323	6334193	25.788	121188	0.493386	67239
p1001409-9	27465087	0	27465087	27465087	14704972	12760115	19269979	70.1617	23241524	4223563	15.3779	189251	0.68906	111207
p1001415-0	18804638	0	18804638	18804638	10184542	8620096	13029781	69.2903	15550179	3254459	17.3067	139152	0.739988	80579
p1001423-6	20291375	0	20291375	20291375	10842141	9449234	13972246	68.8581	16814186	3477189	17.1363	124700	0.614547	62308
p1001427-0	31420983	0	31420983	31420983	16874811	14546172	22950925	73.0433	27046189	4374794	13.9232	198296	0.631094	104440
p1001434-0	27322365	0	27322365	27322365	14994636	12327729	19184532	70.2155	22528483	4793882	17.5456	190414	0.696916	120847
p1001558-1	27917520	0	27917520	27917520	15152805	12764715	19984921	71.5856	22928301	4989219	17.8713	184335	0.660284	94762
p1001573-6	30137119	0	30137119	30137119	16229808	13907311	22451155	74.4967	25666421	4470698	14.8345	184046	0.610695	97964
p1001703-6	29879713	0	29879713	29879713	16194396	13685317	20620849	69.0129	23642470	6237243	20.8745	205829	0.688859	112457
p1001755-9	30793845	0	30793845	30793845	17746972	13046873	20937743	67.9933	24898393	5895452	19.1449	192638	0.625573	112758
p1001851-2	30747801	0	30747801	30747801	17034711	13713090	21032988	68.4049	24901018	5846783	19.0153	204169	0.664012	113440
p1000065-3	35227376	0	35227376	35227376	19537433	15689943	25700391	72.9557	29838015	5389361	15.2988	249717	0.708872	158086
p1000005-2	31448995	0	31448995	31448995	17349794	14099201	22786021	72.4539	25307171	6141824	19.5295	209086	0.664842	72072
p1000022-7	30978170	0	30978170	30978170	17011022	13967148	19938896	64.3643	23048404	7929766	25.5979	189470	0.611624	126054
p1000044-9	27188760	0	27188760	27188760	14853336	12335424	19316305	71.0452	22631625	4557135	16.7611	180583	0.664183	105823
p1000047-7	33087188	0	33087188	33087188	18401361	14685827	23465182	70.9192	26477684	6609504	19.976	190765	0.576552	123760
p1000473-3	34759595	0	34759595	34759595	18999817	15759778	25546240	73.4941	30003178	4756417	13.6838	290573	0.83595	133048
p1000478-0	20974016	0	20974016	20974016	11636223	9337793	14129530	67.3668	16531988	4442028	21.1787	135751	0.647234	74198
p1000482-0	22167734	0	22167734	22167734	11601339	10566395	15993456	72.1475	18954921	3212813	14.4932	190938	0.861333	65426
p1000504-0	32320179	0	32320179	32320179	17540544	14779635	23711348	73.3639	27696971	4623208	14.3044	244341	0.756001	128824
p1000515-7	29083448	0	29083448	29083448	16831510	12251938	19272784	66.2672	22075652	7007796	24.0955	165268	0.568254	104278
p1001352-9	36681255	0	36681255	36681255	19871136	16810119	25913221	70.6443	29192813	7488442	20.4149	189243	0.515912	117679
p1001372-0	9088879	0	9088879	9088879	4914310	4174569	6561306	72.1905	7451674	1637205	18.0133	68753	0.756452	28662
p1001374-9	23789637	0	23789637	23789637	13344403	10445234	16399654	68.9361	19488569	4301068	18.0796	139158	0.584952	84945
p1001378-3	18602032	0	18602032	18602032	10404664	8197368	12010920	64.5678	15213119	3388913	18.218	127450	0.68514	81691
p1001404-7	17427163	0	17427163	17427163	9650367	7776796	11680697	67.0258	14631410	2795753	16.0425	117218	0.672617	65627
p1001416-6	28979825	0	28979825	28979825	15705530	13274295	21048525	72.6316	24970958	4008867	13.8333	194349	0.670636	121279
p1001432-9	37094859	0	37094859	37094859	20319396	16775463	27058529	72.9441	31731514	5363345	14.4585	245719	0.662407	123468
p1001436-4	34521737	0	34521737	34521737	18696476	15825261	25016383	72.4656	29798904	4722833	13.6808	245821	0.712076	154584
p1001438-6	32194488	0	32194488	32194488	17739814	14454674	22766004	70.714	26370111	5824377	18.0912	255093	0.79235	164266
p1001441-2	29306267	0	29306267	29306267	16334721	12971546	20876176	71.2345	24623308	4682959	15.9794	201992	0.689245	116742
p1001474-2	29015992	0	29015992	29015992	16228276	12787716	20523643	70.7322	24013383	5002609	17.2409	196594	0.677537	107438
p1001518-0	29040484	0	29040484	29040484	15954378	13086106	20793942	71.6033	24615342	4425142	15.2378	197742	0.680918	122431
p1001559-9	29351886	0	29351886	29351886	15624775	13727111	20663501	70.3992	24069117	5282769	17.9981	223241	0.760568	133980
p1001574-3	30576636	0	30576636	30576636	16888494	13688142	21391151	69.9591	25834419	4742217	15.5093	215468	0.704682	122764
p1001585-5	22874359	0	22874359	22874359	12769042	10105317	15219956	66.5372	18490653	4383706	19.1643	164324	0.718376	96368
p1001627-2	23472655	0	23472655	23472655	12892318	10580337	17016415	72.4946	20090979	3381676	14.4069	186910	0.796288	111053
p1001756-3	45797107	0	45797107	45797107	24437730	21359377	32246489	70.4116	37975346	7821761	17.0792	346854	0.757371	202359
p1001835-8	28983065	0	28983065	28983065	16116229	12866836	17936483	61.8861	20363731	8619334	29.7392	177899	0.613803	97632
p1001852-0	31766869	0	31766869	31766869	17432531	14334338	23250002	73.1895	27136276	4630593	14.5768	198738	0.625614	114694
p1001853-1	31160098	0	31160098	31160098	16724707	14435391	21690222	69.609	24558973	6601125	21.1845	237321	0.761618	109513
541001	30978895	0	30978895	30978895	16367568	14611327	22561399	72.8283	27571652	3407243	10.9986	195462	0.630952	79267
541064	38856812	0	38856812	38856812	20635893	18220919	29796373	76.6825	35100871	3755941	9.66611	269444	0.693428	129965
541093	25444629	0	25444629	25444629	13808271	11636358	18579515	73.0194	21952507	3492122	13.7244	177285	0.696748	84775
541101	34947222	0	34947222	34947222	18548270	16398952	26313480	75.2949	30654912	4292310	12.2823	250358	0.716389	111966
541123	32206208	0	32206208	32206208	16854351	15351857	24500756	76.0746	27279562	4926646	15.2972	166824	0.517987	81009
541132	25758347	0	25758347	25758347	13763480	11994867	18281758	70.9741	22881652	2876695	11.168	169436	0.657791	73160
541141	33498285	0	33498285	33498285	18154760	15343525	24109073	71.9711	28424622	5073663	15.146	222555	0.664377	94491
541198	28914950	0	28914950	28914950	15177125	13737825	21011822	72.6677	25096718	3818232	13.205	208217	0.720102	100011
541256	29591139	0	29591139	29591139	16612887	12978252	20688516	69.9146	24708362	4882777	16.5008	191146	0.645957	84762
541352	30227403	0	30227403	30227403	16104645	14122758	21600796	71.461	26602344	3625059	11.9926	224610	0.743067	97253
541354	31627793	0	31627793	31627793	16831629	14796164	22711020	71.8072	27340073	4287720	13.5568	210794	0.666483	111013
541552	34618145	0	34618145	34618145	18142158	16475987	26536770	76.6557	31359606	3258539	9.41281	252103	0.728239	102828
541691	35328350	0	35328350	35328350	19522839	15805511	25027574	70.8427	30059476	5268874	14.914	297650	0.842524	171964
541819	28212839	0	28212839	28212839	15071111	13141728	19645413	69.6329	24961313	3251526	11.525	172627	0.611874	79382
541822	32537143	0	32537143	32537143	17486389	15050754	24625241	75.6835	28294308	4242835	13.04	207943	0.639094	66353
541826	28860649	0	28860649	28860649	15483639	13377010	21189009	73.4183	24454112	4406537	15.2683	175870	0.609376	73858
p1000260-2	20891261	0	20891261	20891261	11889677	9001584	13817807	66.1416	17154009	3737252	17.8891	172278	0.824641	84510
p1000275-2	21003588	0	21003588	21003588	11525740	9477848	14309807	68.1303	17826548	3177040	15.1262	212493	1.0117	83096
p1000276-8	20801215	0	20801215	20801215	11315205	9486010	15254195	73.3332	17698978	3102237	14.9137	153002	0.735544	67244
p1000397-0	27211904	0	27211904	27211904	14567460	12644444	20102502	73.8739	23494845	3717059	13.6597	201297	0.739739	74943
p1000418-9	27332696	0	27332696	27332696	14978230	12354466	18818683	68.8504	22632515	4700181	17.1962	171283	0.62666	83028
p1000425-0	28486812	0	28486812	28486812	16045811	12441001	19889851	69.8213	23521297	4965515	17.4309	175548	0.616243	106429
p1000020-4	27237959	0	27237959	27237959	15006756	12231203	19103580	70.1359	22770677	4467282	16.4009	220759	0.810483	123453
p1001785-1	19585940	0	19585940	19585940	11027108	8558832	13161710	67.1998	15662472	3923468	20.0321	110695	0.565176	62375
p1012521-0	24021730	0	24021730	24021730	12767141	11254589	17356966	72.2553	21552920	2468810	10.2774	147518	0.614102	54550
p1023613-5	26424564	0	26424564	26424564	14367050	12057514	18234722	69.0067	22967187	3457377	13.084	178351	0.674944	88737
p1026495-6	37126267	0	37126267	37126267	19986070	17140197	27112003	73.0265	31390012	5736255	15.4507	328277	0.884218	193698

## Sheet: no_remDup_0.50
	2.64506e+07						1.86162e+07	3.23734		4.50608e+06	3.94528	167639	0.0831548
IID	total (QC-passed reads + QC-failed reads)	duplicates	mapped (100.00%:-nan%)	paired in sequencing	read1	read2	properly paired (74.05%:-nan%)	70.0492	with itself and mate mapped	singletons (9.92%:-nan%)	17.2239	with mate mapped to a different chr	0.632941	with mate mapped to a different chr (mapQ>=5)
p1000025-8	34138331	0	34138331	34138331	18555183	15583148	25147546	73.6637	29337987	4800344	14.0614	216290	0.633569	124846
p1000037-2	33146250	0	33146250	33146250	18288268	14857982	24653657	74.3784	28048911	5097339	15.3783	191301	0.577142	111978
p1000052-2	25383396	0	25383396	25383396	14118297	11265099	16773545	66.0808	19029055	6354341	25.0335	134751	0.530863	84534
p1000460-1	18567882	0	18567882	18567882	10308335	8259547	12098374	65.1575	14184483	4383399	23.6074	112277	0.604684	72690
p1000472-2	29411922	0	29411922	29411922	16041764	13370158	21818187	74.1814	25276353	4135569	14.0609	200674	0.682288	105688
p1000474-6	17757610	0	17757610	17757610	9705820	8051790	12148937	68.4154	14812094	2945516	16.5873	144242	0.812283	86614
p1000480-8	25859368	0	25859368	25859368	14110822	11748546	18794878	72.6811	22301349	3558019	13.7591	183005	0.707693	83483
p1000485-4	30747649	0	30747649	30747649	16354891	14392758	21501218	69.928	25409974	5337675	17.3596	181777	0.59119	111376
p1000490-6	19779010	0	19779010	19779010	10633663	9145347	13752118	69.5288	16321596	3457414	17.4802	139754	0.706577	79238
p1000492-3	20777649	0	20777649	20777649	10975838	9801811	14766428	71.0688	17033197	3744452	18.0215	136487	0.656893	85182
p1000509-3	30299551	0	30299551	30299551	17288470	13011081	21035875	69.4264	24327489	5972062	19.7101	183957	0.607128	129710
p1000512-6	24021008	0	24021008	24021008	13704881	10316127	15522716	64.6214	17559532	6461476	26.8993	110265	0.459036	73950
p1000522-0	38119431	0	38119431	38119431	21448535	16670896	27693239	72.6486	31605307	6514124	17.0887	270745	0.710255	151911
p1001354-0	19461029	0	19461029	19461029	10682490	8778539	12866681	66.1151	15177153	4283876	22.0126	111504	0.57296	75166
p1001380-6	17969528	0	17969528	17969528	10106777	7862751	11585622	64.4737	14511844	3457684	19.2419	99860	0.555719	63978
p1001382-3	15357586	0	15357586	15357586	8630263	6727323	9688422	63.0856	11921392	3436194	22.3746	80781	0.526001	55858
p1001405-2	23166278	0	23166278	23166278	14082487	9083791	14518149	62.6693	16981230	6185048	26.6985	107594	0.464442	65835
p1001409-9	25731423	0	25731423	25731423	13809751	11921672	17922771	69.6532	21664608	4066815	15.8049	171631	0.667009	109351
p1001415-0	17683772	0	17683772	17683772	9603091	8080681	12148299	68.6974	14530482	3153290	17.8315	123546	0.698641	79247
p1001423-6	19132145	0	19132145	19132145	10240605	8891540	13088407	68.4106	15771644	3360501	17.5647	106311	0.555667	61140
p1001427-0	29452461	0	29452461	29452461	15859996	13592465	21394807	72.6418	25249229	4203232	14.2712	174575	0.592735	102217
p1001434-0	25879384	0	25879384	25879384	14237672	11641712	18044977	69.7272	21223931	4655453	17.989	174755	0.675267	119194
p1001558-1	26024305	0	26024305	26024305	14170775	11853530	18456845	70.9216	21209010	4815295	18.5031	159225	0.611832	92726
p1001573-6	28125342	0	28125342	28125342	15193092	12932250	20771648	73.8539	23803623	4321719	15.3659	157826	0.561152	95676
p1001703-6	28066556	0	28066556	28066556	15257768	12808788	19194979	68.3909	22036434	6030122	21.4851	176616	0.629276	108685
p1001755-9	29209451	0	29209451	29209451	16906265	12303186	19718106	67.5059	23482709	5726742	19.6058	174675	0.598009	111286
p1001851-2	29104418	0	29104418	29104418	16174366	12930052	19763577	67.9058	23429706	5674712	19.4978	181877	0.624912	111555
p1000065-3	33235845	0	33235845	33235845	18496447	14739398	24102664	72.5201	28029023	5206822	15.6663	230258	0.6928	156163
p1000005-2	29252503	0	29252503	29252503	16211650	13040853	21010971	71.8262	23335700	5916803	20.2267	157659	0.538959	69469
p1000022-7	29688768	0	29688768	29688768	16337502	13351266	18927207	63.7521	21913908	7774860	26.1879	177937	0.599341	125126
p1000044-9	25538807	0	25538807	25538807	13990441	11548366	18015967	70.5435	21137491	4401316	17.2338	159018	0.622652	103996
p1000047-7	31466428	0	31466428	31466428	17544567	13921861	22156070	70.4118	25040014	6426414	20.4231	180140	0.572483	122433
p1000473-3	32192062	0	32192062	32192062	17673126	14518936	23518108	73.0556	27650671	4541391	14.1072	240397	0.746759	129502
p1000478-0	19842726	0	19842726	19842726	11045889	8796837	13251600	66.7832	15523776	4318950	21.7659	120215	0.605839	73072
p1000482-0	20421468	0	20421468	20421468	10718138	9703330	14642625	71.7021	17363986	3057482	14.9719	147624	0.722886	62870
p1000504-0	30281586	0	30281586	30281586	16483816	13797770	22102328	72.9893	25853216	4428370	14.624	210764	0.696014	125529
p1000515-7	27614812	0	27614812	27614812	16043358	11571454	18136785	65.6777	20801282	6813530	24.6735	155131	0.561767	103379
p1001352-9	34608962	0	34608962	34608962	18788263	15820699	24251366	70.0725	27360988	7247974	20.9425	173931	0.502561	116028
p1001372-0	8325212	0	8325212	8325212	4522945	3802267	5959321	71.5816	6784523	1540689	18.5063	56731	0.681436	27365
p1001374-9	22534489	0	22534489	22534489	12678878	9855611	15426460	68.4571	18365079	4169410	18.5023	126345	0.560674	84021
p1001378-3	17619475	0	17619475	17619475	9889910	7729565	11284825	64.0475	14322629	3296846	18.7114	116984	0.663947	80764
p1001404-7	16404938	0	16404938	16404938	9117079	7287859	10919737	66.5637	13700789	2704149	16.4838	103477	0.630767	64127
p1001416-6	27119074	0	27119074	27119074	14747048	12372026	19552701	72.0994	23263880	3855194	14.2158	178512	0.658253	119571
p1001432-9	34576029	0	34576029	34576029	19014416	15561613	25065334	72.4934	29422930	5153099	14.9037	211482	0.611643	121364
p1001436-4	32659296	0	32659296	32659296	17729582	14929714	23549637	72.107	28093364	4565932	13.9805	226074	0.692219	152529
p1001438-6	30629390	0	30629390	30629390	16922134	13707256	21521131	70.263	24963904	5665486	18.4969	236063	0.770707	162165
p1001441-2	27705481	0	27705481	27705481	15496809	12208672	19618107	70.8095	23166664	4538817	16.3824	181518	0.65517	114977
p1001474-2	27168568	0	27168568	27168568	15264040	11904528	19065709	70.1756	22344541	4824027	17.7559	173520	0.638679	105314
p1001518-0	27428507	0	27428507	27428507	15110565	12317942	19525067	71.1853	23150208	4278299	15.598	178198	0.649682	120850
p1001559-9	27827796	0	27827796	27827796	14834072	12993724	19466434	69.9532	22702301	5125495	18.4186	203234	0.730327	132085
p1001574-3	28853916	0	28853916	28853916	15990640	12863276	20061055	69.5263	24261818	4592098	15.915	191368	0.663231	120831
p1001585-5	21624551	0	21624551	21624551	12112526	9512025	14271536	65.9969	17364183	4260368	19.7015	147678	0.682918	94784
p1001627-2	22099495	0	22099495	22099495	12180758	9918737	15925501	72.0627	18834570	3264925	14.7738	168691	0.763325	109254
p1001756-3	43181897	0	43181897	43181897	23081947	20099950	30207251	69.9535	35615994	7565903	17.521	309588	0.716939	198385
p1001835-8	27435896	0	27435896	27435896	15305999	12129897	16755516	61.0715	19038538	8397358	30.6072	155031	0.565066	95448
p1001852-0	29957099	0	29957099	29957099	16486436	13470663	21816784	72.8268	25498661	4458438	14.8827	178632	0.596293	112454
p1001853-1	28985746	0	28985746	28985746	15602418	13383328	19968674	68.8914	22620242	6365504	21.9608	198015	0.683146	107122
541001	28202264	0	28202264	28202264	14938389	13263875	20399600	72.3332	24984751	3217513	11.4087	156579	0.5552	76926
541064	35436456	0	35436456	35436456	18879604	16556852	27066626	76.3807	31895303	3541153	9.99297	225147	0.635354	125247
541093	23382793	0	23382793	23382793	12748525	10634268	16950856	72.4929	20041646	3341147	14.2889	149792	0.640608	83407
541101	31999875	0	31999875	31999875	17027066	14972809	23973296	74.9168	27941993	4057882	12.6809	205375	0.641799	107819
541123	30025413	0	30025413	30025413	15736884	14288529	22695719	75.5884	25299940	4725473	15.7382	144141	0.480063	79383
541132	23714566	0	23714566	23714566	12707642	11006924	16751098	70.6363	20983099	2731467	11.5181	138405	0.583629	71259
541141	30880100	0	30880100	30880100	16806799	14073301	22062140	71.4445	26017894	4862206	15.7454	178985	0.579613	92036
541198	26913537	0	26913537	26913537	14151907	12761630	19456352	72.2921	23259710	3653827	13.5762	173830	0.645883	98090
541256	27422237	0	27422237	27422237	15487533	11934704	19052093	69.4768	22738450	4683787	17.0803	157015	0.572583	82404
541352	27864463	0	27864463	27864463	14889702	12974761	19821992	71.1372	24422210	3442253	12.3536	185622	0.66616	95025
541354	29628118	0	29628118	29628118	15792904	13835214	21168515	71.4474	25506281	4121837	13.9119	184007	0.621055	109106
541552	31609652	0	31609652	31609652	16602762	15006890	24158802	76.4286	28561990	3047662	9.64156	200684	0.634882	99683
541691	33085258	0	33085258	33085258	18355522	14729736	23287362	70.3859	28004890	5080368	15.3554	266646	0.805936	169195
541819	25921024	0	25921024	25921024	13891706	12029318	17963398	69.3005	22834822	3086202	11.9062	144284	0.556629	77611
541822	29313253	0	29313253	29313253	15832936	13480317	22056736	75.2449	25323922	3989331	13.6093	153997	0.525349	63572
541826	26636239	0	26636239	26636239	14339851	12296388	19423316	72.9206	22422759	4213480	15.8186	146349	0.549436	72411
p1000260-2	19754118	0	19754118	19754118	11304572	8449546	12961247	65.6129	16114217	3639901	18.426	149405	0.756323	82973
p1000275-2	19603079	0	19603079	19603079	10809134	8793945	13271855	67.7029	16546672	3056407	15.5915	169855	0.866471	81197
p1000276-8	19329718	0	19329718	19329718	10557901	8771817	14081139	72.8471	16361312	2968406	15.3567	126284	0.653315	65611
p1000397-0	25242580	0	25242580	25242580	13567520	11675060	18523466	73.3818	21685423	3557157	14.0919	158112	0.62637	72039
p1000418-9	25506924	0	25506924	25506924	14031677	11475247	17431758	68.3413	20985867	4521057	17.7248	145057	0.568697	81400
p1000425-0	26896252	0	26896252	26896252	15209402	11686850	18650539	69.3425	22096937	4799315	17.8438	160666	0.597355	105390
p1000020-4	25520007	0	25520007	25520007	14111610	11408397	17761456	69.5982	21208393	4311614	16.895	193376	0.757743	121274
p1001785-1	18410564	0	18410564	18410564	10411411	7999153	12259540	66.5897	14611678	3798886	20.6343	97601	0.530136	61427
p1012521-0	21742957	0	21742957	21742957	11596259	10146698	15638355	71.9238	19422600	2320357	10.6718	116755	0.536978	52382
p1023613-5	24431333	0	24431333	24431333	13334797	11096536	16763559	68.615	21122293	3309040	13.5442	152096	0.622545	87039
p1026495-6	34723403	0	34723403	34723403	18744658	15978745	25180417	72.5171	29178379	5545024	15.9691	301123	0.867205	190800

## Sheet: no_remDup_0.25
	2.47034e+07						1.72805e+07	3.31104		4.32044e+06	4.045	153224	0.0828345
IID	total (QC-passed reads + QC-failed reads)	duplicates	mapped (100.00%:-nan%)	paired in sequencing	read1	read2	properly paired (74.05%:-nan%)	69.6283	with itself and mate mapped	singletons (9.92%:-nan%)	17.6626	with mate mapped to a different chr	0.619283	with mate mapped to a different chr (mapQ>=5)
p1000025-8	31763734	0	31763734	31763734	17332110	14431624	23295081	73.3386	27191569	4572165	14.3943	195133	0.614326	120510
p1000037-2	30811398	0	30811398	30811398	17077223	13734175	22783041	73.9435	25938232	4873166	15.8161	174192	0.565349	108256
p1000052-2	23858018	0	23858018	23858018	13323529	10534489	15628479	65.5062	17741433	6116585	25.6374	125356	0.525425	82133
p1000460-1	17475013	0	17475013	17475013	9742978	7732035	11287615	64.5929	13243804	4231209	24.2129	105032	0.601041	70515
p1000472-2	27346930	0	27346930	27346930	14981817	12365113	20187729	73.8208	23394028	3952902	14.4546	176123	0.644032	101840
p1000474-6	16658937	0	16658937	16658937	9135312	7523625	11332583	68.027	13827514	2831423	16.9964	132571	0.795795	83986
p1000480-8	24055894	0	24055894	24055894	13187014	10868880	17393308	72.3037	20649710	3406184	14.1595	158414	0.658525	79919
p1000485-4	28739254	0	28739254	28739254	15328810	13410444	19981768	69.5278	23627637	5111617	17.7862	165205	0.574841	107704
p1000490-6	18431238	0	18431238	18431238	9936473	8494765	12746841	69.1589	15133932	3297306	17.8898	126730	0.687583	76361
p1000492-3	19388875	0	19388875	19388875	10267147	9121728	13678143	70.5463	15791354	3597521	18.5546	126066	0.650198	82596
p1000509-3	28605080	0	28605080	28605080	16391596	12213484	19743513	69.021	22848367	5756713	20.1248	175620	0.613947	126142
p1000512-6	22579111	0	22579111	22579111	12944796	9634315	14449081	63.9931	16354981	6224130	27.5659	104768	0.464004	72036
p1000522-0	35514913	0	35514913	35514913	20086948	15427965	25671104	72.2826	29301238	6213675	17.496	241161	0.679042	145693
p1001354-0	18337238	0	18337238	18337238	10099650	8237588	12028605	65.5966	14204360	4132878	22.5382	104495	0.569851	73170
p1001380-6	16867394	0	16867394	16867394	9533502	7333892	10784908	63.9394	13532734	3334660	19.7699	91952	0.545146	62090
p1001382-3	14470962	0	14470962	14470962	8169230	6301732	9030242	62.4025	11134980	3335982	23.0529	75238	0.519924	54233
p1001405-2	21783394	0	21783394	21783394	13350151	8433243	13476246	61.8648	15775511	6007883	27.5801	99632	0.457376	63729
p1001409-9	24012289	0	24012289	24012289	12928638	11083651	16620914	69.2184	20118099	3894190	16.2175	159528	0.66436	105714
p1001415-0	16552919	0	16552919	16552919	9020219	7532700	11287921	68.1929	13521457	3031462	18.3138	114041	0.688948	76772
p1001423-6	17931919	0	17931919	17931919	9623191	8308728	12198087	68.0244	14710487	3221432	17.9648	96374	0.537444	59079
p1001427-0	27484588	0	27484588	27484588	14845845	12638743	19875819	72.3162	23472950	4011638	14.596	159210	0.57927	98325
p1001434-0	24324296	0	24324296	24324296	13430366	10893930	16854145	69.2893	19843982	4480314	18.4191	164511	0.676324	115629
p1001558-1	24268653	0	24268653	24268653	13261916	11006737	17078701	70.3735	19644478	4624175	19.0541	144915	0.597128	89536
p1001573-6	26188742	0	26188742	26188742	14179601	12009141	19219144	73.387	22055206	4133536	15.7836	144108	0.550267	92548
p1001703-6	26251080	0	26251080	26251080	14318102	11932978	17815845	67.8671	20473861	5777219	22.0075	162612	0.619449	104429
p1001755-9	27512536	0	27512536	27512536	16002202	11510334	18456357	67.0834	21993525	5519011	20.06	162909	0.592126	108293
p1001851-2	27393301	0	27393301	27393301	15273150	12120151	18493040	67.5094	21934570	5458731	19.9272	168532	0.615231	108372
p1000065-3	31161209	0	31161209	31161209	17411166	13750043	22478601	72.1365	26165719	4995490	16.0311	217894	0.699248	151699
p1000005-2	27347055	0	27347055	27347055	15226789	12120266	19510683	71.3447	21665032	5682023	20.7775	132627	0.484977	66522
p1000022-7	28240147	0	28240147	28240147	15587325	12652822	17831517	63.1424	20666137	7574010	26.82	170758	0.604664	122124
p1000044-9	23898720	0	23898720	23898720	13137123	10761597	16758860	70.1245	19679058	4219662	17.6564	148803	0.62264	100639
p1000047-7	29715095	0	29715095	29715095	16629102	13085993	20789857	69.964	23511218	6203877	20.8779	172412	0.580217	119001
p1000473-3	29917859	0	29917859	29917859	16494314	13423545	21760663	72.7347	25594548	4323311	14.4506	213461	0.71349	124841
p1000478-0	18663263	0	18663263	18663263	10433010	8230253	12369948	66.2797	14499698	4163565	22.3089	111897	0.599558	70896
p1000482-0	18916624	0	18916624	18916624	9955004	8961620	13491920	71.3231	16007916	2908708	15.3765	126462	0.668523	60216
p1000504-0	28274914	0	28274914	28274914	15446613	12828301	20545310	72.6627	24052721	4222193	14.9326	193818	0.685477	121019
p1000515-7	26007182	0	26007182	26007182	15183449	10823733	16939552	65.1341	19440692	6566490	25.2488	148062	0.569312	100714
p1001352-9	32437984	0	32437984	32437984	17670653	14767331	22564116	69.5608	25477416	6960568	21.4581	164094	0.50587	112412
p1001372-0	7648887	0	7648887	7648887	4175245	3473642	5428408	70.9699	6196045	1452842	18.9942	53115	0.694415	26243
p1001374-9	21183436	0	21183436	21183436	11966876	9216560	14410042	68.025	17174306	4009130	18.9258	120508	0.568878	81747
p1001378-3	16570970	0	16570970	16570970	9341278	7229692	10540861	63.6104	13391923	3179047	19.1844	110251	0.665326	78317
p1001404-7	15372720	0	15372720	15372720	8581687	6791033	10173424	66.1784	12775281	2597439	16.8964	94567	0.615161	61878
p1001416-6	25269619	0	25269619	25269619	13787838	11481781	18116063	71.6911	21589608	3680011	14.563	167851	0.66424	115590
p1001432-9	32227170	0	32227170	32227170	17793502	14433668	23238327	72.1079	27293287	4933883	15.3097	192350	0.596857	117427
p1001436-4	30635359	0	30635359	30635359	16683362	13951997	21997687	71.8049	26261277	4374082	14.2779	213830	0.697984	147772
p1001438-6	28857286	0	28857286	28857286	15999371	12857915	20160542	69.8629	23401339	5455947	18.9067	223546	0.774661	157306
p1001441-2	26036505	0	26036505	26036505	14623276	11413229	18338098	70.4323	21667888	4368617	16.7788	168047	0.645428	111549
p1001474-2	25371695	0	25371695	25371695	14322351	11049344	17681722	69.6907	20746151	4625544	18.2311	161521	0.636619	101922
p1001518-0	25728912	0	25728912	25728912	14226741	11502171	18223748	70.8298	21626695	4102217	15.944	166463	0.646988	117171
p1001559-9	26135472	0	26135472	26135472	13962759	12172713	18178358	69.5544	21212423	4923049	18.8367	190462	0.728749	127902
p1001574-3	27088232	0	27088232	27088232	15071643	12016589	18736560	69.1686	22673413	4414819	16.2979	177875	0.65665	117043
p1001585-5	20321549	0	20321549	20321549	11430982	8890567	13323240	65.5621	16218165	4103384	20.1923	137250	0.675391	91734
p1001627-2	20705898	0	20705898	20705898	11453547	9252351	14847527	71.7068	17574023	3131875	15.1255	157278	0.759581	105809
p1001756-3	40461078	0	40461078	40461078	21680898	18780180	28144823	69.5602	33203991	7257087	17.936	285905	0.706617	191353
p1001835-8	25830334	0	25830334	25830334	14469500	11360834	15596308	60.3798	17732506	8097828	31.3501	142547	0.551859	91881
p1001852-0	28062683	0	28062683	28062683	15496697	12565986	20347779	72.5083	23800065	4262618	15.1896	165694	0.590442	108616
p1001853-1	27049958	0	27049958	27049958	14607479	12442479	18486730	68.3429	20946647	6103311	22.5631	177135	0.654844	103282
541001	25966377	0	25966377	25966377	13787416	12178961	18701939	72.0237	22921518	3044859	11.7262	136767	0.526708	73962
541064	32549016	0	32549016	32549016	17389487	15159529	24781587	76.1362	29209309	3339707	10.2605	199826	0.613923	119583
541093	21643799	0	21643799	21643799	11848837	9794962	15601967	72.0852	18453820	3189979	14.7385	134958	0.623541	81069
541101	29546299	0	29546299	29546299	15763832	13782467	22053126	74.6392	25705934	3840365	12.9978	179753	0.608377	103149
541123	27968593	0	27968593	27968593	14685075	13283518	21009328	75.1176	23437948	4530645	16.199	132714	0.474511	76713
541132	21921868	0	21921868	21921868	11784721	10137147	15426079	70.3685	19331674	2590194	11.8156	121263	0.55316	68622
541141	28674538	0	28674538	28674538	15665767	13008771	20365001	71.0212	24018620	4655918	16.2371	159125	0.554935	88853
541198	25022588	0	25022588	25022588	13186689	11835899	18007814	71.9662	21542373	3480215	13.9083	156801	0.626638	95049
541256	25478220	0	25478220	25478220	14473462	11004758	17606664	69.1048	21001783	4476437	17.5697	139639	0.548072	79328
541352	25790341	0	25790341	25790341	13823542	11966799	18277089	70.868	22524512	3265829	12.663	163523	0.634047	91773
541354	27657961	0	27657961	27657961	14778141	12879820	19676810	71.1434	23720812	3937149	14.2351	168381	0.608798	105434
541552	29110590	0	29110590	29110590	15321532	13789058	22196015	76.2472	26247578	2863012	9.83495	174949	0.600981	95721
541691	30935114	0	30935114	30935114	17235147	13699967	21662181	70.0246	26068170	4866944	15.7327	248128	0.802092	164215
541819	23926283	0	23926283	23926283	12863372	11062911	16514559	69.0227	21000316	2925967	12.2291	129415	0.540891	74993
541822	26793574	0	26793574	26793574	14532799	12260775	20067142	74.8954	23032215	3761359	14.0383	129505	0.483344	60586
541826	24669464	0	24669464	24669464	13324675	11344789	17887291	72.5078	20653808	4015656	16.2778	129886	0.526505	70115
p1000260-2	18671129	0	18671129	18671129	10740240	7930889	12166856	65.164	15139581	3531548	18.9145	134653	0.721183	80549
p1000275-2	18351096	0	18351096	18351096	10160693	8190403	12361932	67.3635	15418082	2933014	15.9828	148172	0.807429	78563
p1000276-8	17967336	0	17967336	17967336	9849384	8117952	13023728	72.4856	15142683	2824653	15.721	109910	0.611721	63188
p1000397-0	23543695	0	23543695	23543695	12703595	10840100	17176529	72.956	20135557	3408138	14.4758	136773	0.580933	69025
p1000418-9	23791190	0	23791190	23791190	13141746	10649444	16154178	67.8998	19463881	4327309	18.1887	130972	0.550506	78455
p1000425-0	25276941	0	25276941	25276941	14360530	10916411	17416799	68.9039	20655588	4621353	18.2829	151236	0.598316	102739
p1000020-4	23895656	0	23895656	23895656	13264238	10631418	16539114	69.2139	19760696	4134960	17.3042	178887	0.748617	117756
p1001785-1	17221823	0	17221823	17221823	9786496	7435327	11375860	66.0549	13572813	3649010	21.1883	90745	0.526919	59275
p1012521-0	19883117	0	19883117	19883117	10638309	9244808	14247253	71.655	17699526	2183591	10.9821	101548	0.510725	49958
p1023613-5	22644640	0	22644640	22644640	12405250	10239390	15465026	68.2944	19490696	3153944	13.928	137496	0.60719	84278
p1026495-6	32439541	0	32439541	32439541	17564771	14874770	23387286	72.095	27114332	5325209	16.4158	284861	0.878129	185533

## Sheet: no_remDup_0.00
	2.14132e+07						1.49307e+07	3.46606		3.85682e+06	4.25559	129852	0.0853991
IID	total (QC-passed reads + QC-failed reads)	duplicates	mapped (100.00%:-nan%)	paired in sequencing	read1	read2	properly paired (74.05%:-nan%)	69.3931	with itself and mate mapped	singletons (9.92%:-nan%)	18.1968	with mate mapped to a different chr	0.605865	with mate mapped to a different chr (mapQ>=5)
p1000025-8	27593179	0	27593179	27593179	15098837	12494342	20190781	73.1731	23493775	4099404	14.8566	164524	0.596249	103149
p1000037-2	26829539	0	26829539	26829539	14928693	11900846	19799638	73.7979	22459330	4370209	16.2888	146312	0.545339	92354
p1000052-2	20869047	0	20869047	20869047	11695666	9173381	13501136	64.6945	15280471	5588576	26.7793	106512	0.510383	69924
p1000460-1	15189296	0	15189296	15189296	8496182	6693114	9714198	63.9542	11355909	3833387	25.2374	89929	0.592055	60201
p1000472-2	23966343	0	23966343	23966343	13152696	10813647	17697001	73.8411	20421671	3544672	14.7902	145955	0.609	87650
p1000474-6	14373929	0	14373929	14373929	7897220	6476709	9741440	67.7716	11840559	2533370	17.6248	112033	0.779418	72379
p1000480-8	20847142	0	20847142	20847142	11504130	9343012	15067428	72.2757	17892534	2954608	14.1727	129615	0.62174	69466
p1000485-4	24870256	0	24870256	24870256	13275890	11594366	17207555	69.1893	20266184	4604072	18.5124	138751	0.557899	92123
p1000490-6	15983138	0	15983138	15983138	8634160	7348978	11004303	68.8495	13011270	2971868	18.5938	105290	0.658757	64648
p1000492-3	16977210	0	16977210	16977210	8995091	7982119	11925283	70.2429	13715547	3261663	19.212	107080	0.630728	70712
p1000509-3	24439912	0	24439912	24439912	14087459	10352453	16714994	68.3922	19289758	5150154	21.0727	151684	0.620641	108112
p1000512-6	19527383	0	19527383	19527383	11268773	8258610	12279260	62.8823	13864116	5663267	29.0017	88529	0.453358	60284
p1000522-0	31275027	0	31275027	31275027	17766154	13508873	22546855	72.0922	25626907	5648120	18.0595	201743	0.645061	125020
p1001354-0	15715917	0	15715917	15715917	8688363	7027554	10247458	65.2043	12066715	3649202	23.2198	88929	0.565853	62767
p1001380-6	14393268	0	14393268	14393268	8154915	6238353	9182508	63.7972	11475510	2917758	20.2717	78255	0.543692	53296
p1001382-3	12280980	0	12280980	12280980	6926329	5354651	7687786	62.5991	9446525	2834455	23.08	64198	0.522743	46366
p1001405-2	18686300	0	18686300	18686300	11505905	7180395	11486110	61.4681	13409234	5277066	28.2403	84789	0.45375	54432
p1001409-9	20664262	0	20664262	20664262	11140617	9523645	14269494	69.054	17200822	3463440	16.7605	135255	0.654536	90292
p1001415-0	14254515	0	14254515	14254515	7777456	6477059	9719488	68.1853	11593782	2660733	18.6659	97488	0.68391	65973
p1001423-6	15437947	0	15437947	15437947	8289391	7148556	10471034	67.8266	12588520	2849427	18.4573	80944	0.524318	50346
p1001427-0	23712260	0	23712260	23712260	12824957	10887303	17101628	72.1215	20134102	3578158	15.0899	135787	0.572645	83587
p1001434-0	20931653	0	20931653	20931653	11578880	9352773	14453605	69.0514	16959015	3972638	18.9791	141677	0.676855	99771
p1001558-1	21075139	0	21075139	21075139	11526137	9549002	14815464	70.2983	16980283	4094856	19.4298	121640	0.577173	76601
p1001573-6	22702904	0	22702904	22702904	12315318	10387586	16615025	73.1846	18995625	3707279	16.3295	122996	0.541763	80140
p1001703-6	22855613	0	22855613	22855613	12493349	10362264	15406279	67.407	17645435	5210178	22.7961	138666	0.606704	89325
p1001755-9	23629717	0	23629717	23629717	13871690	9758027	15747100	66.6411	18695811	4933906	20.8801	138211	0.584903	93157
p1001851-2	23508601	0	23508601	23508601	13164511	10344090	15729333	66.9088	18584287	4924314	20.9469	141572	0.602214	93023
p1000065-3	26839552	0	26839552	26839552	15057095	11782457	19270752	71.7998	22359852	4479700	16.6907	187915	0.700142	129709
p1000005-2	24041233	0	24041233	24041233	13422360	10618873	17079184	71.0412	18899788	5141445	21.3859	107439	0.446895	56431
p1000022-7	23344129	0	23344129	23344129	12914378	10429751	14737440	63.1312	17094674	6249455	26.771	147745	0.6329	104446
p1000044-9	20667285	0	20667285	20667285	11404641	9262644	14413424	69.7403	16864920	3802365	18.398	127893	0.618819	86478
p1000047-7	25788281	0	25788281	25788281	14513196	11275085	17868818	69.2905	20140374	5647907	21.9011	150563	0.583843	101781
p1000473-3	26095292	0	26095292	26095292	14430610	11664682	18965193	72.6767	22217861	3877431	14.8587	177600	0.680583	107062
p1000478-0	16211063	0	16211063	16211063	9105185	7105878	10634010	65.5972	12419461	3791602	23.389	95966	0.591978	60879
p1000482-0	16611120	0	16611120	16611120	8738339	7872781	11857498	71.3829	14016302	2594818	15.621	101913	0.613523	51582
p1000504-0	24387344	0	24387344	24387344	13359229	11028115	17676176	72.4809	20622839	3764505	15.4363	163806	0.671684	103420
p1000515-7	22479153	0	22479153	22479153	13222757	9256396	14436361	64.2211	16515779	5963374	26.5285	128210	0.570351	85517
p1001352-9	28001530	0	28001530	28001530	15303787	12697743	19225520	68.6588	21648653	6352877	22.6876	140429	0.501505	94931
p1001372-0	6617108	0	6617108	6617108	3626275	2990833	4680939	70.74	5314963	1302145	19.6785	46512	0.702905	22235
p1001374-9	18109262	0	18109262	18109262	10275238	7834024	12241231	67.5965	14544583	3564679	19.6843	104228	0.575551	70005
p1001378-3	14273580	0	14273580	14273580	8066554	6207026	9053671	63.4296	11463756	2809824	19.6855	95204	0.666995	67006
p1001404-7	13278760	0	13278760	13278760	7430657	5848103	8778000	66.1056	10981629	2297131	17.2993	80617	0.607112	52838
p1001416-6	21827502	0	21827502	21827502	11937602	9889900	15646152	71.6809	18565175	3262327	14.9459	143018	0.655219	99133
p1001432-9	27845962	0	27845962	27845962	15426029	12419933	20039911	71.967	23465570	4380392	15.7308	163029	0.585467	101128
p1001436-4	26197564	0	26197564	26197564	14311367	11886197	18737796	71.525	22297969	3899595	14.8853	184993	0.706146	126892
p1001438-6	24696676	0	24696676	24696676	13756025	10940651	17127487	69.3514	19801103	4895573	19.8228	192581	0.779785	134080
p1001441-2	22361914	0	22361914	22361914	12591676	9770238	15706050	70.2357	18494471	3867443	17.2948	143236	0.640536	96022
p1001474-2	21948526	0	21948526	21948526	12423314	9525212	15278768	69.6118	17859046	4089480	18.6321	135507	0.617385	86949
p1001518-0	22194675	0	22194675	22194675	12317079	9877596	15670085	70.6029	18520601	3674074	16.5539	143381	0.646015	101315
p1001559-9	22427247	0	22427247	22427247	11999994	10427253	15482738	69.0354	17999053	4428194	19.7447	162408	0.724155	109457
p1001574-3	23448837	0	23448837	23448837	13091447	10357390	16161388	68.9219	19477957	3970880	16.9342	152851	0.651849	100849
p1001585-5	17618278	0	17618278	17618278	9949573	7668705	11472795	65.1187	13905172	3713106	21.0753	117676	0.66792	79060
p1001627-2	17876846	0	17876846	17876846	9922623	7954223	12774280	71.4571	15066395	2810451	15.7212	135104	0.755749	91193
p1001756-3	34859522	0	34859522	34859522	18726631	16132891	24090450	69.1072	28307081	6552441	18.7967	243417	0.69828	163680
p1001835-8	22824847	0	22824847	22824847	12831649	9993198	13583841	59.5134	15400238	7424609	32.5286	119908	0.52534	77581
p1001852-0	24165465	0	24165465	24165465	13403820	10761645	17457495	72.2415	20351098	3814367	15.7844	140047	0.579534	93021
p1001853-1	23827061	0	23827061	23827061	12891974	10935087	16164131	67.8394	18251802	5575259	23.3989	146166	0.613445	88024
541001	22767633	0	22767633	22767633	12094503	10673130	16416986	72.1067	20041449	2726184	11.9739	114408	0.502503	64401
541064	28625944	0	28625944	28625944	15315099	13310845	21795575	76.1392	25628762	2997182	10.4702	170067	0.594101	104680
541093	18913754	0	18913754	18913754	10378125	8535629	13612725	71.9726	16063549	2850205	15.0695	112580	0.595228	70619
541101	26019160	0	26019160	26019160	13900421	12118739	19414769	74.6172	22557279	3461881	13.3051	150449	0.578224	88937
541123	23607169	0	23607169	23607169	12541893	11065276	17955135	76.058	20000124	3607045	15.2794	111917	0.474081	66272
541132	19200698	0	19200698	19200698	10329918	8870780	13518149	70.4045	16882101	2318597	12.0756	101681	0.529569	59737
541141	25152740	0	25152740	25152740	13759175	11393565	17870867	71.0494	21014419	4138321	16.4528	133518	0.530829	77464
541198	21756546	0	21756546	21756546	11468920	10287626	15646866	71.918	18652072	3104474	14.2691	131993	0.606682	81714
541256	22463026	0	22463026	22463026	12824379	9638647	15450385	68.7814	18388194	4074832	18.1402	117953	0.525098	68889
541352	22578048	0	22578048	22578048	12119260	10458788	16024158	70.9723	19681433	2896615	12.8293	136620	0.605101	80351
541354	24011309	0	24011309	24011309	12839674	11171635	17045435	70.9892	20483820	3527489	14.6909	142916	0.595203	91290
541552	25633434	0	25633434	25633434	13495897	12137537	19581512	76.3905	23077988	2555446	9.96919	145990	0.56953	83329
541691	26961127	0	26961127	26961127	15068986	11892141	18836838	69.8667	22583685	4377442	16.2361	214314	0.7949	142562
541819	20979432	0	20979432	20979432	11308178	9671254	14500817	69.1192	18383951	2595481	12.3716	110238	0.525458	65323
541822	23822964	0	23822964	23822964	12945110	10877854	17822345	74.8116	20411248	3411716	14.3211	104639	0.439236	52472
541826	21586789	0	21586789	21586789	11666984	9919805	15621032	72.3639	17996357	3590432	16.6325	109903	0.509122	61240
p1000260-2	15860263	0	15860263	15860263	9299788	6560475	10246597	64.6055	12795563	3064700	19.3231	114044	0.719055	69966
p1000275-2	16079911	0	16079911	16079911	8932972	7146939	10854440	67.5031	13482510	2597401	16.1531	124799	0.776117	68583
p1000276-8	15674092	0	15674092	15674092	8610089	7064003	11349636	72.4102	13145237	2528855	16.134	91417	0.583236	54000
p1000397-0	20206040	0	20206040	20206040	11020043	9185997	14726752	72.8829	17272422	2933618	14.5185	111407	0.551355	59899
p1000418-9	20647303	0	20647303	20647303	11449647	9197656	13985008	67.7329	16819292	3828011	18.54	110387	0.534632	67849
p1000425-0	21706665	0	21706665	21706665	12390812	9315853	14901341	68.6487	17618586	4088079	18.8333	130358	0.600544	88226
p1000020-4	20683313	0	20683313	20683313	11518287	9165026	14287479	69.0773	16997845	3685468	17.8186	152878	0.739137	101876
p1001785-1	14790871	0	14790871	14790871	8422025	6368846	9727541	65.7672	11589266	3201605	21.6458	77381	0.523167	50447
p1012521-0	17572960	0	17572960	17572960	9407027	8165933	12600190	71.7021	15611458	1961502	11.162	84060	0.478349	43420
p1023613-5	19866608	0	19866608	19866608	10906139	8960469	13540743	68.1583	17015127	2851481	14.3531	117596	0.591928	73525
p1026495-6	28083069	0	28083069	28083069	15294576	12788493	20210629	71.9673	23378793	4704276	16.7513	246288	0.876998	159818

## Sheet: remDup_All
	1.54295e+07						9.64868e+06	5.44646		1.84366e+06	2.37371	1.59175e+06	4.68215
IID	total (QC-passed reads + QC-failed reads)	duplicates	mapped (100.00%:-nan%)	paired in sequencing	read1	read2	properly paired (74.05%:-nan%)	61.7237	with itself and mate mapped	singletons (9.92%:-nan%)	12.488	with mate mapped to a different chr	10.2236	with mate mapped to a different chr (mapQ>=5)
p1000025-8	18072097	0	18072097	18072097	9365871	8706226	11375112	62.943	16096988	1975109	10.9291	1870332	10.3493	74568
p1000037-2	16815957	0	16815957	16815957	8751628	8064329	10674454	63.4781	14868314	1947643	11.5821	1946676	11.5764	66108
p1000052-2	12851787	0	12851787	12851787	6733601	6118186	8249098	64.1864	10905290	1946497	15.1457	1100566	8.56353	50816
p1000460-1	10703331	0	10703331	10703331	5604546	5098785	6864434	64.1336	9179116	1524215	14.2406	780286	7.29012	47348
p1000472-2	25538212	0	25538212	25538212	13165693	12372519	18046948	70.6665	23160118	2378094	9.3119	1899812	7.4391	89158
p1000474-6	12040698	0	12040698	12040698	6264647	5776051	7742402	64.3019	10707802	1332896	11.0699	948926	7.88099	58866
p1000480-8	24363866	0	24363866	24363866	12521641	11842225	16559566	67.9677	21980276	2383590	9.7833	1898504	7.79229	82076
p1000485-4	21326874	0	21326874	21326874	10907494	10419380	12189036	57.1534	18765194	2561680	12.0115	3471470	16.2774	111682
p1000490-6	20098021	0	20098021	20098021	10264072	9833949	8531682	42.4504	17545044	2552977	12.7026	6656364	33.1195	154728
p1000492-3	15616273	0	15616273	15616273	7986875	7629398	10592722	67.8313	13833632	1782641	11.4153	1215414	7.783	64728
p1000509-3	13968201	0	13968201	13968201	7441076	6527125	9262678	66.3126	12244772	1723429	12.3382	983436	7.04053	68518
p1000512-6	10119780	0	10119780	10119780	5401980	4717800	6332794	62.5784	8420714	1699066	16.7896	849680	8.39623	38916
p1000522-0	27447918	0	27447918	27447918	14332433	13115485	18593546	67.7412	24261118	3186800	11.6104	2370056	8.63474	117536
p1001354-0	7028740	0	7028740	7028740	3582692	3446048	3964004	56.3971	5736844	1291896	18.3802	719290	10.2336	33256
p1001380-6	6618595	0	6618595	6618595	3466565	3152030	3536338	53.4303	5578186	1040409	15.7195	783320	11.8351	26762
p1001382-3	5523977	0	5523977	5523977	2930799	2593178	2994306	54.2056	4625254	898723	16.2695	649850	11.7642	24228
p1001405-2	8954062	0	8954062	8954062	4967004	3987058	5068000	56.6	7348748	1605314	17.9283	967160	10.8014	31628
p1001409-9	14569005	0	14569005	14569005	7488264	7080741	9081804	62.3365	12868206	1700799	11.6741	1210074	8.30581	65512
p1001415-0	6624787	0	6624787	6624787	3441578	3183209	3705272	55.9304	5680044	944743	14.2607	889876	13.4325	34332
p1001423-6	7757108	0	7757108	7757108	3997663	3759445	4308794	55.5464	6639630	1117478	14.4059	916970	11.821	30876
p1001427-0	9994889	0	9994889	9994889	5162116	4832773	5636240	56.3912	8738554	1256335	12.5698	1379944	13.8065	43856
p1001434-0	8911251	0	8911251	8911251	4666282	4244969	5259826	59.0246	7612576	1298675	14.5734	937830	10.5241	48668
p1001558-1	12776798	0	12776798	12776798	6600033	6176765	7891596	61.7651	11047666	1729132	13.5334	1391470	10.8906	55170
p1001573-6	18771272	0	18771272	18771272	9664602	9106670	12997334	69.2406	16912126	1859146	9.90421	1548348	8.2485	69110
p1001703-6	12869467	0	12869467	12869467	6588505	6280962	6845914	53.195	10784434	2085033	16.2014	2236804	17.3807	71848
p1001755-9	13248876	0	13248876	13248876	7007537	6241339	7880036	59.477	11491286	1757590	13.266	1360540	10.2691	56734
p1001851-2	14908027	0	14908027	14908027	7768518	7139509	9492220	63.6719	13077652	1830375	12.2778	1165162	7.81567	66708
p1000065-3	18253281	0	18253281	18253281	9559471	8693810	12065744	66.1018	16249026	2004255	10.9802	1510856	8.27717	90674
p1000005-2	19751008	0	19751008	19751008	10181180	9569828	13671892	69.2212	17193732	2557276	12.9476	1638642	8.2965	58800
p1000022-7	18071994	0	18071994	18071994	9443938	8628056	11910114	65.9037	15239850	2832144	15.6715	1002256	5.54591	80616
p1000044-9	16816452	0	16816452	16816452	8718664	8097788	11073108	65.8469	14867592	1948860	11.589	1352252	8.04124	70772
p1000047-7	15756881	0	15756881	15756881	8279488	7477393	10800232	68.543	13672592	2084289	13.2278	993282	6.3038	68362
p1000473-3	21329447	0	21329447	21329447	11048982	10280465	13707088	64.2637	19091004	2238443	10.4946	2207978	10.3518	91342
p1000478-0	13575210	0	13575210	13575210	7087749	6487461	9113342	67.1322	11857358	1717852	12.6543	896342	6.60279	53186
p1000482-0	16874618	0	16874618	16874618	8535960	8338658	10803588	64.0227	15044776	1829842	10.8438	1686476	9.99416	59578
p1000504-0	15951452	0	15951452	15951452	8238055	7713397	10124804	63.4726	14139770	1811682	11.3575	1603334	10.0513	77692
p1000515-7	15217581	0	15217581	15217581	8170613	7046968	10058624	66.0987	13016558	2201023	14.4637	996884	6.55087	62322
p1001352-9	18426359	0	18426359	18426359	9520632	8905727	12617542	68.4755	15986272	2440087	13.2424	1149828	6.24013	71982
p1001372-0	30303799	0	30303799	30303799	15325853	14977946	12883482	42.5144	26797232	3506567	11.5714	11816766	38.9943	200218
p1001374-9	9123771	0	9123771	9123771	4764384	4359387	5467932	59.9306	7799476	1324295	14.5148	789650	8.65486	39906
p1001378-3	5030686	0	5030686	5030686	2693585	2337101	2420418	48.1131	4192270	838416	16.666	757762	15.0628	26310
p1001404-7	5892446	0	5892446	5892446	3131097	2761349	3138282	53.2594	5070420	822026	13.9505	738012	12.5247	27208
p1001416-6	11242646	0	11242646	11242646	5843119	5399527	6699198	59.5874	9913520	1329126	11.8222	1334010	11.8656	56258
p1001432-9	16411883	0	16411883	16411883	8526741	7885142	10037256	61.1585	14540634	1871249	11.4018	1748474	10.6537	64914
p1001436-4	16721532	0	16721532	16721532	8660129	8061403	10885090	65.0962	15052878	1668654	9.97907	1275076	7.62535	87884
p1001438-6	16592317	0	16592317	16592317	8646116	7946201	11067542	66.7028	14554988	2037329	12.2787	1194790	7.20086	95786
p1001441-2	10044793	0	10044793	10044793	5296289	4748504	5914808	58.8843	8700396	1344397	13.384	1154680	11.4953	48794
p1001474-2	10824062	0	10824062	10824062	5683337	5140725	6089770	56.2614	9290438	1533624	14.1687	1524760	14.0868	49586
p1001518-0	10696011	0	10696011	10696011	5618717	5077294	6408370	59.9136	9348742	1347269	12.596	1158178	10.8281	55042
p1001559-9	12026533	0	12026533	12026533	6191939	5834594	7224272	60.0694	10324750	1701783	14.1502	1171970	9.74487	67552
p1001574-3	17443072	0	17443072	17443072	9131011	8312061	11320324	64.8987	15588894	1854178	10.6299	1230194	7.05262	75228
p1001585-5	12309335	0	12309335	12309335	6498291	5811044	7610004	61.823	10708646	1600689	13.0039	929662	7.5525	57224
p1001627-2	12360335	0	12360335	12360335	6461605	5898730	8032108	64.9829	11018692	1341643	10.8544	1076632	8.71038	63378
p1001756-3	28654376	0	28654376	28654376	14693825	13960551	19077136	66.5767	25544768	3109608	10.8521	2028354	7.07869	140660
p1001835-8	12766099	0	12766099	12766099	6625985	6140114	7537692	59.0446	10178892	2587207	20.2662	1097930	8.60036	59770
p1001852-0	13252521	0	13252521	13252521	6906389	6346132	8357662	63.0647	11663912	1588609	11.9872	1252098	9.448	59270
p1001853-1	16786574	0	16786574	16786574	8605089	8181485	10646726	63.4241	14208210	2578364	15.3597	1500346	8.93777	73248
541001	24142356	0	24142356	24142356	12348584	11793772	15768552	65.3149	22123498	2018858	8.36231	1880430	7.78892	68180
541064	23801394	0	23801394	23801394	12149012	11652382	15338714	64.4446	21875378	1926016	8.09203	2426660	10.1955	94258
541093	11665368	0	11665368	11665368	5946924	5718444	6916322	59.2894	10219766	1445602	12.3923	1474128	12.6368	42124
541101	22296351	0	22296351	22296351	11398228	10898123	14581078	65.3967	20005124	2291227	10.2762	1944890	8.72291	88154
541123	18890500	0	18890500	18890500	9487381	9403119	13239994	70.0881	16391594	2498906	13.2284	1124026	5.95022	55730
541132	17366302	0	17366302	17366302	8940929	8425373	10850898	62.4825	15919284	1447018	8.33233	1472380	8.47837	53516
541141	18611196	0	18611196	18611196	9562361	9048835	11704588	62.89	16493954	2117242	11.3762	1754984	9.42972	64110
541198	13847153	0	13847153	13847153	7012864	6834289	8225582	59.4027	12297296	1549857	11.1926	1602148	11.5702	57182
541256	12880884	0	12880884	12880884	6805767	6075117	7209106	55.9675	11236914	1643970	12.7629	1622058	12.5928	47496
541352	19006870	0	19006870	19006870	9676363	9330507	11555110	60.7944	17083124	1923746	10.1213	1820336	9.57725	67976
541354	16193507	0	16193507	16193507	8257387	7936120	9985120	61.6613	14434072	1759435	10.8651	1429620	8.82835	67070
541552	26608629	0	26608629	26608629	13550600	13058029	18080686	67.9505	24499526	2109103	7.92639	2191936	8.23769	85790
541691	20604375	0	20604375	20604375	10526613	10077762	12509704	60.7138	17996322	2608053	12.6578	2041904	9.91005	104290
541819	15888996	0	15888996	15888996	8107809	7781187	9066926	57.0642	14310268	1578728	9.93598	1608350	10.1224	51446
541822	19195979	0	19195979	19195979	9806343	9389636	12150908	63.2992	17083756	2112223	11.0035	2098070	10.9297	56336
541826	13451603	0	13451603	13451603	6829278	6622325	8165502	60.7028	11699104	1752499	13.0282	1520738	11.3053	45342
p1000260-2	12924614	0	12924614	12924614	6885534	6039080	7901518	61.1354	11285272	1639342	12.6839	1056726	8.17607	56222
p1000275-2	15542785	0	15542785	15542785	8064794	7477991	9607940	61.8161	13753448	1789337	11.5123	1405150	9.04053	62194
p1000276-8	11332119	0	11332119	11332119	5885528	5446591	7163372	63.213	9971408	1360711	12.0076	1259334	11.113	43632
p1000397-0	23209830	0	23209830	23209830	11908469	11301361	16061856	69.2028	20944772	2265058	9.75905	1903326	8.20052	72238
p1000418-9	12405754	0	12405754	12405754	6416981	5988773	7131826	57.488	10657784	1747970	14.09	1298070	10.4635	46516
p1000425-0	11822605	0	11822605	11822605	6304644	5517961	7326946	61.974	10182738	1639867	13.8706	937664	7.93111	49706
p1000020-4	14171997	0	14171997	14171997	7383413	6788584	9007278	63.5569	12475558	1696439	11.9704	1189996	8.39681	71694
p1001785-1	8527527	0	8527527	8527527	4532658	3994869	4969278	58.2734	7204684	1322843	15.5126	836328	9.80739	33502
p1012521-0	12701623	0	12701623	12701623	6520465	6181158	7338050	57.7725	11609956	1091667	8.5947	1548148	12.1886	38256
p1023613-5	16727015	0	16727015	16727015	8636698	8090317	10195968	60.9551	15070882	1656133	9.90095	1378612	8.24183	57290
p1026495-6	26233797	0	26233797	26233797	13399985	12833812	17995584	68.5969	23419004	2814793	10.7296	1915250	7.3007	129500

## Sheet: remDup_0.75
	9.68105e+06						6.74911e+06	4.1462			2.9593		0.247614
IID	total (QC-passed reads + QC-failed reads)	duplicates	mapped (100.00%:-nan%)	paired in sequencing	read1	read2	properly paired (74.05%:-nan%)	68.5895	with itself and mate mapped	singletons (9.92%:-nan%)	12.2175	with mate mapped to a different chr	1.45105	with mate mapped to a different chr (mapQ>=5)
p1000025-8	11467932	0	11467932	11467932	6086373	5381559	8067796	70.3509	10286127	1181805	10.3053	175189	1.52764	56084
p1000037-2	10082142	0	10082142	10082142	5410161	4671981	7245009	71.8598	8931164	1150978	11.416	152951	1.51705	48399
p1000052-2	8589767	0	8589767	8589767	4572185	4017582	5958248	69.3645	7214528	1375239	16.0102	105085	1.22337	41575
p1000460-1	7480107	0	7480107	7480107	3980040	3500067	5084130	67.9687	6347557	1132550	15.1408	89229	1.19288	39828
p1000472-2	16108625	0	16108625	16108625	8446919	7661706	12249953	76.0459	14721425	1387200	8.61154	202596	1.25769	65602
p1000474-6	8252629	0	8252629	8252629	4366945	3885684	5672502	68.7357	7329704	922925	11.1834	124653	1.51046	48665
p1000480-8	15463150	0	15463150	15463150	8129344	7333806	11436703	73.961	14090171	1372979	8.87904	201528	1.30328	58517
p1000485-4	12155905	0	12155905	12155905	6293708	5862197	8438229	69.4167	10785377	1370528	11.2746	153904	1.26608	58362
p1000490-6	7259316	0	7259316	7259316	3799048	3460268	4910837	67.6488	6349809	909507	12.5288	125499	1.7288	39786
p1000492-3	10141314	0	10141314	10141314	5237060	4904254	7355708	72.5321	8940659	1200655	11.8392	119714	1.18046	51619
p1000509-3	10138726	0	10138726	10138726	5502444	4636282	7195280	70.9683	8900078	1238648	12.217	120697	1.19046	60865
p1000512-6	6898931	0	6898931	6898931	3762091	3136840	4661327	67.5659	5656130	1242801	18.0144	75080	1.08828	32639
p1000522-0	17288673	0	17288673	17288673	9238907	8049766	12908204	74.6628	15481027	1807646	10.4557	253690	1.46738	88501
p1001354-0	4388468	0	4388468	4388468	2343023	2045445	2751601	62.7007	3624820	763648	17.4012	68336	1.55717	26084
p1001380-6	4042078	0	4042078	4042078	2219187	1822891	2372805	58.7026	3385300	656778	16.2485	63533	1.57179	20037
p1001382-3	3559779	0	3559779	3559779	1953687	1606092	2093965	58.8229	2883730	676049	18.9913	51135	1.43647	18596
p1001405-2	5623788	0	5623788	5623788	3262562	2361226	3491565	62.0856	4472811	1150977	20.4662	74470	1.3242	23661
p1001409-9	9666214	0	9666214	9666214	5058880	4607334	6523427	67.4869	8581360	1084854	11.2232	128044	1.32466	53945
p1001415-0	4058332	0	4058332	4058332	2164214	1894118	2570822	63.3468	3436222	622110	15.3292	81326	2.00393	26617
p1001423-6	4962066	0	4962066	4962066	2605580	2356486	3102218	62.5187	4237648	724418	14.5991	81553	1.64353	22928
p1001427-0	6129354	0	6129354	6129354	3253030	2876324	4002646	65.3029	5368911	760443	12.4066	119282	1.94608	31856
p1001434-0	5894065	0	5894065	5894065	3174753	2719312	3828040	64.9474	5012704	881361	14.9534	103317	1.7529	40020
p1001558-1	7861613	0	7861613	7861613	4158985	3702628	5433447	69.1136	6813192	1048421	13.336	127191	1.61787	41729
p1001573-6	11990699	0	11990699	11990699	6284122	5706577	8908063	74.2914	10794354	1196345	9.97727	135734	1.13199	52888
p1001703-6	7194550	0	7194550	7194550	3795136	3399414	4732997	65.7859	6026078	1168472	16.2411	132135	1.8366	44592
p1001755-9	8727610	0	8727610	8727610	4793189	3934421	5796435	66.4149	7614628	1112982	12.7524	121575	1.39299	46032
p1001851-2	10297982	0	10297982	10297982	5465903	4832079	7074586	68.6988	9069983	1227999	11.9247	141511	1.37416	54699
p1000065-3	12469462	0	12469462	12469462	6699983	5769479	8963100	71.8804	11148754	1320708	10.5915	163046	1.30756	77891
p1000005-2	12318037	0	12318037	12318037	6482598	5835439	9387737	76.2113	10903428	1414609	11.484	173909	1.41182	39289
p1000022-7	13411587	0	13411587	13411587	7116294	6295293	9226067	68.7918	11233257	2178330	16.2421	132381	0.987064	72820
p1000044-9	11097549	0	11097549	11097549	5869659	5227890	7942713	71.5718	9879912	1217637	10.9721	129314	1.16525	57822
p1000047-7	11217711	0	11217711	11217711	6005130	5212581	8147555	72.6312	9755134	1462577	13.0381	121661	1.08454	60433
p1000473-3	13144604	0	13144604	13144604	6973312	6171292	9439017	71.8091	11898448	1246156	9.48036	220141	1.67476	67408
p1000478-0	9378406	0	9378406	9378406	4978247	4400159	6670620	71.1274	8184145	1194261	12.7342	102789	1.09602	43725
p1000482-0	10189108	0	10189108	10189108	5226195	4962913	7255134	71.2048	9169807	1019301	10.0038	163417	1.60384	39637
p1000504-0	10333764	0	10333764	10333764	5471841	4861923	7326086	70.8947	9276749	1057015	10.2288	169771	1.64288	59438
p1000515-7	10721887	0	10721887	10721887	5874147	4847740	7519291	70.1303	9140735	1581152	14.747	111406	1.03905	54783
p1001352-9	12813473	0	12813473	12813473	6710298	6103175	9347047	72.947	11177726	1635747	12.7658	128023	0.999128	61082
p1001372-0	5898942	0	5898942	5898942	3098591	2800351	4428556	75.0737	5146155	752787	12.7614	60468	1.02507	21388
p1001374-9	6024436	0	6024436	6024436	3267702	2756734	3946575	65.5095	5217780	806656	13.3897	83334	1.38327	32554
p1001378-3	3126842	0	3126842	3126842	1750743	1376099	1725958	55.1981	2532084	594758	19.021	61079	1.95338	20452
p1001404-7	3780331	0	3780331	3780331	2075663	1704668	2253345	59.6071	3209236	571095	15.107	68639	1.81569	20594
p1001416-6	6950073	0	6950073	6950073	3718990	3231083	4629682	66.6134	6118606	831467	11.9634	110356	1.58784	43639
p1001432-9	10330997	0	10330997	10330997	5522592	4808405	7073851	68.4721	9190355	1140642	11.041	165677	1.60369	49707
p1001436-4	11733798	0	11733798	11733798	6192333	5541465	8220627	70.0594	10627977	1105821	9.42424	158551	1.35123	73182
p1001438-6	11822607	0	11822607	11822607	6283129	5539478	8444240	71.4245	10428714	1393893	11.7901	166936	1.41201	82840
p1001441-2	6530089	0	6530089	6530089	3560939	2969150	4319211	66.1432	5662631	867458	13.284	118171	1.80964	38860
p1001474-2	6460266	0	6460266	6460266	3526715	2933551	4246692	65.7356	5539869	920397	14.247	120866	1.87091	36989
p1001518-0	7141534	0	7141534	7141534	3854985	3286549	4773540	66.8419	6248543	892991	12.5042	114820	1.60778	45257
p1001559-9	8244517	0	8244517	8244517	4301802	3942715	5457572	66.1964	7079392	1165125	14.1321	140025	1.6984	56827
p1001574-3	12154694	0	12154694	12154694	6486146	5668548	8411894	69.207	10897019	1257675	10.3472	150824	1.24087	62670
p1001585-5	8460627	0	8460627	8460627	4561609	3899018	5553876	65.6438	7323206	1137421	13.4437	111607	1.31913	47728
p1001627-2	8284500	0	8284500	8284500	4439128	3845372	5835696	70.4411	7394106	890394	10.7477	124125	1.49828	52733
p1001756-3	19987068	0	19987068	19987068	10368593	9618475	14290446	71.4985	17937644	2049424	10.2538	255290	1.27728	117013
p1001835-8	8531009	0	8531009	8531009	4546090	3984919	5486144	64.3083	6749523	1781486	20.8825	123675	1.44971	48242
p1001852-0	8774321	0	8774321	8774321	4702762	4071559	6109346	69.6276	7799743	974578	11.1072	125754	1.4332	47319
p1001853-1	10620899	0	10620899	10620899	5539513	5081386	7421616	69.8775	9052400	1568499	14.768	180071	1.69544	57108
541001	14940073	0	14940073	14940073	7740156	7199917	10585345	70.852	13804005	1136068	7.60417	163619	1.09517	49192
541064	14103075	0	14103075	14103075	7363974	6739101	10226481	72.5124	13095174	1007901	7.14668	202396	1.43512	66981
541093	6155875	0	6155875	6155875	3272456	2883419	4157490	67.5369	5470252	685623	11.1377	118100	1.91849	29361
541101	13609581	0	13609581	13609581	7087017	6522564	9840876	72.3084	12394800	1214781	8.92593	197887	1.45403	62716
541123	12311097	0	12311097	12311097	6280240	6030857	9361621	76.0421	11004469	1306628	10.6134	125264	1.01749	42723
541132	11034042	0	11034042	11034042	5771775	5262267	7524291	68.1916	10153655	880387	7.97883	134062	1.21499	39757
541141	11274127	0	11274127	11274127	5935961	5338166	7856043	69.6821	10101428	1172699	10.4017	169831	1.50638	45488
541198	8504115	0	8504115	8504115	4388677	4115438	5750813	67.6239	7642772	861343	10.1285	146894	1.72733	42399
541256	7544725	0	7544725	7544725	4128356	3416369	4838033	64.1247	6558337	986388	13.0739	135003	1.78937	32245
541352	11708291	0	11708291	11708291	6105010	5603281	7954125	67.9358	10691616	1016675	8.68338	174063	1.48666	49628
541354	10623665	0	10623665	10623665	5533801	5089864	7219747	67.9591	9594400	1029265	9.68842	149142	1.40387	53366
541552	16424126	0	16424126	16424126	8477519	7946607	12247834	74.5722	15307627	1116499	6.79792	208590	1.27002	61757
541691	12779852	0	12779852	12779852	6852064	5927788	8759309	68.54	11433543	1346309	10.5346	202279	1.5828	83719
541819	9503042	0	9503042	9503042	4990509	4512533	6086960	64.0528	8675613	827429	8.70699	126411	1.33022	36205
541822	10772924	0	10772924	10772924	5663969	5108955	7791210	72.3221	9728249	1044675	9.69723	173769	1.61302	34963
541826	7945100	0	7945100	7945100	4167633	3777467	5556643	69.938	7039957	905143	11.3925	130744	1.64559	32605
p1000260-2	8843385	0	8843385	8843385	4859082	3984303	5790759	65.4812	7679192	1164193	13.1646	130750	1.47851	45502
p1000275-2	10034321	0	10034321	10034321	5332006	4702315	6790199	67.6697	8969625	1064696	10.6105	174267	1.73671	47086
p1000276-8	6913601	0	6913601	6913601	3682141	3231460	4893197	70.7764	6106955	806646	11.6675	114404	1.65477	31170
p1000397-0	14774629	0	14774629	14774629	7702810	7071819	11083989	75.0204	13376792	1397837	9.46106	174130	1.17857	49449
p1000418-9	7854464	0	7854464	7854464	4206314	3648150	5070649	64.5575	6787734	1066730	13.5812	119817	1.52546	34865
p1000425-0	8033114	0	8033114	8033114	4410327	3622787	5385828	67.0453	6957800	1075314	13.386	106111	1.32092	41901
p1000020-4	9363408	0	9363408	9363408	4990913	4372495	6433350	68.7074	8293460	1069948	11.4269	150166	1.60375	57309
p1001785-1	5516334	0	5516334	5516334	3029883	2486451	3519620	63.8036	4606869	909465	16.4868	70405	1.2763	25245
p1012521-0	7250583	0	7250583	7250583	3804611	3445972	4765910	65.7314	6636933	613650	8.46346	114569	1.58014	23927
p1023613-5	10674898	0	10674898	10674898	5658552	5016346	7099171	66.5034	9674889	1000009	9.36786	132108	1.23756	44977
p1026495-6	17038519	0	17038519	17038519	8929696	8108823	12616359	74.0461	15349013	1689506	9.9158	237186	1.39206	110670

## Sheet: remDup_0.50
	8.98715e+06							4.18343			3.05684		0.202905
IID	total (QC-passed reads + QC-failed reads)	duplicates	mapped (100.00%:-nan%)	paired in sequencing	read1	read2	properly paired (74.05%:-nan%)	68.3437	with itself and mate mapped	singletons (9.92%:-nan%)	12.526	with mate mapped to a different chr	1.27233	with mate mapped to a different chr (mapQ>=5)
p1000025-8	10621516	0	10621516	10621516	5649519	4971997	7454904	70.1868	9500848	1120668	10.5509	140112	1.31913	54567
p1000037-2	9310967	0	9310967	9310967	5013770	4297197	6668430	71.6191	8216428	1094539	11.7554	120582	1.29505	47125
p1000052-2	8041125	0	8041125	8041125	4287802	3753323	5548714	69.0042	6721211	1319914	16.4145	87462	1.08768	40786
p1000460-1	7029722	0	7029722	7029722	3747051	3282671	4752705	67.6087	5940210	1089512	15.4986	76129	1.08296	39125
p1000472-2	14753451	0	14753451	14753451	7756967	6996484	11190896	75.8527	13452476	1300975	8.81811	155256	1.05234	63237
p1000474-6	7725044	0	7725044	7725044	4097239	3627805	5292748	68.5141	6842543	882501	11.4239	102833	1.33116	47745
p1000480-8	14202765	0	14202765	14202765	7488638	6714127	10484512	73.8202	12912766	1289999	9.08273	153960	1.08401	56106
p1000485-4	11321031	0	11321031	11321031	5867157	5453874	7831213	69.174	10016247	1304784	11.5253	123798	1.09352	56946
p1000490-6	6712120	0	6712120	6712120	3519354	3192766	4532481	67.5268	5850640	861480	12.8347	95852	1.42804	38224
p1000492-3	9382362	0	9382362	9382362	4848241	4534121	6767587	72.131	8238239	1144123	12.1944	99374	1.05916	50525
p1000509-3	9599411	0	9599411	9599411	5218359	4381052	6788556	70.7185	8408418	1190993	12.4069	109652	1.14228	60242
p1000512-6	6483216	0	6483216	6483216	3545258	2937958	4351421	67.1182	5284530	1198686	18.4891	65597	1.0118	32144
p1000522-0	15896752	0	15896752	15896752	8521800	7374952	11842268	74.4949	14199702	1697050	10.6755	198960	1.25158	85189
p1001354-0	4147748	0	4147748	4147748	2216684	1931064	2586732	62.3647	3409685	738063	17.7943	58520	1.41089	25620
p1001380-6	3792208	0	3792208	3792208	2090711	1701497	2209170	58.2555	3158688	633520	16.7058	52183	1.37606	19643
p1001382-3	3353511	0	3353511	3353511	1847743	1505768	1954952	58.2957	2695737	657774	19.6145	40744	1.21497	18245
p1001405-2	5257611	0	5257611	5257611	3071062	2186549	3231544	61.4641	4140790	1116821	21.242	61687	1.17329	22957
p1001409-9	9002788	0	9002788	9002788	4718610	4284178	6046802	67.1659	7969980	1032808	11.4721	111291	1.23618	52847
p1001415-0	3797428	0	3797428	3797428	2030016	1767412	2393188	63.0213	3198497	598931	15.772	66656	1.75529	26065
p1001423-6	4650777	0	4650777	4650777	2444892	2205885	2897949	62.3111	3955564	695213	14.9483	63871	1.37334	22361
p1001427-0	5718549	0	5718549	5718549	3042030	2676519	3725098	65.1406	4993111	725438	12.6857	96997	1.69618	30894
p1001434-0	5555968	0	5555968	5555968	2998219	2557749	3592291	64.6564	4704808	851160	15.3197	88716	1.59677	39319
p1001558-1	7299105	0	7299105	7299105	3869517	3429588	5020807	68.7866	6295995	1003110	13.7429	103097	1.41246	40556
p1001573-6	11130065	0	11130065	11130065	5842675	5287390	8226289	73.9105	9989210	1140855	10.2502	110438	0.992249	51436
p1001703-6	6715847	0	6715847	6715847	3551745	3164102	4398987	65.5016	5597420	1118427	16.6536	105420	1.56972	43044
p1001755-9	8209608	0	8209608	8209608	4520550	3689058	5431446	66.1596	7141720	1067888	13.0078	104292	1.27037	45147
p1001851-2	9679526	0	9679526	9679526	5146645	4532881	6627100	68.4651	8501810	1177716	12.1671	120013	1.23986	53512
p1000065-3	11690254	0	11690254	11690254	6295451	5394803	8372373	71.6184	10428421	1261833	10.7939	144423	1.23541	76696
p1000005-2	11358661	0	11358661	11358661	5991546	5367115	8642678	76.0889	10019515	1339146	11.7896	123507	1.08734	37515
p1000022-7	12745839	0	12745839	12745839	6771740	5974099	8714715	68.373	10631279	2114560	16.5902	121144	0.950459	72150
p1000044-9	10344160	0	10344160	10344160	5479110	4865050	7375296	71.2991	9183403	1160757	11.2214	108408	1.04801	56581
p1000047-7	10567757	0	10567757	10567757	5664902	4902855	7638064	72.2771	9165505	1402252	13.2692	111600	1.05604	59620
p1000473-3	12091774	0	12091774	12091774	6432964	5658810	8664546	71.6565	10916624	1175150	9.71859	171360	1.41716	65088
p1000478-0	8786641	0	8786641	8786641	4672133	4114508	6222913	70.8224	7643072	1143569	13.0149	87637	0.997389	42935
p1000482-0	9331159	0	9331159	9331159	4794967	4536192	6633206	71.0866	8377757	953402	10.2174	121000	1.29673	37853
p1000504-0	9628858	0	9628858	9628858	5108959	4519899	6812693	70.7529	8627173	1001685	10.4029	137814	1.43126	57624
p1000515-7	10078665	0	10078665	10078665	5534958	4543707	7030008	69.7514	8561238	1517427	15.0558	101593	1.008	54159
p1001352-9	11986364	0	11986364	11986364	6283955	5702409	8701769	72.5972	10424992	1561372	13.0262	113343	0.9456	59994
p1001372-0	5312669	0	5312669	5312669	2800235	2512434	3964667	74.6267	4623822	688847	12.9661	48716	0.916978	20318
p1001374-9	5667438	0	5667438	5667438	3081000	2586438	3696096	65.2163	4892960	774478	13.6654	71034	1.25337	32053
p1001378-3	2944164	0	2944164	2944164	1655943	1288221	1613979	54.8196	2367050	577114	19.602	51289	1.74206	20109
p1001404-7	3543733	0	3543733	3543733	1952208	1591525	2103485	59.3579	2992699	551034	15.5495	55921	1.57803	20004
p1001416-6	6465264	0	6465264	6465264	3471567	2993697	4278025	66.1694	5671208	794056	12.2819	95518	1.4774	42768
p1001432-9	9572250	0	9572250	9572250	5131354	4440896	6538011	68.3017	8486204	1086046	11.3458	132538	1.38461	48502
p1001436-4	11044595	0	11044595	11044595	5836665	5207930	7717789	69.8784	9986567	1058028	9.5796	139702	1.26489	71926
p1001438-6	11178252	0	11178252	11178252	5949578	5228674	7955095	71.1658	9836813	1341439	12.0004	148777	1.33095	81511
p1001441-2	6140054	0	6140054	6140054	3357963	2782091	4049322	65.9493	5304164	835890	13.6137	98805	1.60919	38047
p1001474-2	6018943	0	6018943	6018943	3298879	2720064	3941281	65.4813	5138738	880205	14.6239	99115	1.64672	36020
p1001518-0	6711238	0	6711238	6711238	3630318	3080920	4472107	66.6361	5854180	857058	12.7705	96118	1.43219	44413
p1001559-9	7783417	0	7783417	7783417	4064251	3719166	5134434	65.9663	6660679	1122738	14.4247	121055	1.55529	55803
p1001574-3	11384578	0	11384578	11384578	6088403	5296175	7853232	68.9813	10181720	1202858	10.5657	127491	1.11986	61404
p1001585-5	7937896	0	7937896	7937896	4288596	3649300	5185582	65.3269	6844440	1093456	13.7751	95659	1.20509	46744
p1001627-2	7750333	0	7750333	7750333	4164868	3585465	5438920	70.1766	6899551	850782	10.9774	106713	1.37688	51653
p1001756-3	18709408	0	18709408	18709408	9711185	8998223	13336554	71.2826	16756474	1952934	10.4382	219378	1.17255	114286
p1001835-8	8008634	0	8008634	8008634	4275713	3732921	5114486	63.8622	6289400	1719234	21.4673	101872	1.27203	46994
p1001852-0	8225807	0	8225807	8225807	4417394	3808413	5712423	69.4451	7296921	928886	11.2923	106916	1.29976	46206
p1001853-1	9818150	0	9818150	9818150	5129012	4689138	6831264	69.5779	8320092	1498058	15.258	141703	1.44328	55498
541001	13572548	0	13572548	13572548	7039593	6532955	9582420	70.6015	12513667	1058881	7.80164	125427	0.924123	47434
541064	12798698	0	12798698	12798698	6698320	6100378	9271400	72.4402	11858156	940542	7.34873	159969	1.24988	63955
541093	5633995	0	5633995	5633995	3005925	2628070	3796569	67.3868	4982146	651849	11.5699	91315	1.62079	28571
541101	12411249	0	12411249	12411249	6472584	5938665	8960541	72.1969	11275032	1136217	9.15474	154451	1.24444	59919
541123	11406350	0	11406350	11406350	5820094	5586256	8639325	75.7414	10167452	1238898	10.8615	103199	0.90475	41608
541132	10102402	0	10102402	10102402	5292171	4810231	6879701	68.0997	9278294	824108	8.15755	103705	1.02654	38436
541141	10325382	0	10325382	10325382	5451824	4873558	7182361	69.5602	9215768	1109614	10.7465	127274	1.23263	43880
541198	7879306	0	7879306	7879306	4070416	3808890	5322321	67.5481	7062320	816986	10.3688	113484	1.44028	41269
541256	6915076	0	6915076	6915076	3805395	3109681	4429191	64.0512	5978639	936437	13.542	102089	1.47633	30911
541352	10741774	0	10741774	10741774	5611585	5130189	7290892	67.8742	9786953	954821	8.88886	135884	1.26501	48075
541354	9908596	0	9908596	9908596	5164599	4743997	6722160	67.8417	8929022	979574	9.8861	123159	1.24295	52152
541552	14940562	0	14940562	14940562	7720338	7220224	11139031	74.5556	13909621	1030941	6.90028	158094	1.05815	59403
541691	11890247	0	11890247	11890247	6391783	5498464	8122941	68.316	10606213	1284034	10.7991	172424	1.45013	81952
541819	8691653	0	8691653	8691653	4575235	4116418	5560635	63.9767	7914035	777618	8.94672	98918	1.13808	35091
541822	9665056	0	9665056	9665056	5100371	4564685	6987692	72.2985	8690877	974179	10.0794	120934	1.25125	33064
541826	7316847	0	7316847	7316847	3847866	3468981	5107850	69.8094	6457287	859560	11.7477	101905	1.39274	31704
p1000260-2	8310224	0	8310224	8310224	4587141	3723083	5416743	65.1817	7184766	1125458	13.5431	108432	1.3048	44452
p1000275-2	9301918	0	9301918	9301918	4960029	4341889	6283107	67.5464	8291017	1010901	10.8677	132238	1.42162	45697
p1000276-8	6388654	0	6388654	6388654	3413680	2974974	4507406	70.5533	5624301	764353	11.9642	88444	1.38439	30183
p1000397-0	13610645	0	13610645	13610645	7114507	6496138	10179291	74.7892	12294761	1315884	9.66805	131781	0.96822	47285
p1000418-9	7303560	0	7303560	7303560	3924803	3378757	4697794	64.322	6282046	1021514	13.9865	94428	1.2929	33933
p1000425-0	7539396	0	7539396	7539396	4154418	3384978	5029296	66.7069	6506976	1032420	13.6937	91756	1.21702	41295
p1000020-4	8722773	0	8722773	8722773	4660029	4062744	5969397	68.4346	7699833	1022940	11.7272	123737	1.41855	55960
p1001785-1	5147104	0	5147104	5147104	2839224	2307880	3262321	63.3817	4271387	875717	17.0138	57735	1.1217	24658
p1012521-0	6530256	0	6530256	6530256	3437490	3092766	4288401	65.6697	5957582	572674	8.76955	84874	1.2997	22658
p1023613-5	9819071	0	9819071	9819071	5217202	4601869	6516390	66.3646	8871739	947332	9.64788	106493	1.08455	43826
p1026495-6	15830076	0	15830076	15830076	8308580	7521496	11684126	73.8097	14221746	1608330	10.16	210998	1.33289	108623

## Sheet: remDup_0.25
	8.34686e+06							4.22494			3.15766		0.189842
IID	total (QC-passed reads + QC-failed reads)	duplicates	mapped (100.00%:-nan%)	paired in sequencing	read1	read2	properly paired (74.05%:-nan%)	68.0913	with itself and mate mapped	singletons (9.92%:-nan%)	12.8269	with mate mapped to a different chr	1.21113	with mate mapped to a different chr (mapQ>=5)
p1000025-8	9846521	0	9846521	9846521	5253169	4593352	6892856	70.003	8783123	1063398	10.7997	121125	1.23013	52221
p1000037-2	8622661	0	8622661	8622661	4660484	3962177	6152554	71.3533	7581351	1041310	12.0764	105424	1.22264	45191
p1000052-2	7499064	0	7499064	7499064	4008738	3490326	5147399	68.6406	6238993	1260071	16.803	79123	1.05511	39360
p1000460-1	6568886	0	6568886	6568886	3512331	3056555	4417019	67.2415	5526135	1042751	15.8741	69758	1.06195	37781
p1000472-2	13633292	0	13633292	13633292	7186776	6446516	10321944	75.7113	12406760	1226532	8.99659	131981	0.968079	60581
p1000474-6	7205554	0	7205554	7205554	3828667	3376887	4920818	68.292	6365297	840257	11.6612	92153	1.27892	46059
p1000480-8	13132343	0	13132343	13132343	6944681	6187662	9671174	73.6439	11912858	1219485	9.28612	130341	0.992519	53447
p1000485-4	10525369	0	10525369	10525369	5464834	5060535	7258505	68.962	9286263	1239106	11.7726	108791	1.03361	54734
p1000490-6	6212045	0	6212045	6212045	3261025	2951020	4183076	67.3381	5400158	811887	13.0696	84211	1.35561	36603
p1000492-3	8705758	0	8705758	8705758	4505151	4200607	6251900	71.8134	7617286	1088472	12.5029	89814	1.03166	48743
p1000509-3	9006746	0	9006746	9006746	4909704	4097042	6345910	70.4573	7867236	1139510	12.6517	103076	1.14443	58333
p1000512-6	6052471	0	6052471	6052471	3321236	2731235	4033510	66.6424	4902635	1149836	18.9978	61032	1.00838	31088
p1000522-0	14705893	0	14705893	14705893	7911234	6794659	10934170	74.3523	13107291	1598602	10.8705	171762	1.16798	81212
p1001354-0	3892209	0	3892209	3892209	2084007	1808202	2414494	62.034	3183963	708246	18.1965	52725	1.35463	24736
p1001380-6	3535834	0	3535834	3535834	1954821	1581013	2047077	57.8952	2931317	604517	17.0969	45522	1.28745	18897
p1001382-3	3149785	0	3149785	3149785	1741314	1408471	1820259	57.7899	2514443	635342	20.171	36243	1.15065	17602
p1001405-2	4913547	0	4913547	4913547	2889911	2023636	2987600	60.8033	3830868	1082679	22.0346	55013	1.11962	22025
p1001409-9	8362212	0	8362212	8362212	4392613	3969599	5591149	66.8621	7380254	981958	11.7428	100902	1.20664	50851
p1001415-0	3537002	0	3537002	3537002	1895556	1641446	2215589	62.6403	2963988	573014	16.2006	58775	1.66172	25081
p1001423-6	4341338	0	4341338	4341338	2287097	2054241	2695369	62.0861	3677422	663916	15.2929	55238	1.27237	21476
p1001427-0	5320950	0	5320950	5320950	2838177	2482773	3457106	64.9716	4630092	690858	12.9837	84337	1.585	29474
p1001434-0	5205811	0	5205811	5205811	2816652	2389159	3348933	64.3307	4388905	816906	15.6922	80786	1.55184	37929
p1001558-1	6782909	0	6782909	6782909	3604503	3178406	4643322	68.4562	5824795	958114	14.1254	90425	1.33313	38895
p1001573-6	10295263	0	10295263	10295263	5402844	4892419	7582628	73.6516	9222060	1073203	10.4242	97997	0.951865	49467
p1001703-6	6253208	0	6253208	6253208	3313440	2939768	4075694	65.1776	5188678	1064530	17.0237	93917	1.5019	41159
p1001755-9	7683593	0	7683593	7683593	4244633	3438960	5064466	65.9127	6660655	1022938	13.3133	94052	1.22406	43584
p1001851-2	9054553	0	9054553	9054553	4822091	4232462	6181606	68.2707	7931215	1123338	12.4063	108132	1.19423	51675
p1000065-3	10902062	0	10902062	10902062	5886861	5015201	7779204	71.3553	9699532	1202530	11.0303	134031	1.22941	74094
p1000005-2	10551981	0	10551981	10551981	5582571	4969410	8013493	75.943	9279346	1272635	12.0606	99645	0.944325	35644
p1000022-7	12032702	0	12032702	12032702	6406350	5626352	8174458	67.9353	9985801	2046901	17.0112	114964	0.95543	70084
p1000044-9	9616799	0	9616799	9616799	5104578	4512221	6831159	71.0336	8513916	1102883	11.4683	99473	1.03437	54448
p1000047-7	9898038	0	9898038	9898038	5317735	4580303	7123020	71.964	8556420	1341618	13.5544	105396	1.06482	57614
p1000473-3	11183113	0	11183113	11183113	5964614	5218499	7999156	71.5289	10073258	1109855	9.92438	146447	1.30954	62262
p1000478-0	8193903	0	8193903	8193903	4368703	3825200	5778691	70.5243	7103165	1090738	13.3116	80070	0.97719	41464
p1000482-0	8601042	0	8601042	8601042	4427598	4173444	6100349	70.9257	7705565	895477	10.4113	100784	1.17177	36064
p1000504-0	8955111	0	8955111	8955111	4762362	4192749	6318993	70.563	8005472	949639	10.6044	123132	1.37499	55230
p1000515-7	9408682	0	9408682	9408682	5183921	4224761	6525761	69.3589	7957402	1451280	15.4249	95634	1.01644	52543
p1001352-9	11156415	0	11156415	11156415	5862241	5294174	8060037	72.2458	9666884	1489531	13.3513	105032	0.941449	57838
p1001372-0	4809714	0	4809714	4809714	2543002	2266712	3561451	74.047	4171700	638014	13.2651	45339	0.942655	19420
p1001374-9	5297737	0	5297737	5297737	2886774	2410963	3438082	64.8972	4558084	739653	13.9617	66415	1.25365	30942
p1001378-3	2764194	0	2764194	2764194	1561070	1203124	1505600	54.468	2206929	557265	20.1601	46364	1.67731	19360
p1001404-7	3312316	0	3312316	3312316	1831340	1480976	1958004	59.1128	2784085	528231	15.9475	48538	1.46538	19151
p1001416-6	5995291	0	5995291	5995291	3227652	2767639	3945526	65.8104	5240865	754426	12.5836	87354	1.45704	41080
p1001432-9	8886635	0	8886635	8886635	4777885	4108750	6050286	68.083	7851150	1035485	11.6522	115551	1.30028	46557
p1001436-4	10318898	0	10318898	10318898	5464879	4854019	7190280	69.6807	9310174	1008724	9.7755	129709	1.257	69280
p1001438-6	10470067	0	10470067	10470067	5583805	4886262	7423979	70.9067	9188090	1281977	12.2442	138386	1.32173	78664
p1001441-2	5751246	0	5751246	5751246	3153697	2597549	3780516	65.7339	4948748	802498	13.9535	87524	1.52183	36663
p1001474-2	5606504	0	5606504	5606504	3083800	2522704	3653175	65.1596	4764764	841740	15.0136	89216	1.59129	34624
p1001518-0	6277372	0	6277372	6277372	3404347	2873025	4167722	66.3928	5458206	819166	13.0495	86558	1.37889	42808
p1001559-9	7289493	0	7289493	7289493	3811851	3477642	4789962	65.7105	6214568	1074925	14.7462	110510	1.51602	53701
p1001574-3	10620636	0	10620636	10620636	5694274	4926362	7304182	68.7735	9473706	1146930	10.7991	115516	1.08766	59054
p1001585-5	7412780	0	7412780	7412780	4016717	3396063	4822925	65.0623	6366798	1045982	14.1105	86566	1.16779	44953
p1001627-2	7226088	0	7226088	7226088	3892682	3333406	5053670	69.9365	6414820	811268	11.2269	96866	1.3405	49687
p1001756-3	17421341	0	17421341	17421341	9054145	8367196	12381537	71.0711	15566284	1855057	10.6482	198314	1.13834	109744
p1001835-8	7493246	0	7493246	7493246	4010872	3482374	4752413	63.4226	5845382	1647864	21.9913	91133	1.2162	45080
p1001852-0	7673265	0	7673265	7673265	4129556	3543709	5312872	69.2387	6789933	883332	11.5118	96126	1.25274	44376
p1001853-1	9120338	0	9120338	9120338	4775095	4345243	6319963	69.2953	7692164	1428174	15.6592	122456	1.34267	53191
541001	12462179	0	12462179	12462179	6472100	5990079	8780272	70.4554	11469366	992813	7.96661	106567	0.855123	45347
541064	11713822	0	11713822	11713822	6141160	5572662	8473754	72.3398	10831761	882061	7.53009	137053	1.17001	60535
541093	5201463	0	5201463	5201463	2781908	2419555	3496354	67.2187	4581414	620049	11.9207	77889	1.49744	27526
541101	11415073	0	11415073	11415073	5963487	5451586	8229581	72.094	10347582	1067491	9.35159	130660	1.14463	56910
541123	10574201	0	10574201	10574201	5392514	5181687	7974715	75.4167	9394098	1180103	11.1602	92908	0.878629	39987
541132	9298260	0	9298260	9298260	4880743	4417517	6321513	67.986	8524090	774170	8.32597	87632	0.942456	36790
541141	9540455	0	9540455	9540455	5048794	4491661	6621013	69.3993	8487886	1052569	11.0327	108803	1.14044	41988
541198	7301547	0	7301547	7301547	3778521	3523026	4921595	67.4048	6528827	772720	10.583	98052	1.34289	39740
541256	6383523	0	6383523	6383523	3530573	2852950	4078227	63.8868	5492424	891099	13.9594	86381	1.35319	29359
541352	9904693	0	9904693	9904693	5183913	4720780	6713362	67.7796	9005593	899100	9.07752	115179	1.16287	46082
541354	9216868	0	9216868	9216868	4810497	4406371	6239513	67.6967	8286797	930071	10.091	109258	1.18541	50094
541552	13719731	0	13719731	13719731	7098590	6621141	10222048	74.5062	12759883	959848	6.99611	133721	0.974662	56709
541691	11056812	0	11056812	11056812	5962340	5094472	7530280	68.1053	9834856	1221956	11.0516	156123	1.41201	79060
541819	7994374	0	7994374	7994374	4217578	3776796	5103882	63.8434	7261040	733334	9.17313	85256	1.06645	33580
541822	8815365	0	8815365	8815365	4666647	4148718	6365084	72.2044	7901112	914253	10.3711	97720	1.10852	31239
541826	6762838	0	6762838	6762838	3563024	3199814	4709787	69.6422	5947724	815114	12.0528	86732	1.28248	30523
p1000260-2	7812819	0	7812819	7812819	4330269	3482550	5070302	64.8972	6725859	1086960	13.9125	94651	1.21148	42906
p1000275-2	8659716	0	8659716	8659716	4629953	4029763	5837074	67.4049	7698943	960773	11.0947	111500	1.28757	43926
p1000276-8	5906781	0	5906781	5906781	3162814	2743967	4157960	70.393	5186606	720175	12.1923	73338	1.24159	28931
p1000397-0	12613783	0	12613783	12613783	6611100	6002683	9403495	74.5494	11368709	1245074	9.87074	111332	0.882622	45102
p1000418-9	6799585	0	6799585	6799585	3665406	3134179	4354583	64.0419	5822828	976757	14.365	81984	1.20572	32513
p1000425-0	7059848	0	7059848	7059848	3903199	3156649	4684880	66.3595	6066519	993329	14.0701	83764	1.18648	39997
p1000020-4	8125218	0	8125218	8125218	4350641	3774577	5543977	68.2317	7151793	973425	11.9803	110873	1.36455	53962
p1001785-1	4793235	0	4793235	4793235	2653790	2139445	3016293	62.9281	3953091	840144	17.5277	52035	1.08559	23607
p1012521-0	5954106	0	5954106	5954106	3143085	2811021	3904394	65.5748	5418342	535764	8.99823	70990	1.19229	21400
p1023613-5	9060978	0	9060978	9060978	4825180	4235798	5999886	66.2168	8165084	895894	9.88739	93092	1.02739	42193
p1026495-6	14697230	0	14697230	14697230	7729973	6967257	10813595	73.5757	13168713	1528517	10.4	196534	1.33722	105037

## Sheet: remDup_0.00
	7.1515e+06						4.95519e+06	4.25577			3.12433		0.195539
IID	total (QC-passed reads + QC-failed reads)	duplicates	mapped (100.00%:-nan%)	paired in sequencing	read1	read2	properly paired (74.05%:-nan%)	68.1315	with itself and mate mapped	singletons (9.92%:-nan%)	12.9896	with mate mapped to a different chr	1.18686	with mate mapped to a different chr (mapQ>=5)
p1000025-8	8497000	0	8497000	8497000	4534962	3962038	5941695	69.927	7546851	950149	11.1822	100529	1.18311	44356
p1000037-2	7438171	0	7438171	7438171	4021817	3416354	5310473	71.3949	6515598	922573	12.4032	87096	1.17093	38373
p1000052-2	6436416	0	6436416	6436416	3438136	2998280	4390180	68.2085	5305721	1130695	17.5672	66617	1.035	33176
p1000460-1	5611700	0	5611700	5611700	2995160	2616540	3761520	67.03	4691472	920228	16.3984	59474	1.05982	32078
p1000472-2	11878446	0	11878446	11878446	6254287	5624159	9022425	75.9563	10789776	1088670	9.16509	107195	0.902433	51519
p1000474-6	6150305	0	6150305	6150305	3260390	2889915	4196735	68.2362	5409430	740875	12.0462	76749	1.24789	39362
p1000480-8	11338569	0	11338569	11338569	5977268	5361301	8380733	73.9135	10327792	1010777	8.9145	104856	0.924773	46109
p1000485-4	9001011	0	9001011	9001011	4659602	4341409	6206528	68.9537	7905263	1095748	12.1736	90035	1.00028	46498
p1000490-6	5329634	0	5329634	5329634	2794202	2535432	3584842	67.2624	4606949	722685	13.5597	69138	1.29724	30949
p1000492-3	7546458	0	7546458	7546458	3898482	3647976	5412999	71.729	6565862	980596	12.9941	75675	1.00279	41482
p1000509-3	7580496	0	7580496	7580496	4128617	3451879	5320664	70.1889	6583686	996810	13.1497	89079	1.17511	49716
p1000512-6	5112003	0	5112003	5112003	2808802	2303201	3377729	66.0745	4101493	1010510	19.7674	51762	1.01256	26036
p1000522-0	12847002	0	12847002	12847002	6918200	5928802	9564142	74.4465	11403972	1443030	11.2324	141558	1.10188	69316
p1001354-0	3248915	0	3248915	3248915	1733562	1515353	2014619	62.009	2658188	590727	18.1823	44253	1.36209	21034
p1001380-6	2937732	0	2937732	2937732	1607890	1329842	1710116	58.2121	2452140	485592	16.5295	38321	1.30444	16119
p1001382-3	2571990	0	2571990	2571990	1397820	1174170	1503966	58.4748	2086760	485230	18.8659	30786	1.19697	15027
p1001405-2	4046338	0	4046338	4046338	2342749	1703589	2485152	61.4173	3195038	851300	21.0388	46314	1.14459	18613
p1001409-9	7132147	0	7132147	7132147	3739576	3392571	4767315	66.8426	6265569	866578	12.1503	84735	1.18807	43175
p1001415-0	2972075	0	2972075	2972075	1584216	1387859	1875194	63.0938	2499755	472320	15.8919	49738	1.67351	21468
p1001423-6	3666345	0	3666345	3666345	1922999	1743346	2278941	62.1584	3107054	559291	15.2547	45736	1.24745	18269
p1001427-0	4524597	0	4524597	4524597	2403041	2121556	2936720	64.9057	3928482	596115	13.175	71850	1.58799	25049
p1001434-0	4418737	0	4418737	4418737	2387196	2031541	2830684	64.0609	3704137	714600	16.172	69105	1.56391	32575
p1001558-1	5813017	0	5813017	5813017	3078897	2734120	3987636	68.5984	4985205	827812	14.2407	74679	1.28469	33061
p1001573-6	8768688	0	8768688	8768688	4586710	4181978	6473899	73.8297	7845326	923362	10.5302	82513	0.940996	42370
p1001703-6	5327935	0	5327935	5327935	2813261	2514674	3474287	65.2089	4407787	920148	17.2703	79578	1.4936	35191
p1001755-9	6493056	0	6493056	6493056	3581636	2911420	4266055	65.7018	5599471	893585	13.7622	78587	1.21032	37188
p1001851-2	7624443	0	7624443	7624443	4049821	3574622	5195009	68.1362	6644956	979487	12.8467	89308	1.17134	43998
p1000065-3	9287975	0	9287975	9287975	5012875	4275100	6609221	71.1589	8218884	1069091	11.5105	115658	1.24524	63151
p1000005-2	9192205	0	9192205	9192205	4854240	4337965	7001588	76.1688	8071402	1120803	12.193	79062	0.860098	29947
p1000022-7	9489412	0	9489412	9489412	5014687	4474725	6590092	69.4468	8084236	1405176	14.8078	99354	1.047	59542
p1000044-9	8222961	0	8222961	8222961	4369635	3853326	5826347	70.8546	7234612	988349	12.0194	84886	1.0323	46304
p1000047-7	8423205	0	8423205	8423205	4524542	3898663	6041203	71.721	7236130	1187075	14.0929	92445	1.0975	48951
p1000473-3	9697649	0	9697649	9697649	5170742	4526907	6949249	71.6591	8709258	988391	10.1921	119649	1.23379	53101
p1000478-0	7013307	0	7013307	7013307	3741497	3271810	4927533	70.2598	6033466	979841	13.9712	68103	0.971054	35282
p1000482-0	7495230	0	7495230	7495230	3847683	3647547	5340109	71.2468	6714546	780684	10.4157	79773	1.06432	30759
p1000504-0	7662260	0	7662260	7662260	4072659	3589601	5405241	70.5437	6823795	838465	10.9428	102992	1.34415	47025
p1000515-7	8003512	0	8003512	8003512	4420196	3583316	5508312	68.8237	6698870	1304642	16.3009	83059	1.03778	44335
p1001352-9	9487145	0	9487145	9487145	4976958	4510187	6807823	71.7584	8142291	1344854	14.1755	89979	0.948431	48634
p1001372-0	4109109	0	4109109	4109109	2175102	1934007	3041175	74.0106	3542851	566258	13.7806	39703	0.966219	16339
p1001374-9	4444898	0	4444898	4444898	2411879	2033019	2880777	64.8109	3816799	628099	14.1308	57651	1.29702	26403
p1001378-3	2337875	0	2337875	2337875	1314681	1023194	1270392	54.3396	1862588	475287	20.3299	40121	1.71613	16434
p1001404-7	2816149	0	2816149	2816149	1551119	1265030	1664501	59.1056	2365333	450816	16.0082	41122	1.46022	16311
p1001416-6	5122189	0	5122189	5122189	2756683	2365506	3371248	65.8165	4460908	661281	12.9101	73661	1.43808	35062
p1001432-9	7595871	0	7595871	7595871	4075735	3520136	5175233	68.1322	6703843	892028	11.7436	96508	1.27053	39773
p1001436-4	8739608	0	8739608	8739608	4623761	4115847	6077773	69.5429	7851123	888485	10.1662	112079	1.28243	59167
p1001438-6	8857705	0	8857705	8857705	4724830	4132875	6263862	70.7165	7723598	1134107	12.8036	119024	1.34373	66578
p1001441-2	4844801	0	4844801	4844801	2637467	2207334	3188299	65.8087	4170093	674708	13.9264	73475	1.51657	31340
p1001474-2	4774543	0	4774543	4774543	2612870	2161673	3126772	65.4884	4063196	711347	14.8987	73527	1.53998	29469
p1001518-0	5351512	0	5351512	5351512	2901818	2449694	3550753	66.3505	4633659	717853	13.414	73849	1.37997	36835
p1001559-9	6203742	0	6203742	6203742	3240163	2963579	4055226	65.3674	5241263	962479	15.5145	93539	1.50778	45751
p1001574-3	9096715	0	9096715	9096715	4873476	4223239	6254841	68.7593	8080307	1016408	11.1734	98220	1.07973	50260
p1001585-5	6353139	0	6353139	6353139	3440216	2912923	4122290	64.8859	5419170	933969	14.7009	73401	1.15535	38276
p1001627-2	6180236	0	6180236	6180236	3331978	2848258	4313976	69.8028	5458059	722177	11.6853	82430	1.33377	42356
p1001756-3	14861079	0	14861079	14861079	7719808	7141271	10547121	70.9714	13200121	1660958	11.1766	167496	1.12708	93216
p1001835-8	6520100	0	6520100	6520100	3487755	3032345	4109025	63.0209	5035889	1484211	22.7636	76197	1.16865	38149
p1001852-0	6529637	0	6529637	6529637	3515135	3014502	4519123	69.2094	5756667	772970	11.8379	80216	1.22849	37830
p1001853-1	7973908	0	7973908	7973908	4169987	3803921	5512987	69.1378	6674615	1299293	16.2943	99221	1.24432	45317
541001	10855493	0	10855493	10855493	5629303	5226190	7669914	70.6547	9975198	880295	8.10921	87627	0.807213	39080
541064	10247776	0	10247776	10247776	5370203	4877573	7421988	72.4254	9462422	785354	7.66365	114783	1.12008	52700
541093	4473199	0	4473199	4473199	2392451	2080748	3007280	67.2288	3938395	534804	11.9557	62440	1.39587	23684
541101	9974971	0	9974971	9974971	5208556	4766415	7203153	72.2123	9020499	954472	9.56867	107721	1.07991	48827
541123	8751951	0	8751951	8751951	4507049	4244902	6754618	77.1784	7951215	800736	9.14923	77271	0.8829	34109
541132	8085687	0	8085687	8085687	4237681	3848006	5508194	68.1228	7401956	683731	8.45607	72036	0.890908	31723
541141	8265445	0	8265445	8265445	4356672	3908773	5760892	69.6985	7364284	901161	10.9028	89009	1.07688	36107
541198	6290267	0	6290267	6290267	3246841	3043426	4250245	67.5686	5615569	674698	10.7261	81029	1.28816	33881
541256	5574888	0	5574888	5574888	3093581	2481307	3548554	63.6525	4772507	802381	14.3928	71119	1.2757	25075
541352	8598716	0	8598716	8598716	4497233	4101483	5848549	68.0165	7818196	780520	9.07717	93789	1.09073	39842
541354	7910962	0	7910962	7910962	4117494	3793468	5353488	67.6718	7091484	819478	10.3588	91410	1.15549	43080
541552	12024506	0	12024506	12024506	6216806	5807700	8985419	74.7259	11172497	852009	7.08561	109718	0.912453	49091
541691	9557225	0	9557225	9557225	5156215	4401010	6500513	68.0167	8456336	1100889	11.5189	133464	1.39647	67997
541819	6969666	0	6969666	6969666	3675704	3293962	4456897	63.9471	6322227	647439	9.28938	71489	1.02572	28947
541822	7797952	0	7797952	7797952	4125936	3672016	5640653	72.3351	6978831	819121	10.5043	76935	0.986605	26991
541826	5828834	0	5828834	5828834	3056510	2772324	4069885	69.8233	5130956	697878	11.9729	72022	1.23562	26562
p1000260-2	6551137	0	6551137	6551137	3627917	2923220	4235047	64.646	5671390	879747	13.4289	78840	1.20346	36910
p1000275-2	7537144	0	7537144	7537144	4019142	3518002	5104678	67.727	6709265	827879	10.984	92185	1.22308	37815
p1000276-8	5109874	0	5109874	5109874	2731122	2378752	3603752	70.5253	4474670	635204	12.4309	59811	1.1705	24550
p1000397-0	10758229	0	10758229	10758229	5624129	5134100	8053996	74.8636	9753701	1004528	9.3373	89001	0.827283	38812
p1000418-9	5810010	0	5810010	5810010	3120721	2689289	3731164	64.2196	4994749	815261	14.032	67833	1.16752	28015
p1000425-0	5966186	0	5966186	5966186	3284921	2681265	3961550	66.4	5124459	841727	14.1083	72002	1.20683	34049
p1000020-4	6960216	0	6960216	6960216	3726074	3234142	4754621	68.3114	6104657	855559	12.2921	93258	1.33987	46038
p1001785-1	4011172	0	4011172	4011172	2207173	1803999	2526638	62.99	3321743	689429	17.1877	44031	1.09771	19964
p1012521-0	5234278	0	5234278	5234278	2758563	2475715	3439795	65.7167	4757485	476793	9.10905	57301	1.09473	18411
p1023613-5	7895948	0	7895948	7895948	4205072	3690876	5225266	66.1766	7091529	804419	10.1877	78404	0.992965	36388
p1026495-6	12683392	0	12683392	12683392	6674668	6008724	9297205	73.3022	11294481	1388911	10.9506	168741	1.33041	89365
