# Supplementary material for: Detrimental effects of duplicate reads and low complexity regions on RNA- and ChIP-seq data
Source: BMC Bioinformatics. 2015 Sep 25;16(Suppl 13):S10. doi: 10.1186/1471-2105-16-S13-S10 (PMC4597324; doi:10.1186/1471-2105-16-S13-S10)
Supplement: Additional File 2 — Alignment statistics for the trimmed RNA-seq data in each data preprocessing step. Each worksheet contains step-specific alignment statistics. "no_remDup"/"remDup" in the worksheet name indicate whether the data has duplicates kept/removed, respectively. "All"/"0.75" etc., indicate whether the reads overlapping low complexity regions were kept/removed at the specified threshold, respectively. [file 1471-2105-16-S13-S10-S2.xlsx]

## Sheet: no_remDup_All
	5.19845e+07						3.13293e+07	3.86452		5.60106e+06	2.4416	9.41141e+06	3.88525
IID	total (QC-passed reads + QC-failed reads)	duplicates	mapped (100.00%:-nan%)	paired in sequencing	read1	read2	properly paired (74.05%:-nan%)	60.0965	with itself and mate mapped	singletons (9.92%:-nan%)	10.9783	with mate mapped to a different chr	17.9187	with mate mapped to a different chr (mapQ>=5)
p1000025-8	64567115	0	64567115	64567115	33532658	31034457	40860328	63.2835	58407360	6159755	9.54008	10402812	16.1116	432540
p1000037-2	67044246	0	67044246	67044246	35076832	31967414	43722614	65.2146	60533596	6510650	9.71098	10827736	16.1501	418460
p1000052-2	49793734	0	49793734	49793734	26019002	23774732	27222356	54.6702	42225230	7568504	15.1997	11128902	22.35	350886
p1000460-1	34655175	0	34655175	34655175	18208206	16446969	18717784	54.0115	29496488	5158687	14.8858	7478064	21.5785	280252
p1000472-2	60036527	0	60036527	60036527	31103554	28932973	38707174	64.4727	54762966	5273561	8.78392	10130438	16.8738	373836
p1000474-6	32965722	0	32965722	32965722	17239022	15726700	19192134	58.2185	29293232	3672490	11.1403	5962486	18.0869	281926
p1000480-8	51991318	0	51991318	51991318	26929386	25061932	32798968	63.0855	47573878	4417440	8.4965	8292158	15.9491	301528
p1000485-4	66817407	0	66817407	66817407	34224881	32592526	37515790	56.1467	59537914	7279493	10.8946	15323158	22.9329	481358
p1000490-6	70314101	0	70314101	70314101	35693610	34620491	34768534	49.4475	63888202	6425899	9.13885	23740310	33.7632	507150
p1000492-3	41599237	0	41599237	41599237	21275715	20323522	25437954	61.15	37107388	4491849	10.7979	7697002	18.5027	300790
p1000509-3	52276355	0	52276355	52276355	28071283	24205072	31078786	59.4509	45309142	6967213	13.3277	8988952	17.1951	454788
p1000512-6	45331974	0	45331974	45331974	24132886	21199088	24314698	53.637	37762552	7569422	16.6978	9830360	21.6853	326200
p1000522-0	74870638	0	74870638	74870638	39346964	35523674	45826382	61.2074	67015646	7854992	10.4914	14174240	18.9316	501156
p1001354-0	37389872	0	37389872	37389872	19610997	17778875	21888736	58.5419	32067216	5322656	14.2356	6438582	17.2201	292474
p1001380-6	35300359	0	35300359	35300359	18784600	16515759	20449668	57.9305	30864708	4435651	12.5655	5929874	16.7983	254464
p1001382-3	29003117	0	29003117	29003117	15448251	13554866	16322948	56.28	24836250	4166867	14.367	5226496	18.0205	223660
p1001405-2	45509962	0	45509962	45509962	25196005	20313957	25094466	55.1406	38123828	7386134	16.2297	8805478	19.3485	300060
p1001409-9	48344318	0	48344318	48344318	25038545	23305773	29280788	60.5672	43231960	5112358	10.5749	8009518	16.5677	361322
p1001415-0	33730635	0	33730635	33730635	17600310	16130325	20257074	60.0554	29668162	4062473	12.0439	5693394	16.879	266732
p1001423-6	35968486	0	35968486	35968486	18640346	17328140	21107336	58.6829	31531624	4436862	12.3354	6157746	17.1198	245142
p1001427-0	53553495	0	53553495	53553495	27813353	25740142	33774100	63.0661	48142992	5410503	10.103	8212230	15.3346	350726
p1001434-0	46896458	0	46896458	46896458	24650350	22246108	28678604	61.153	41268900	5627558	12	7753966	16.5342	393578
p1001558-1	51636225	0	51636225	51636225	26785183	24851042	31995960	61.9642	45827498	5808727	11.2493	9079624	17.5838	332726
p1001573-6	55120639	0	55120639	55120639	28530379	26590260	35949742	65.2201	49713518	5407121	9.80961	8980868	16.2931	346442
p1001703-6	56588681	0	56588681	56588681	29252318	27336363	31863804	56.3077	49078762	7509919	13.2711	12325358	21.7806	435432
p1001755-9	53346589	0	53346589	53346589	28700043	24646546	30947854	58.0128	46799582	6547007	12.2726	9934114	18.6218	377278
p1001851-2	53220299	0	53220299	53220299	27973802	25246497	30244678	56.8292	46614028	6606271	12.4131	10520054	19.767	381484
p1000065-3	58884906	0	58884906	58884906	31030700	27854206	36840264	62.5632	52751014	6133892	10.4167	9793326	16.6313	482518
p1000005-2	60130873	0	60130873	60130873	31313234	28817639	36962740	61.4705	52815090	7315783	12.1664	11608860	19.306	331764
p1000022-7	54824605	0	54824605	54824605	28824975	25999630	30705552	56.0069	45383336	9441269	17.2209	10040802	18.3144	458910
p1000044-9	48470718	0	48470718	48470718	25271418	23199300	29460240	60.7795	43205794	5264924	10.8621	8641264	17.8278	355162
p1000047-7	56552120	0	56552120	56552120	29872313	26679807	34137140	60.364	49121174	7430946	13.14	10532822	18.625	453246
p1000473-3	64045912	0	64045912	64045912	33320448	30725464	39915804	62.3237	58296372	5749540	8.97722	11220806	17.5199	419676
p1000478-0	37354699	0	37354699	37354699	19634461	17720238	20907170	55.9693	32276988	5077711	13.5932	7819276	20.9325	287344
p1000482-0	42436229	0	42436229	42436229	21562270	20873959	25741124	60.6584	38287092	4149137	9.77735	7450262	17.5564	247100
p1000504-0	55701451	0	55701451	55701451	28965809	26735642	34970716	62.7824	50188604	5512847	9.89713	8848764	15.8861	413200
p1000515-7	50665536	0	50665536	50665536	27300070	23365466	27680450	54.6337	42854668	7810868	15.4165	10631468	20.9836	404184
p1001352-9	63632693	0	63632693	63632693	33076566	30556127	37718788	59.2758	54934864	8697829	13.6688	12057594	18.9487	440684
p1001372-0	77095236	0	77095236	77095236	38689829	38405407	35571774	46.14	71977878	5117358	6.63771	33218288	43.0873	350408
p1001374-9	41101100	0	41101100	41101100	21802891	19298209	24943652	60.6885	36073862	5027238	12.2314	6523178	15.8711	309274
p1001378-3	31813875	0	31813875	31813875	16993513	14820362	17474678	54.9279	27694122	4119753	12.9495	5618018	17.659	280752
p1001404-7	29862985	0	29862985	29862985	15820386	14042599	17079956	57.1944	26456176	3406809	11.4081	5041164	16.881	226100
p1001416-6	52536171	0	52536171	52536171	27475292	25060879	33687624	64.1227	47415168	5121003	9.74758	7812898	14.8715	397232
p1001432-9	64719115	0	64719115	64719115	33811407	30907708	40605224	62.7407	58323524	6395591	9.88207	10331248	15.9632	420726
p1001436-4	57021868	0	57021868	57021868	29817262	27204606	35985854	63.1089	51198980	5822888	10.2117	8271964	14.5067	485614
p1001438-6	53806260	0	53806260	53806260	28307213	25499047	32286228	60.0046	47081606	6724654	12.4979	9670780	17.9733	511420
p1001441-2	49282036	0	49282036	49282036	26140928	23141108	30531360	61.9523	43766738	5515298	11.1913	7824352	15.8767	381124
p1001474-2	51522546	0	51522546	51522546	27222090	24300456	31242304	60.6381	45613404	5909142	11.469	8906530	17.2867	365988
p1001518-0	48138444	0	48138444	48138444	25300470	22837974	29712580	61.7232	43054048	5084396	10.562	7821630	16.2482	387126
p1001559-9	48964452	0	48964452	48964452	25206232	23758220	29130080	59.4923	42888032	6076420	12.4099	8660912	17.6882	416408
p1001574-3	51493039	0	51493039	51493039	27098999	24394040	30893134	59.9948	46022092	5470947	10.6246	8783976	17.0586	407008
p1001585-5	40116424	0	40116424	40116424	21206479	18909945	22612132	56.3663	35120516	4995908	12.4535	7754994	19.3312	323222
p1001627-2	40026434	0	40026434	40026434	21005457	19020977	25026652	62.5253	35950252	4076182	10.1837	6530458	16.3154	330614
p1001756-3	77995168	0	77995168	77995168	40190211	37804957	46025936	59.0113	69138496	8856672	11.3554	14510962	18.6049	624832
p1001835-8	53380133	0	53380133	53380133	27973223	25406910	26457974	49.5652	43840022	9540111	17.872	13357964	25.0242	421018
p1001852-0	54888737	0	54888737	54888737	28701874	26186863	34784382	63.3725	49489566	5399171	9.83657	8972436	16.3466	368930
p1001853-1	58464693	0	58464693	58464693	30049341	28415352	33490638	57.2835	50853448	7611245	13.0185	12457800	21.3082	395056
541001	57889971	0	57889971	57889971	29649521	28240450	36048408	62.2706	53837044	4052927	7.00109	9365808	16.1786	273390
541064	71051160	0	71051160	71051160	36498297	34552863	47092422	66.2796	66473102	4578058	6.44333	10367342	14.5914	379856
541093	52287226	0	52287226	52287226	27143714	25143512	34348938	65.6928	47743424	4543802	8.69008	7696198	14.7191	300924
541101	66079053	0	66079053	66079053	33853180	32225873	42615852	64.4922	60804636	5274417	7.98198	10669900	16.1472	371716
541123	58533547	0	58533547	58533547	30078241	28455306	40107130	68.5199	52680852	5852695	9.99887	8128628	13.8871	318544
541132	45872670	0	45872670	45872670	23653482	22219188	27848774	60.7089	42387772	3484898	7.59689	7254846	15.8152	240322
541141	64145527	0	64145527	64145527	33233239	30912288	40063784	62.4576	58060920	6084607	9.48563	10689498	16.6644	352680
541198	51870775	0	51870775	51870775	26547715	25323060	32399640	62.4622	46927216	4943559	9.53053	8024946	15.471	337380
541256	54815795	0	54815795	54815795	28988537	25827258	32424470	59.1517	48988270	5827525	10.6311	9683310	17.6652	330194
541352	56517691	0	56517691	56517691	29123642	27394049	34644660	61.2988	51908620	4609071	8.15509	8978322	15.8859	331976
541354	55052471	0	55052471	55052471	28368673	26683798	34412214	62.508	49969056	5083415	9.23376	8459422	15.3661	358538
541552	63276766	0	63276766	63276766	32203149	31073617	41488240	65.5663	59130310	4146456	6.55289	9534902	15.0686	328404
541691	64769764	0	64769764	64769764	33942750	30827014	39798484	61.4461	58538932	6230832	9.61997	11111282	17.155	511982
541819	53303705	0	53303705	53303705	27554280	25749425	32337174	60.6659	49181630	4122075	7.73319	7952632	14.9195	286888
541822	64003721	0	64003721	64003721	32874014	31129707	40842596	63.8128	58823354	5180367	8.09385	11085646	17.3203	266330
541826	53378291	0	53378291	53378291	27459709	25918582	33823416	63.3655	48199788	5178503	9.70152	8805942	16.4972	275890
p1000260-2	38773596	0	38773596	38773596	20642134	18131462	22543154	58.1405	34504252	4269344	11.011	6500248	16.7646	284806
p1000275-2	38961004	0	38961004	38961004	20369158	18591846	22356328	57.3813	34990384	3970620	10.1913	7056002	18.1104	277896
p1000276-8	38355123	0	38355123	38355123	19915374	18439749	24075788	62.7707	34508260	3846863	10.0296	6486928	16.9128	235774
p1000397-0	51689645	0	51689645	51689645	26557209	25132436	33615066	65.0325	47213864	4475781	8.65895	8009998	15.4963	282170
p1000418-9	49251651	0	49251651	49251651	25724604	23527047	28946824	58.7733	43874660	5376991	10.9174	8338092	16.9296	303826
p1000425-0	49582763	0	49582763	49582763	26532530	23050233	29955190	60.4145	43730246	5852517	11.8035	7869296	15.871	379940
p1000020-4	48761474	0	48761474	48761474	25565788	23195686	29494220	60.4867	43540248	5221226	10.7077	8347900	17.1199	396152
p1001785-1	35206698	0	35206698	35206698	18779651	16427047	20358152	57.8247	30431658	4775040	13.5629	6052988	17.1927	245204
p1012521-0	45804836	0	45804836	45804836	23508591	22296245	28531388	62.289	42857736	2947100	6.43404	7194348	15.7065	190718
p1023613-5	47449662	0	47449662	47449662	24723338	22726324	28093432	59.2068	43393850	4055812	8.54761	7799492	16.4374	291026
p1026495-6	67215513	0	67215513	67215513	34755869	32459644	42790504	63.6616	60756848	6458665	9.60889	11335704	16.8647	555186

## Sheet: no_remDup_0.75
	3.2589e+07						2.1166e+07	3.88058		3.97351e+06	2.88298	3.39884e+06	1.86532
IID	total (QC-passed reads + QC-failed reads)	duplicates	mapped (100.00%:-nan%)	paired in sequencing	read1	read2	properly paired (74.05%:-nan%)	64.701	with itself and mate mapped	singletons (9.92%:-nan%)	12.2913	with mate mapped to a different chr	10.4646	with mate mapped to a different chr (mapQ>=5)
p1000025-8	41361361	0	41361361	41361361	22550456	18810905	28348112	68.5377	37230789	4130572	9.98655	3754458	9.07721	327584
p1000037-2	41010850	0	41010850	41010850	22677281	18333569	28712746	70.0126	36535281	4475569	10.9131	3672071	8.9539	308006
p1000052-2	32399512	0	32399512	32399512	17913863	14485649	19065361	58.8446	26778002	5621510	17.3506	4878008	15.0558	280165
p1000460-1	23216524	0	23216524	23216524	12908117	10308407	13384667	57.6515	19250342	3966182	17.0834	3375649	14.5399	230977
p1000472-2	36378766	0	36378766	36378766	19954739	16424027	25238908	69.3781	32750123	3628643	9.97462	3406848	9.36494	293384
p1000474-6	21712395	0	21712395	21712395	11934911	9777484	13506849	62.208	19079363	2633032	12.1269	2475080	11.3994	231218
p1000480-8	32643742	0	32643742	32643742	17788105	14855637	22345136	68.4515	29555764	3087978	9.45963	2661032	8.15174	223606
p1000485-4	37777494	0	37777494	37777494	19959924	17817570	24297519	64.3174	33021015	4756479	12.5908	4030525	10.6691	310739
p1000490-6	24490048	0	24490048	24490048	13138269	11351779	15497810	63.2821	21395585	3094463	12.6356	2758480	11.2637	205305
p1000492-3	25857053	0	25857053	25857053	13521317	12335736	16844659	65.1453	22572500	3284553	12.7027	2930546	11.3336	242866
p1000509-3	36918210	0	36918210	36918210	21184276	15733934	23478310	63.5955	31693134	5225076	14.1531	4092337	11.0849	368522
p1000512-6	30555436	0	30555436	30555436	17371976	13183460	17564880	57.4853	24741818	5813618	19.0265	4496128	14.7147	257681
p1000522-0	47026590	0	47026590	47026590	26644288	20382302	31487736	66.9573	41481495	5545095	11.7914	5078076	10.7983	394762
p1001354-0	24038815	0	24038815	24038815	13144194	10894621	14503618	60.3342	20161058	3877757	16.1312	2822285	11.7405	214809
p1001380-6	22418676	0	22418676	22418676	12686725	9731951	13429768	59.9044	19271209	3147467	14.0395	2443647	10.9001	191806
p1001382-3	19322587	0	19322587	19322587	10879450	8443137	11383579	58.9133	16089015	3233572	16.7347	2240303	11.5942	172390
p1001405-2	30001808	0	30001808	30001808	18333947	11667861	17367142	57.887	24185852	5815956	19.3854	3778606	12.5946	227372
p1001409-9	31499337	0	31499337	31499337	16858313	14641024	20322859	64.5184	27915471	3583866	11.3776	3192489	10.1351	292012
p1001415-0	21631337	0	21631337	21631337	11738706	9892631	13820683	63.8919	18802846	2828491	13.0759	2266942	10.4799	206930
p1001423-6	23418293	0	23418293	23418293	12463419	10954874	14803902	63.2151	20412412	3005881	12.8356	2447231	10.4501	179153
p1001427-0	35361653	0	35361653	35361653	19033404	16328249	23992495	67.8489	31662425	3699228	10.4611	3131330	8.85516	263142
p1001434-0	31516224	0	31516224	31516224	17369603	14146621	20306518	64.432	27356519	4159705	13.1986	3358826	10.6575	318453
p1001558-1	32379183	0	32379183	32379183	17529742	14849441	21354170	65.9503	28110016	4269167	13.1849	3370664	10.41	258051
p1001573-6	34417258	0	34417258	34417258	18656246	15761012	23666074	68.7622	30556513	3860745	11.2175	3377774	9.81419	268280
p1001703-6	34851709	0	34851709	34851709	18781507	16070202	21688520	62.2309	29430992	5420717	15.5537	4279181	12.2783	309913
p1001755-9	35697651	0	35697651	35697651	21019149	14678502	21905168	61.3631	30696174	5001477	14.0107	4276968	11.9811	306808
p1001851-2	36166743	0	36166743	36166743	20219235	15947508	22046963	60.9592	31085125	5081618	14.0505	4608008	12.741	311830
p1000065-3	39929667	0	39929667	39929667	22415862	17513805	26646936	66.7347	35382062	4547605	11.389	4079658	10.2171	408509
p1000005-2	36791562	0	36791562	36791562	20331781	16459781	24465576	66.4978	31630086	5161476	14.029	4240795	11.5265	234594
p1000022-7	39321794	0	39321794	39321794	21292620	18029174	23370162	59.4331	31676090	7645704	19.4439	4632004	11.7797	372764
p1000044-9	31153886	0	31153886	31153886	17085582	14068304	20151847	64.6849	27351087	3802799	12.2065	3428872	11.0062	284801
p1000047-7	39008675	0	39008675	39008675	21834163	17174512	25055889	64.2316	33346070	5662605	14.5163	4800678	12.3067	367677
p1000473-3	39332696	0	39332696	39332696	21702248	17630448	26643999	67.7401	35404604	3928092	9.98684	3721859	9.46251	323763
p1000478-0	24761743	0	24761743	24761743	13851755	10909988	14727020	59.4749	20872873	3888870	15.7052	3471579	14.0199	235892
p1000482-0	25197852	0	25197852	25197852	13104574	12093278	16752130	66.4824	22518908	2678944	10.6316	2336476	9.27252	176289
p1000504-0	36480211	0	36480211	36480211	19852302	16627909	24768980	67.897	32737395	3742816	10.2599	3252569	8.91598	317547
p1000515-7	34618900	0	34618900	34618900	20171349	14447551	20226965	58.4275	28584956	6033944	17.4296	4891896	14.1307	332718
p1001352-9	42843864	0	42843864	42843864	23095948	19747916	27221142	63.5357	36468259	6375605	14.881	5362711	12.5169	350264
p1001372-0	12470540	0	12470540	12470540	6671143	5799397	9077681	72.793	11088044	1382496	11.0861	1062905	8.52333	75756
p1001374-9	27454947	0	27454947	27454947	15465835	11989112	17484927	63.6859	23842646	3612301	13.1572	2818636	10.2664	237702
p1001378-3	21296506	0	21296506	21296506	12053858	9242648	12380071	58.1319	18300916	2995590	14.0661	2442030	11.4668	225255
p1001404-7	19948880	0	19948880	19948880	11193447	8755433	12110518	60.7078	17497078	2451802	12.2904	2104266	10.5483	179698
p1001416-6	33228685	0	33228685	33228685	18069432	15159253	22614743	68.0579	29866029	3362656	10.1197	2884807	8.68168	301967
p1001432-9	41970650	0	41970650	41970650	23164878	18805772	28280857	67.3825	37430889	4539761	10.8165	3856042	9.18747	328258
p1001436-4	38880760	0	38880760	38880760	21157350	17723410	26153638	67.2663	34922505	3958255	10.1805	3438399	8.84345	378733
p1001438-6	37048177	0	37048177	37048177	20538974	16509203	23733009	64.0599	32045181	5002996	13.504	4323646	11.6703	423613
p1001441-2	33410351	0	33410351	33410351	18794231	14616120	21995228	65.8336	29370395	4039956	12.0919	3261256	9.76121	306399
p1001474-2	33163671	0	33163671	33163671	18623675	14539996	21646968	65.2731	28956096	4207575	12.6873	3358679	10.1276	280861
p1001518-0	33011975	0	33011975	33011975	18285618	14726357	21812415	66.0743	29271217	3740758	11.3315	3218620	9.74986	316473
p1001559-9	33650281	0	33650281	33650281	17738041	15912240	21575098	64.1157	29141145	4509136	13.4	3676865	10.9267	340721
p1001574-3	34973761	0	34973761	34973761	19568925	15404836	22292971	63.742	30873857	4099904	11.7228	3742318	10.7004	338707
p1001585-5	26653164	0	26653164	26653164	15060478	11592686	15784945	59.2235	22808387	3844777	14.4252	3425356	12.8516	267974
p1001627-2	26457310	0	26457310	26457310	14729443	11727867	17524085	66.2353	23522238	2935072	11.0936	2694810	10.1855	278494
p1001756-3	52804668	0	52804668	52804668	28069362	24735306	33540638	63.5183	46122072	6682596	12.6553	6089876	11.5328	518599
p1001835-8	35332712	0	35332712	35332712	19490399	15842313	18681328	52.8726	27709801	7622911	21.5747	6123138	17.3299	334073
p1001852-0	36009174	0	36009174	36009174	19935198	16073976	24476105	67.9719	32156859	3852315	10.6981	3319650	9.2189	295429
p1001853-1	36647371	0	36647371	36647371	19517895	17129476	22663875	61.8431	30988023	5659348	15.4427	4955479	13.5221	315573
541001	34582878	0	34582878	34582878	18307484	16275394	23265403	67.2743	31863661	2719217	7.8629	2935591	8.48857	205970
541064	42662553	0	42662553	42662553	22806930	19855623	30580358	71.6796	39641529	3021024	7.08121	3148137	7.37916	291733
541093	28736647	0	28736647	28736647	15652784	13083863	19609363	68.2382	25840671	2895976	10.0776	2449201	8.52292	214892
541101	39354599	0	39354599	39354599	20838611	18515988	27600583	70.1331	35930907	3423692	8.6996	3316177	8.4264	273070
541123	36119728	0	36119728	36119728	18935008	17184720	26259718	72.7019	32434842	3684886	10.2019	2938969	8.13674	222765
541132	28751304	0	28751304	28751304	15505275	13246029	18782895	65.3288	26329511	2421793	8.42325	2464504	8.5718	190118
541141	38637594	0	38637594	38637594	20974837	17662757	25776536	66.7136	34377718	4259876	11.0252	3635888	9.41023	259050
541198	32355673	0	32355673	32355673	16913045	15442628	21783810	67.3261	29148287	3207386	9.9129	2793268	8.63301	252302
541256	33759587	0	33759587	33759587	19194985	14564602	21483585	63.637	29647280	4112307	12.1812	3488782	10.3342	241234
541352	33915155	0	33915155	33915155	18122999	15792156	22429057	66.1328	30995013	2920142	8.61014	2897821	8.54432	240586
541354	35670374	0	35670374	35670374	18997869	16672505	23585911	66.1218	32058052	3612322	10.127	3264264	9.15119	283538
541552	38086234	0	38086234	38086234	19985049	18101185	27367864	71.8576	35528180	2558054	6.71648	2730326	7.1688	246390
541691	40019282	0	40019282	40019282	22386067	17633215	25771085	64.3967	35544882	4474400	11.1806	4254764	10.6318	419840
541819	31422948	0	31422948	31422948	16874839	14548109	20183481	64.2317	28807770	2615178	8.32251	2629677	8.36865	205125
541822	36552727	0	36552727	36552727	19737283	16815444	25519049	69.8144	33127971	3424756	9.36936	3314375	9.06738	188822
541826	32715352	0	32715352	32715352	17531328	15184024	22235544	67.9667	29057850	3657502	11.1798	3063347	9.36364	211696
p1000260-2	26806666	0	26806666	26806666	15312325	11494341	16544156	61.7166	23511295	3295371	12.2931	2672207	9.96844	227911
p1000275-2	24610681	0	24610681	24610681	13616677	10994004	15237239	61.9131	21875917	2734764	11.1121	2537335	10.3099	218634
p1000276-8	23746627	0	23746627	23746627	13002147	10744480	16107957	67.8326	21175792	2570835	10.8261	2261114	9.52183	179349
p1000397-0	33018327	0	33018327	33018327	17599596	15418731	23478035	71.1061	29938798	3079529	9.32673	2441244	7.3936	203180
p1000418-9	31906845	0	31906845	31906845	17474457	14432388	20008077	62.7078	27997395	3909450	12.2527	3191773	10.0034	230354
p1000425-0	33330655	0	33330655	33330655	18888791	14441864	21304184	63.9177	29198770	4131885	12.3967	3358862	10.0774	293314
p1000020-4	31144207	0	31144207	31144207	17245013	13899194	19995106	64.2017	27436242	3707965	11.9058	3304834	10.6114	310964
p1001785-1	23035617	0	23035617	23035617	12991603	10044014	14210197	61.6879	19616135	3419482	14.8443	2461919	10.6874	178240
p1012521-0	26888469	0	26888469	26888469	14423915	12464554	18046912	67.1177	24878019	2010450	7.477	2159823	8.03253	141879
p1023613-5	29668426	0	29668426	29668426	16342062	13326364	18560683	62.5604	26744636	2923790	9.85489	2956392	9.96478	238293
p1026495-6	42055545	0	42055545	42055545	22815327	19240218	27993831	66.5639	37290196	4765349	11.3311	4612348	10.9673	480149

## Sheet: no_remDup_0.50
	3.01743e+07						1.96621e+07	3.91577		3.80767e+06	2.96571	2.92177e+06	1.81743
IID	total (QC-passed reads + QC-failed reads)	duplicates	mapped (100.00%:-nan%)	paired in sequencing	read1	read2	properly paired (74.05%:-nan%)	64.9321	with itself and mate mapped	singletons (9.92%:-nan%)	12.6972	with mate mapped to a different chr	9.71049	with mate mapped to a different chr (mapQ>=5)
p1000025-8	38151137	0	38151137	38151137	21009078	17142059	26267239	68.8505	34227795	3923342	10.2837	3181294	8.33866	303133
p1000037-2	37755061	0	37755061	37755061	21119670	16635391	26489525	70.1615	33479691	4275370	11.324	3128808	8.28712	283420
p1000052-2	30160950	0	30160950	30160950	16860852	13300098	17834734	59.1319	24762065	5398885	17.9002	4266865	14.147	247908
p1000460-1	21701322	0	21701322	21701322	12210942	9490380	12557291	57.8642	17876230	3825092	17.6261	2969700	13.6844	207382
p1000472-2	33197088	0	33197088	33197088	18427733	14769355	23118938	69.6415	29742428	3454660	10.4065	2835196	8.5405	269077
p1000474-6	20250740	0	20250740	20250740	11243547	9007193	12642196	62.4283	17717524	2533216	12.5093	2156954	10.6512	215201
p1000480-8	30026936	0	30026936	30026936	16519748	13507188	20645728	68.7574	27078343	2948593	9.81983	2211436	7.36484	206172
p1000485-4	35014424	0	35014424	35014424	18613562	16400862	22595938	64.5332	30456764	4557660	13.0165	3462311	9.88824	284600
p1000490-6	22547727	0	22547727	22547727	12195003	10352724	14335262	63.5774	19602500	2945227	13.0622	2349328	10.4194	186792
p1000492-3	23821558	0	23821558	23821558	12520303	11301255	15522132	65.16	20669872	3151686	13.2304	2540464	10.6646	222477
p1000509-3	34850232	0	34850232	34850232	20231435	14618797	22262928	63.8817	29802031	5048201	14.4854	3609621	10.3575	342391
p1000512-6	28540878	0	28540878	28540878	16449694	12091184	16480445	57.7433	22945893	5594985	19.6034	3944254	13.8197	226117
p1000522-0	43080503	0	43080503	43080503	24778380	18302123	29017648	67.3568	37809556	5270947	12.2351	4233122	9.82607	357717
p1001354-0	22607432	0	22607432	22607432	12465903	10141529	13673001	60.4801	18855949	3751483	16.594	2487752	11.0041	197728
p1001380-6	20998783	0	20998783	20998783	12022709	8976074	12574284	59.881	17954074	3044709	14.4995	2156667	10.2704	177625
p1001382-3	18147138	0	18147138	18147138	10335282	7811856	10679407	58.849	14998518	3148620	17.3505	1985579	10.9416	158720
p1001405-2	28058517	0	28058517	28058517	17465507	10593010	16228146	57.8368	22404781	5653736	20.1498	3329709	11.867	203214
p1001409-9	29245742	0	29245742	29245742	15767441	13478301	18906887	64.6483	25818325	3427417	11.7194	2781869	9.51205	271943
p1001415-0	20159011	0	20159011	20159011	11029027	9129984	12890540	63.9443	17435717	2723294	13.5091	1985054	9.84698	193230
p1001423-6	21875937	0	21875937	21875937	11714393	10161544	13883118	63.463	18993467	2882470	13.1764	2128796	9.73122	164397
p1001427-0	32884670	0	32884670	32884670	17833576	15051094	22384254	68.069	29352419	3532251	10.7413	2706579	8.23052	243901
p1001434-0	29546527	0	29546527	29546527	16441805	13104722	19094316	64.6246	25537376	4009151	13.5689	2944796	9.96664	296393
p1001558-1	29856085	0	29856085	29856085	16305080	13551005	19730020	66.0837	25764650	4091435	13.7039	2875257	9.63039	235719
p1001573-6	31826317	0	31826317	31826317	17412980	14413337	21912212	68.8493	28132226	3694091	11.607	2911788	9.14899	244938
p1001703-6	32344780	0	32344780	32344780	17582993	14761787	20186321	62.4098	27149226	5195554	16.063	3710934	11.4731	278468
p1001755-9	33499502	0	33499502	33499502	20047881	13451621	20648142	61.6372	28678982	4820520	14.3898	3752867	11.2028	280127
p1001851-2	33820137	0	33820137	33820137	19133413	14686724	20723441	61.2754	28933410	4886727	14.4492	4023228	11.896	283365
p1000065-3	37335398	0	37335398	37335398	21208481	16126917	24996339	66.9508	32972323	4363075	11.6862	3574132	9.57304	382638
p1000005-2	33729894	0	33729894	33729894	18870225	14859669	22566102	66.9024	28801348	4928546	14.6118	3532349	10.4725	204278
p1000022-7	37438098	0	37438098	37438098	20392864	17045234	22315761	59.6071	29965785	7472313	19.9591	4136154	11.048	344038
p1000044-9	28951842	0	28951842	28951842	16029171	12922671	18796290	64.9226	25308588	3643254	12.5838	2969049	10.2551	262314
p1000047-7	36682322	0	36682322	36682322	20744052	15938270	23668501	64.5229	31221275	5461047	14.8874	4232893	11.5393	337532
p1000473-3	36025928	0	36025928	36025928	20110526	15915402	24515135	68.0486	32289135	3736793	10.3725	3105410	8.61993	299740
p1000478-0	23112983	0	23112983	23112983	13090707	10022276	13813486	59.7651	19367776	3745207	16.2039	3036137	13.1361	210964
p1000482-0	22992851	0	22992851	22992851	12020281	10972570	15346495	66.7446	20451998	2540853	11.0506	1943123	8.45099	160217
p1000504-0	33889444	0	33889444	33889444	18601835	15287609	23095161	68.1485	30321784	3567660	10.5273	2789469	8.23109	295594
p1000515-7	32425340	0	32425340	32425340	19183544	13241796	19034632	58.703	26611727	5813613	17.9292	4302627	13.2693	298928
p1001352-9	39942758	0	39942758	39942758	21703034	18239724	25482070	63.7965	33831351	6111407	15.3004	4686115	11.7321	315084
p1001372-0	11258002	0	11258002	11258002	6080671	5177331	8205085	72.8822	9982826	1275176	11.3268	892142	7.92451	68214
p1001374-9	25782974	0	25782974	25782974	14680308	11102666	16467977	63.8715	22302307	3480667	13.4999	2475606	9.60171	221288
p1001378-3	19986799	0	19986799	19986799	11447006	8539793	11631617	58.1965	17086938	2899861	14.5089	2166976	10.842	210034
p1001404-7	18614909	0	18614909	18614909	10565483	8049426	11327469	60.8516	16252907	2362002	12.6888	1836406	9.86524	165725
p1001416-6	30852146	0	30852146	30852146	16927449	13924697	20986312	68.0222	27632849	3219297	10.4346	2524111	8.18131	284418
p1001432-9	38769338	0	38769338	38769338	21624387	17144951	26222017	67.636	34431212	4338126	11.1896	3280204	8.46082	304180
p1001436-4	36501379	0	36501379	36501379	20026916	16474463	24634836	67.4902	32704829	3796550	10.4011	3019674	8.27277	357370
p1001438-6	34867415	0	34867415	34867415	19531016	15336399	22443363	64.3677	30043949	4823466	13.8337	3804928	10.9126	394030
p1001441-2	31301048	0	31301048	31301048	17808925	13492123	20687946	66.0935	27407916	3893132	12.4377	2835038	9.05733	286051
p1001474-2	30771900	0	30771900	30771900	17491321	13280579	20127617	65.4091	26737395	4034505	13.111	2903885	9.43681	259345
p1001518-0	30898408	0	30898408	30898408	17280989	13617419	20495654	66.3324	27303826	3594582	11.6336	2799469	9.06024	295459
p1001559-9	31589540	0	31589540	31589540	16733273	14856267	20330209	64.3574	27249288	4340252	13.7395	3233366	10.2356	316866
p1001574-3	32660939	0	32660939	32660939	18491928	14169011	20912482	64.029	28722779	3938160	12.0577	3249065	9.94786	313036
p1001585-5	24884515	0	24884515	24884515	14245173	10639342	14798883	59.4702	21181713	3702802	14.8799	2992765	12.0266	243810
p1001627-2	24677707	0	24677707	24677707	13896603	10781104	16402354	66.4663	21864584	2813123	11.3995	2349162	9.51937	260489
p1001756-3	49242107	0	49242107	49242107	26353089	22889018	31427992	63.8234	42831105	6411002	13.0193	5291535	10.746	477195
p1001835-8	32817167	0	32817167	32817167	18318015	14499152	17442998	53.1521	25465581	7351586	22.4016	5309252	16.1783	286709
p1001852-0	33613945	0	33613945	33613945	18806486	14807459	22958956	68.3019	29941755	3672190	10.9246	2861513	8.51287	273626
p1001853-1	33543336	0	33543336	33543336	18007446	15535890	20839533	62.1272	28132827	5410509	16.1299	4193763	12.5025	280339
541001	31135495	0	31135495	31135495	16598056	14537439	21015699	67.4976	28573166	2562329	8.22961	2380984	7.64717	186907
541064	38587329	0	38587329	38587329	20800353	17786976	27782541	71.9991	35744248	2843081	7.36791	2587400	6.70531	270149
541093	26160770	0	26160770	26160770	14396082	11764688	17893740	68.3991	23397415	2763355	10.563	2045028	7.81716	199933
541101	35610516	0	35610516	35610516	18976352	16634164	25132579	70.5763	32385036	3225480	9.05766	2678882	7.52273	249939
541123	33343898	0	33343898	33343898	17570890	15773008	24354411	73.0401	29848665	3495233	10.4824	2468454	7.40302	205675
541132	26225956	0	26225956	26225956	14270321	11955635	17213652	65.6359	23933646	2292310	8.74062	2051317	7.82171	174321
541141	35231709	0	35231709	35231709	19313698	15918011	23610796	67.0158	31163935	4067774	11.5458	3005527	8.53074	235116
541198	29856563	0	29856563	29856563	15681615	14174948	20184133	67.6037	26802763	3053800	10.2282	2363908	7.91755	235205
541256	30927456	0	30927456	30927456	17851293	13076163	19785406	63.9736	26999776	3927680	12.6997	2934465	9.48822	217309
541352	30966019	0	30966019	30966019	16672316	14293703	20591518	66.4971	28199679	2766340	8.93347	2403040	7.76025	223400
541354	33123952	0	33123952	33123952	17758191	15365761	21993708	66.3982	29670771	3453181	10.425	2805112	8.46853	263490
541552	34429198	0	34429198	34429198	18169378	16259820	24904719	72.336	32042344	2386854	6.93264	2181458	6.33607	229370
541691	37122868	0	37122868	37122868	21017931	16104937	23978025	64.591	32830699	4292169	11.5621	3696120	9.95645	392091
541819	28630853	0	28630853	28630853	15506176	13124677	18459201	64.4731	26155387	2475466	8.64615	2210830	7.72184	189372
541822	32474150	0	32474150	32474150	17735249	14738901	22839253	70.3306	29272182	3201968	9.86005	2610221	8.03784	165916
541826	29875634	0	29875634	29875634	16145416	13730218	20397866	68.2759	26402473	3473161	11.6254	2560139	8.56932	192492
p1000260-2	25313114	0	25313114	25313114	14626285	10686829	15664051	61.8812	22115202	3197912	12.6334	2360053	9.32344	212221
p1000275-2	22757406	0	22757406	22757406	12733473	10023933	14158375	62.2144	20134610	2622796	11.525	2135133	9.38215	202415
p1000276-8	21839982	0	21839982	21839982	12086132	9753850	14871593	68.0934	19395544	2444438	11.1925	1907581	8.73435	164138
p1000397-0	30559969	0	30559969	30559969	16404804	14155165	21813525	71.3794	27623500	2936469	9.60887	2041706	6.68098	186995
p1000418-9	29539746	0	29539746	29539746	16333443	13206303	18570529	62.8662	25794016	3745730	12.6803	2742004	9.28242	209885
p1000425-0	31253537	0	31253537	31253537	17906946	13346591	20003689	64.0046	27267039	3986498	12.7553	2962768	9.47978	274423
p1000020-4	28861499	0	28861499	28861499	16152529	12708970	18575808	64.3619	25295985	3565514	12.3539	2842643	9.84926	289400
p1001785-1	21474627	0	21474627	21474627	12256449	9218178	13266732	61.7786	18178645	3295982	15.3483	2146701	9.99645	162261
p1012521-0	24115378	0	24115378	24115378	13058709	11056669	16255790	67.4084	22226755	1888623	7.83161	1763008	7.31072	127480
p1023613-5	27164395	0	27164395	27164395	15139232	12025163	17058539	62.7974	24373480	2790915	10.2742	2514640	9.25712	219035
p1026495-6	38933366	0	38933366	38933366	21326745	17606621	25983717	66.7389	34374321	4559045	11.7099	4032786	10.3582	448613

## Sheet: no_remDup_0.25
	2.82315e+07						1.82834e+07	3.99506		3.66318e+06	3.02953	2.75004e+06	1.87273
IID	total (QC-passed reads + QC-failed reads)	duplicates	mapped (100.00%:-nan%)	paired in sequencing	read1	read2	properly paired (74.05%:-nan%)	64.5477	with itself and mate mapped	singletons (9.92%:-nan%)	13.0379	with mate mapped to a different chr	9.76259	with mate mapped to a different chr (mapQ>=5)
p1000025-8	35529914	0	35529914	35529914	19654252	15875662	24361101	68.565	31781594	3748320	10.5498	2964615	8.344	292996
p1000037-2	35159147	0	35159147	35159147	19765934	15393213	24523794	69.7508	31055707	4103440	11.671	2932721	8.34127	274072
p1000052-2	28402477	0	28402477	28402477	15942976	12459501	16638104	58.5798	23192786	5209691	18.3424	4056051	14.2806	240407
p1000460-1	20473627	0	20473627	20473627	11575781	8897846	11727307	57.2801	16776162	3697465	18.0596	2840434	13.8736	201405
p1000472-2	30870446	0	30870446	30870446	17228978	13641468	21401264	69.3261	27556400	3314046	10.7353	2635424	8.53705	260174
p1000474-6	19030322	0	19030322	19030322	10607533	8422789	11805110	62.0332	16588684	2441638	12.8303	2044176	10.7417	208952
p1000480-8	28049965	0	28049965	28049965	15506277	12543688	19221470	68.5258	25210860	2839105	10.1216	2040605	7.27489	198799
p1000485-4	32780910	0	32780910	32780910	17473677	15307233	21032918	64.1621	28401509	4379401	13.3596	3257158	9.93614	275660
p1000490-6	21026583	0	21026583	21026583	11407200	9619383	13282284	63.169	18208391	2818192	13.403	2206452	10.4936	180419
p1000492-3	22260555	0	22260555	22260555	11726239	10534316	14382376	64.6092	19219538	3041017	13.661	2402105	10.7909	215943
p1000509-3	32967013	0	32967013	32967013	19229884	13737129	20930269	63.4885	28085060	4881953	14.8086	3442005	10.4408	333848
p1000512-6	26907152	0	26907152	26907152	15588354	11318798	15366685	57.11	21503904	5403248	20.0811	3771183	14.0155	219141
p1000522-0	40143128	0	40143128	40143128	23236652	16906476	26920530	67.0614	35100949	5042179	12.5605	3934660	9.80158	344309
p1001354-0	21361549	0	21361549	21361549	11818903	9542646	12812548	59.9795	17730609	3630940	16.9976	2371199	11.1003	192387
p1001380-6	19766476	0	19766476	19766476	11375324	8391152	11734593	59.3661	16821795	2944681	14.8973	2054494	10.3938	172845
p1001382-3	17162615	0	17162615	17162615	9821406	7341209	10002822	58.2826	14096390	3066225	17.8657	1897057	11.0534	154195
p1001405-2	26521176	0	26521176	26521176	16646760	9874416	15155663	57.1455	21015066	5506110	20.7612	3191433	12.0335	197102
p1001409-9	27340830	0	27340830	27340830	14789724	12551106	17558641	64.2213	24047749	3293081	12.0446	2627017	9.6084	263616
p1001415-0	18910872	0	18910872	18910872	10385279	8525593	12001387	63.4629	16285468	2625404	13.883	1882151	9.95275	187538
p1001423-6	20546813	0	20546813	20546813	11032789	9514024	12970116	63.1247	17775288	2771525	13.4888	2007650	9.7711	159258
p1001427-0	30733891	0	30733891	30733891	16720400	14013491	20836092	67.7952	27353046	3380845	11.0004	2533385	8.24297	235482
p1001434-0	27823077	0	27823077	27823077	15546718	12276359	17854177	64.1704	23956260	3866817	13.8979	2806316	10.0863	288242
p1001558-1	27890259	0	27890259	27890259	15287746	12602513	18293113	65.5896	23946551	3943708	14.1401	2699259	9.67814	228290
p1001573-6	29679647	0	29679647	29679647	16281921	13397726	20290863	68.3663	26135723	3543924	11.9406	2743434	9.24349	237330
p1001703-6	30295444	0	30295444	30295444	16523765	13771679	18756753	61.9128	25306469	4988975	16.4677	3500822	11.5556	268225
p1001755-9	31629156	0	31629156	31629156	19048124	12581032	19360884	61.2121	26976453	4652703	14.7102	3585195	11.3351	272339
p1001851-2	31896090	0	31896090	31896090	18118054	13778036	19413151	60.8637	27185356	4710734	14.769	3830632	12.0097	275146
p1000065-3	35067550	0	35067550	35067550	20017844	15049706	23334700	66.5421	30869743	4197807	11.9706	3397275	9.6878	372242
p1000005-2	31547048	0	31547048	31547048	17737566	13809482	20990976	66.5386	26800503	4746545	15.0459	3290318	10.4299	196222
p1000022-7	35793547	0	35793547	35793547	19547625	16245922	21179153	59.1703	28482488	7311059	20.4256	3962016	11.0691	335496
p1000044-9	27136476	0	27136476	27136476	15081836	12054640	17503054	64.5001	23632225	3504251	12.9134	2808071	10.348	254636
p1000047-7	34701910	0	34701910	34701910	19700872	15001038	22246458	64.1073	29417315	5284595	15.2285	4032105	11.6193	328496
p1000473-3	33483309	0	33483309	33483309	18784493	14698816	22695833	67.7825	29911165	3572144	10.6684	2872150	8.57786	289678
p1000478-0	21787357	0	21787357	21787357	12398809	9388548	12907580	59.2434	18168483	3618874	16.61	2895089	13.2879	204720
p1000482-0	21327161	0	21327161	21327161	11176030	10151131	14169497	66.4387	18898759	2428402	11.3864	1792676	8.4056	154275
p1000504-0	31684080	0	31684080	31684080	17460286	14223794	21498035	67.8512	28269798	3414282	10.776	2611485	8.24226	285987
p1000515-7	30607635	0	30607635	30607635	18206969	12400666	17792418	58.1307	24991702	5615933	18.3481	4117351	13.452	290417
p1001352-9	37502330	0	37502330	37502330	20448465	17053865	23740727	63.3047	31618131	5884199	15.6902	4440359	11.8402	305069
p1001372-0	10296321	0	10296321	10296321	5588835	4707486	7432203	72.1831	9100452	1195869	11.6145	840134	8.15956	65582
p1001374-9	24288999	0	24288999	24288999	13891564	10397435	15418009	63.4773	20930412	3358587	13.8276	2348581	9.66932	215427
p1001378-3	18840171	0	18840171	18840171	10845283	7994888	10877195	57.7341	16037226	2802945	14.8775	2070919	10.992	204044
p1001404-7	17484965	0	17484965	17484965	9975678	7509287	10572109	60.464	15210371	2274594	13.0089	1741019	9.95723	160557
p1001416-6	28797902	0	28797902	28797902	15857459	12940443	19464347	67.5895	25713573	3084329	10.7103	2382652	8.2737	275918
p1001432-9	36191144	0	36191144	36191144	20281461	15909683	24358754	67.3058	32025252	4165892	11.5108	3069282	8.48075	294662
p1001436-4	34300142	0	34300142	34300142	18885657	15414485	23045928	67.189	30651717	3648425	10.6368	2861226	8.34173	347194
p1001438-6	32892242	0	32892242	32892242	18498779	14393463	21036819	63.9568	28237477	4654765	14.1516	3622074	11.0119	383080
p1001441-2	29458859	0	29458859	29458859	16839397	12619462	19368239	65.7467	25699924	3758935	12.7599	2681262	9.10172	278229
p1001474-2	28792040	0	28792040	28792040	16452740	12339300	18705181	64.9665	24911738	3880302	13.477	2738042	9.50972	251397
p1001518-0	29030117	0	29030117	29030117	16303246	12726871	19164999	66.0176	25572551	3457566	11.9103	2642192	9.10155	286842
p1001559-9	29709063	0	29709063	29709063	15767852	13941211	19004315	63.9681	25528188	4180875	14.0727	3060006	10.2999	307247
p1001574-3	30700125	0	30700125	30700125	17462785	13237340	19553418	63.6917	26904756	3795369	12.3627	3072004	10.0065	304168
p1001585-5	23422331	0	23422331	23422331	13474330	9948001	13826354	59.0306	19849924	3572407	15.2521	2846115	12.1513	236264
p1001627-2	23155046	0	23155046	23155046	13097467	10057579	15305711	66.101	20451948	2703098	11.6739	2225513	9.61135	252997
p1001756-3	46199732	0	46199732	46199732	24792475	21407257	29302078	63.4248	40032038	6167694	13.3501	5001449	10.8257	461806
p1001835-8	30955072	0	30955072	30955072	17349146	13605926	16249059	52.4924	23850231	7104841	22.9521	5054475	16.3284	276095
p1001852-0	31516997	0	31516997	31516997	17704195	13812802	21435653	68.013	28000021	3516976	11.159	2693506	8.5462	264775
p1001853-1	31320420	0	31320420	31320420	16864625	14455795	19300975	61.6243	26117546	5202874	16.6118	3933055	12.5575	270300
541001	28668153	0	28668153	28668153	15325168	13342985	19273006	67.2279	26228532	2439621	8.50986	2180083	7.60455	179943
541064	35468447	0	35468447	35468447	19184609	16283838	25466563	71.8006	32771775	2696672	7.60302	2368719	6.67838	260057
541093	24236713	0	24236713	24236713	13399037	10837676	16492967	68.0495	21586553	2650160	10.9345	1897037	7.82712	194184
541101	32873957	0	32873957	32873957	17561348	15312609	23146149	70.4088	29803595	3070362	9.3398	2437104	7.41348	240424
541123	31055251	0	31055251	31055251	16399114	14656137	22592858	72.7505	27704038	3351213	10.7911	2283719	7.35373	199101
541132	24271409	0	24271409	24271409	13256191	11015218	15870458	65.3875	22088428	2182981	8.99404	1901388	7.83386	168418
541141	32760065	0	32760065	32760065	18034182	14725883	21849174	66.6945	28846131	3913934	11.9473	2787156	8.50779	227302
541198	27797215	0	27797215	27797215	14629690	13167525	18716229	67.3313	24876864	2920351	10.5059	2199670	7.91327	228223
541256	28768191	0	28768191	28768191	16716534	12051657	18306348	63.634	24999824	3768367	13.0991	2739671	9.52326	209854
541352	28680338	0	28680338	28680338	15491106	13189232	19017566	66.3087	26042294	2638044	9.19809	2209378	7.70346	216015
541354	30970249	0	30970249	30970249	16649072	14321177	20476287	66.116	27659035	3311214	10.6916	2631021	8.49532	255404
541552	31689948	0	31689948	31689948	16762863	14927085	22899571	72.2613	29435262	2254686	7.11483	1966344	6.20495	221237
541691	34747770	0	34747770	34747770	19771701	14976069	22316700	64.2248	30623646	4124124	11.8687	3486682	10.0343	381181
541819	26452940	0	26452940	26452940	14378517	12074423	16991826	64.2342	24095702	2357238	8.91106	2043082	7.72346	183175
541822	29663269	0	29663269	29663269	16276955	13386314	20797346	70.1114	26628061	3035208	10.2322	2352254	7.92985	158122
541826	27695400	0	27695400	27695400	15014741	12680659	18822229	67.9616	24369559	3325841	12.0086	2364764	8.53847	186124
p1000260-2	24118425	0	24118425	24118425	14000442	10117983	14860053	61.6129	21007380	3111045	12.899	2245757	9.31138	206710
p1000275-2	21351469	0	21351469	21351469	12000725	9350744	13229698	61.9615	18825471	2525998	11.8306	1984079	9.29247	196172
p1000276-8	20322422	0	20322422	20322422	11295024	9027398	13768683	67.7512	17986579	2335843	11.4939	1777131	8.74468	158539
p1000397-0	28685802	0	28685802	28685802	15454592	13231210	20421573	71.1905	25858239	2827563	9.85701	1887641	6.5804	180468
p1000418-9	27648719	0	27648719	27648719	15350900	12297819	17269827	62.4616	24047979	3600740	13.0232	2577490	9.32228	203011
p1000425-0	29460844	0	29460844	29460844	16960530	12500314	18729454	63.5741	25605664	3855180	13.0858	2816001	9.55845	267369
p1000020-4	27050429	0	27050429	27050429	15204159	11846270	17311240	63.9962	23618062	3432367	12.6888	2679154	9.90429	281284
p1001785-1	20161794	0	20161794	20161794	11564912	8596882	12355572	61.2821	16980425	3181369	15.7792	2033918	10.088	156733
p1012521-0	22068052	0	22068052	22068052	11998988	10069064	14828980	67.1966	20279712	1788340	8.10375	1606784	7.28104	122158
p1023613-5	25214730	0	25214730	25214730	14119619	11095111	15749117	62.46	22543614	2671116	10.5935	2357135	9.34825	212109
p1026495-6	36413589	0	36413589	36413589	20025162	16388427	24133057	66.2749	32026034	4387555	12.0492	3830189	10.5186	436875

## Sheet: no_remDup_0.00
	2.45469e+07						1.57288e+07	4.25053		3.27657e+06	3.11571	2.5124e+06	2.05956
IID	total (QC-passed reads + QC-failed reads)	duplicates	mapped (100.00%:-nan%)	paired in sequencing	read1	read2	properly paired (74.05%:-nan%)	63.8472	with itself and mate mapped	singletons (9.92%:-nan%)	13.4181	with mate mapped to a different chr	10.2633	with mate mapped to a different chr (mapQ>=5)
p1000025-8	31002601	0	31002601	31002601	17220343	13782258	21108188	68.0852	27627080	3375521	10.8879	2693532	8.68808	261797
p1000037-2	30760390	0	30760390	30760390	17370472	13389918	21308505	69.2725	27064200	3696190	12.0161	2661820	8.6534	245660
p1000052-2	25056270	0	25056270	25056270	14126166	10930104	14378975	57.3867	20284891	4771379	19.0427	3764748	15.0252	216580
p1000460-1	17969840	0	17969840	17969840	10210716	7759124	10073605	56.0584	14596649	3373191	18.7714	2645038	14.7193	182046
p1000472-2	27139874	0	27139874	27139874	15196364	11943510	18743080	69.061	24159728	2980146	10.9807	2390792	8.80915	233732
p1000474-6	16475202	0	16475202	16475202	9221107	7254095	10097971	61.2919	14284018	2191184	13.2999	1864386	11.3163	187962
p1000480-8	24216765	0	24216765	24216765	13519753	10697012	16501824	68.1421	21766529	2450236	10.1179	1803070	7.44554	179956
p1000485-4	28417356	0	28417356	28417356	15160881	13256475	17998610	63.3367	24475188	3942168	13.8724	2981969	10.4935	247264
p1000490-6	18355185	0	18355185	18355185	9987131	8368054	11465283	62.4635	15801057	2554128	13.915	2012583	10.9647	160576
p1000492-3	19642787	0	19642787	19642787	10356210	9286577	12571581	64.001	16870625	2772162	14.1129	2205016	11.2256	193887
p1000509-3	28321521	0	28321521	28321521	16646598	11674923	17640774	62.2875	23955648	4365873	15.4154	3181911	11.235	301644
p1000512-6	23525751	0	23525751	23525751	13728130	9797621	13046316	55.4555	18575171	4950580	21.0432	3513356	14.9341	196702
p1000522-0	35495765	0	35495765	35495765	20677046	14818719	23634712	66.5846	30887411	4608354	12.9828	3587798	10.1077	308287
p1001354-0	18346225	0	18346225	18346225	10180104	8166121	10825911	59.0089	15167496	3178729	17.3263	2179413	11.8794	174176
p1001380-6	16865140	0	16865140	16865140	9759071	7106069	9862333	58.4776	14303011	2562129	15.1919	1879018	11.1414	156746
p1001382-3	14421822	0	14421822	14421822	8244236	6177586	8228280	57.0544	11817672	2604150	18.057	1728739	11.987	139654
p1001405-2	22444597	0	22444597	22444597	14166851	8277746	12520154	55.7825	17704076	4740521	21.121	2913913	12.9827	178349
p1001409-9	23614004	0	23614004	23614004	12792038	10821966	15004841	63.5421	20676935	2937069	12.4378	2394004	10.1381	236273
p1001415-0	16365603	0	16365603	16365603	9000311	7365292	10266500	62.7322	14038302	2327301	14.2207	1723975	10.5341	169230
p1001423-6	17676429	0	17676429	17676429	9486998	8189431	11031804	62.4097	15245142	2431287	13.7544	1833341	10.3717	143447
p1001427-0	26569052	0	26569052	26569052	14484092	12084960	17843179	67.1578	23542759	3026293	11.3903	2304432	8.67337	210144
p1001434-0	24091930	0	24091930	24091930	13513924	10578006	15275997	63.4071	20644017	3447913	14.3115	2574294	10.6853	260158
p1001558-1	24278085	0	24278085	24278085	13331452	10946633	15799698	65.078	20772903	3505182	14.4376	2445796	10.0741	205427
p1001573-6	25764211	0	25764211	25764211	14187693	11576518	17466637	67.7942	22597171	3167040	12.2924	2504734	9.72176	214231
p1001703-6	26538294	0	26538294	26538294	14512449	12025845	16207457	61.072	22034948	4503346	16.9692	3212899	12.1067	240921
p1001755-9	27398082	0	27398082	27398082	16670479	10727603	16432102	59.9754	23170195	4227887	15.4313	3325469	12.1376	245176
p1001851-2	27563611	0	27563611	27563611	15756288	11807323	16447965	59.6728	23312427	4251184	15.4232	3543741	12.8566	247083
p1000065-3	30458554	0	30458554	30458554	17489932	12968622	20036640	65.7833	26664186	3794368	12.4575	3120298	10.2444	333555
p1000005-2	27733233	0	27733233	27733233	15655219	12078014	18232623	65.7429	23414042	4319191	15.5741	3008387	10.8476	176437
p1000022-7	28815987	0	28815987	28815987	15864259	12951728	16780004	58.2316	23292553	5523434	19.168	3654004	12.6805	301812
p1000044-9	23668899	0	23668899	23668899	13215334	10453565	15079953	63.7121	20486704	3182195	13.4446	2582561	10.9112	228950
p1000047-7	30168432	0	30168432	30168432	17219758	12948674	18953350	62.8251	25351162	4817270	15.9679	3731483	12.3688	296321
p1000473-3	29330594	0	29330594	29330594	16528685	12801909	19784263	67.4527	26108804	3221790	10.9844	2594280	8.84496	259747
p1000478-0	19084030	0	19084030	19084030	10922144	8161886	11094776	58.1364	15774075	3309955	17.3441	2671306	13.9976	183667
p1000482-0	18753747	0	18753747	18753747	9815269	8938478	12399949	66.1198	16575113	2178634	11.6171	1614585	8.6094	138903
p1000504-0	27502484	0	27502484	27502484	15211697	12290787	18505997	67.2885	24434796	3067688	11.1542	2373996	8.63193	256434
p1000515-7	26761665	0	26761665	26761665	16065773	10695892	15173155	56.6974	21617811	5143854	19.221	3823062	14.2856	260637
p1001352-9	32656503	0	32656503	32656503	17875546	14780957	20247304	62.0008	27257996	5398507	16.5312	4100477	12.5564	272803
p1001372-0	8932170	0	8932170	8932170	4870464	4061706	6382408	71.4542	7855453	1076717	12.0544	771252	8.63454	58552
p1001374-9	20799768	0	20799768	20799768	11957950	8841818	12989333	62.4494	17817576	2982192	14.3376	2156422	10.3675	194817
p1001378-3	16359598	0	16359598	16359598	9465891	6893707	9339461	57.0886	13876442	2483156	15.1786	1900214	11.6153	183116
p1001404-7	15160800	0	15160800	15160800	8696548	6464252	9087514	59.9409	13154251	2006549	13.2351	1591593	10.4981	144216
p1001416-6	25047358	0	25047358	25047358	13844893	11202465	16849614	67.271	22303343	2744015	10.9553	2162445	8.63343	247289
p1001432-9	31317323	0	31317323	31317323	17633952	13683371	20885143	66.6888	27600563	3716760	11.8681	2783831	8.88911	265062
p1001436-4	29460740	0	29460740	29460740	16292746	13167994	19569469	66.4256	26193601	3267139	11.0898	2617413	8.88441	311137
p1001438-6	28338278	0	28338278	28338278	16043407	12294871	17810245	62.8487	24127482	4210796	14.859	3326147	11.7373	342553
p1001441-2	25250196	0	25250196	25250196	14474820	10775376	16410564	64.9918	21952582	3297614	13.0598	2443931	9.67886	250848
p1001474-2	24946753	0	24946753	24946753	14313074	10633679	16027870	64.2483	21490505	3456248	13.8545	2493374	9.99478	225779
p1001518-0	25098166	0	25098166	25098166	14155118	10943048	16370944	65.2277	21989499	3108667	12.386	2426372	9.66753	259246
p1001559-9	25673784	0	25673784	25673784	13646138	12027646	16175764	63.005	21902558	3771226	14.689	2804531	10.9237	275496
p1001574-3	26634042	0	26634042	26634042	15220920	11413122	16773400	62.9773	23218653	3415389	12.8234	2813812	10.5647	274171
p1001585-5	20453029	0	20453029	20453029	11834717	8618312	11896225	58.1636	17214347	3238682	15.8347	2621222	12.8158	211806
p1001627-2	20088251	0	20088251	20088251	11428691	8659560	13148329	65.4528	17659885	2428366	12.0885	2032467	10.1177	226706
p1001756-3	40049075	0	40049075	40049075	21543381	18505694	25014439	62.4595	34449369	5599706	13.9821	4582109	11.4412	412628
p1001835-8	27575976	0	27575976	27575976	15507791	12068185	14146359	51.2996	21041246	6534730	23.6972	4688483	17.0021	247797
p1001852-0	27315536	0	27315536	27315536	15430740	11884796	18397150	67.3505	24144877	3170659	11.6075	2460679	9.00835	237295
p1001853-1	27756708	0	27756708	27756708	14971394	12785314	16890786	60.853	22982614	4774094	17.1998	3596450	12.957	242213
541001	25211122	0	25211122	25211122	13493721	11717401	16905761	67.0568	23010528	2200594	8.72866	1962937	7.786	162296
541064	31229815	0	31229815	31229815	16932925	14296890	22375354	71.6474	28804730	2425085	7.76529	2124853	6.80392	235249
541093	21245073	0	21245073	21245073	11780590	9464483	14387062	67.7195	18871612	2373461	11.1718	1711214	8.05464	176363
541101	28990380	0	28990380	28990380	15503218	13487162	20357207	70.2206	26213740	2776640	9.5778	2185703	7.53941	217095
541123	26653162	0	26653162	26653162	14063258	12589904	19256237	72.2475	23717001	2936161	11.0162	2044246	7.66981	180009
541132	21307542	0	21307542	21307542	11667392	9640150	13886255	65.1706	19348883	1958659	9.19233	1720547	8.07483	152392
541141	28719861	0	28719861	28719861	15860310	12859551	19058991	66.3617	25229788	3490073	12.1521	2512729	8.7491	206422
541198	24220052	0	24220052	24220052	12746547	11473505	16205077	66.9077	21603992	2616060	10.8012	1990381	8.21791	205983
541256	25477845	0	25477845	25477845	14905702	10572143	16073684	63.0889	22032468	3445377	13.523	2502573	9.82255	189932
541352	25172023	0	25172023	25172023	13606218	11565805	16624435	66.0433	22809069	2362954	9.38722	1994333	7.92282	196274
541354	27003783	0	27003783	27003783	14542730	12461053	17718532	65.615	24031939	2971844	11.0053	2405855	8.90933	231077
541552	27958315	0	27958315	27958315	14800368	13157947	20212214	72.2941	25935630	2022685	7.23465	1745250	6.24233	200107
541691	30426767	0	30426767	30426767	17399161	13027606	19376270	63.6817	26698986	3727781	12.2517	3180177	10.4519	344053
541819	23314978	0	23314978	23314978	12702658	10612320	14926323	64.0203	21190447	2124531	9.1123	1848753	7.92946	166017
541822	26415929	0	26415929	26415929	14532287	11883642	18485073	69.977	23649948	2765981	10.4709	2095152	7.9314	142841
541826	24233764	0	24233764	24233764	13143894	11089870	16361957	67.5172	21256335	2977429	12.2863	2136960	8.81811	169548
p1000260-2	20287144	0	20287144	20287144	12092610	8194534	12225970	60.2646	17602147	2684997	13.235	2036528	10.0385	188221
p1000275-2	18592098	0	18592098	18592098	10529522	8062576	11472259	61.705	16372272	2219826	11.9396	1789838	9.62687	178162
p1000276-8	17770946	0	17770946	17770946	9909322	7861624	11962192	67.3132	15671329	2099617	11.8149	1609855	9.05892	141850
p1000397-0	24387162	0	24387162	24387162	13313122	11074040	17181166	70.4517	21968975	2418187	9.91582	1682071	6.89736	163602
p1000418-9	24097368	0	24097368	24097368	13464020	10633348	14881510	61.7557	20877848	3219520	13.3605	2358517	9.78745	184015
p1000425-0	25269105	0	25269105	25269105	14643568	10625537	15877037	62.8318	21877232	3391873	13.423	2574798	10.1895	241198
p1000020-4	23594590	0	23594590	23594590	13319460	10275130	14957597	63.3942	20507893	3086697	13.0822	2456135	10.4097	253723
p1001785-1	17179040	0	17179040	17179040	9895083	7283957	10357555	60.2918	14436212	2742828	15.9661	1861854	10.8379	140998
p1012521-0	19570140	0	19570140	19570140	10661160	8908980	13134765	67.1164	17954832	1615308	8.25394	1443705	7.37708	110232
p1023613-5	22208349	0	22208349	22208349	12481956	9726393	13778569	62.0423	19785696	2422653	10.9087	2149692	9.67966	192025
p1026495-6	31898158	0	31898158	31898158	17607651	14290507	20941179	65.6501	27924023	3974135	12.4588	3500280	10.9733	392420

## Sheet: remDup_All
	2.57382e+07							5.77121			1.32864		5.69747
IID	total (QC-passed reads + QC-failed reads)	duplicates	mapped (100.00%:-nan%)	paired in sequencing	read1	read2	properly paired (74.05%:-nan%)	43.1449	with itself and mate mapped	singletons (9.92%:-nan%)	7.51451	with mate mapped to a different chr	36.1753	with mate mapped to a different chr (mapQ>=5)
p1000025-8	29079011	0	29079011	29079011	14725685	14353326	12880852	44.296	27060096	2018915	6.94286	10133936	34.8497	227480
p1000037-2	29090956	0	29090956	29090956	14784959	14305997	13226366	45.4656	27073724	2017232	6.93422	10560274	36.3009	217630
p1000052-2	25398989	0	25398989	25398989	12814188	12584801	9530974	37.525	22879718	2519271	9.91878	10947934	43.1038	218902
p1000460-1	18745217	0	18745217	18745217	9520257	9224960	7546100	40.2561	17007136	1738081	9.27213	7335096	39.1305	178452
p1000472-2	36483058	0	36483058	36483058	18464070	18018988	20158764	55.2551	34300112	2182946	5.98345	9953844	27.2835	241826
p1000474-6	18234102	0	18234102	18234102	9284813	8949289	8443560	46.3064	16904434	1329668	7.2922	5814030	31.8855	169596
p1000480-8	33641731	0	33641731	33641731	17057840	16583891	18670020	55.4966	31643920	1997811	5.93849	8141142	24.1995	203580
p1000485-4	37328241	0	37328241	37328241	18774599	18553642	15283808	40.9444	34610010	2718231	7.28197	15059452	40.3433	285112
p1000490-6	47648828	0	47648828	47648828	23842497	23806331	17679570	37.1039	44640184	3008644	6.3142	23422522	49.1566	284118
p1000492-3	23767888	0	23767888	23767888	11984399	11783489	11655834	49.0403	21984002	1783886	7.50545	7561848	31.8154	197578
p1000509-3	24217373	0	24217373	24217373	12427655	11789718	10589440	43.7266	22242618	1974755	8.15429	8714352	35.9839	245934
p1000512-6	21273131	0	21273131	21273131	10814471	10458660	7389922	34.7383	19063002	2210129	10.3893	9654910	45.3855	200978
p1000522-0	42092857	0	42092857	42092857	21380366	20712491	20408894	48.4854	39064500	3028357	7.19447	13943458	33.1255	324984
p1001354-0	14372437	0	14372437	14372437	7290386	7082051	5026776	34.9751	12968296	1404141	9.76968	6226176	43.3203	140298
p1001380-6	13370327	0	13370327	13370327	6818761	6551566	4719902	35.3013	12288994	1081333	8.08756	5709812	42.7051	109886
p1001382-3	11625277	0	11625277	11625277	5944503	5680774	4122794	35.464	10542852	1082425	9.31096	5035328	43.3136	101564
p1001405-2	19770284	0	19770284	19770284	10301014	9469270	7069706	35.7593	17775260	1995024	10.091	8592708	43.4627	156038
p1001409-9	23371921	0	23371921	23371921	11833859	11538062	10408766	44.5353	21661748	1710173	7.31721	7793642	33.3462	199564
p1001415-0	12812127	0	12812127	12812127	6480276	6331851	4638998	36.2079	11723656	1088471	8.49563	5483720	42.801	116916
p1001423-6	14503639	0	14503639	14503639	7318082	7185557	5214320	35.9518	13214478	1289161	8.88853	5981628	41.2423	121092
p1001427-0	18901656	0	18901656	18901656	9543381	9358275	6928812	36.6572	17494442	1407214	7.44492	7946488	42.0412	155542
p1001434-0	17769652	0	17769652	17769652	9024574	8745078	6645502	37.398	16283416	1486236	8.3639	7462484	41.9957	175054
p1001558-1	22999626	0	22999626	22999626	11639028	11360598	9594136	41.7143	21124972	1874654	8.1508	8878756	38.6039	184924
p1001573-6	28469712	0	28469712	28469712	14400689	14069023	14585848	51.2329	26496006	1973706	6.93265	8793608	30.8876	207842
p1001703-6	25945113	0	25945113	25945113	13062726	12882387	8843568	34.0857	23579224	2365889	9.11882	12051478	46.4499	234152
p1001755-9	23894149	0	23894149	23894149	12212623	11681526	9132170	38.2193	22060834	1833315	7.67265	9700084	40.5961	206760
p1001851-2	26612057	0	26612057	26612057	13484389	13127668	10760978	40.4365	24537806	2074251	7.7944	10310684	38.7444	225222
p1000065-3	28734480	0	28734480	28734480	14665704	14068776	13496862	46.971	26699656	2034824	7.08147	9508268	33.0901	265962
p1000005-2	32360240	0	32360240	32360240	16314472	16045768	15510606	47.9311	29755878	2604362	8.04803	11436328	35.3407	216628
p1000022-7	32358072	0	32358072	32358072	16632948	15725124	15566766	48.1078	28677910	3680162	11.3732	9794014	30.2676	283852
p1000044-9	25768849	0	25768849	25768849	13103895	12664954	12106186	46.9799	23859956	1908893	7.40775	8458718	32.8254	216498
p1000047-7	27989174	0	27989174	27989174	14265277	13723897	12717888	45.4386	25671578	2317596	8.28033	10239982	36.5855	256762
p1000473-3	32843847	0	32843847	32843847	16660743	16183104	15354908	46.7512	30758184	2085663	6.35024	10987484	33.4537	242520
p1000478-0	21889096	0	21889096	21889096	11128298	10760798	9889954	45.1821	20039488	1849608	8.44991	7685354	35.1104	192788
p1000482-0	24170229	0	24170229	24170229	12098872	12071357	11696976	48.3941	22489728	1680501	6.95277	7330278	30.3277	160594
p1000504-0	25100498	0	25100498	25100498	12714413	12386085	11274374	44.9169	23344356	1756142	6.99644	8596748	34.2493	218518
p1000515-7	26977046	0	26977046	26977046	13857923	13119123	11123490	41.2332	24473574	2503472	9.28001	10428632	38.6574	256760
p1001352-9	32026381	0	32026381	32026381	16203146	15823235	14109416	44.0556	29213490	2812891	8.78304	11834122	36.9512	274874
p1001372-0	69184394	0	69184394	69184394	34551807	34632587	29523086	42.673	65582574	3601820	5.20612	33120628	47.873	282680
p1001374-9	16609874	0	16609874	16609874	8457620	8152254	6699654	40.3354	15242322	1367552	8.23337	6307950	37.9771	151288
p1001378-3	10795974	0	10795974	10795974	5528478	5267496	2902786	26.8877	9871420	924554	8.56388	5363768	49.683	108016
p1001404-7	11217436	0	11217436	11217436	5736856	5480580	3657752	32.6077	10321940	895496	7.98307	4858168	43.3091	98750
p1001416-6	20289508	0	20289508	20289508	10310806	9978702	8685646	42.8086	18923696	1365812	6.73162	7518808	37.0576	176308
p1001432-9	27622963	0	27622963	27622963	14001185	13621778	11702796	42.3662	25688920	1934043	7.00158	10048280	36.3765	212484
p1001436-4	25923868	0	25923868	25923868	13165011	12758857	12330956	47.566	24208080	1715788	6.61856	7970500	30.7458	248024
p1001438-6	26961385	0	26961385	26961385	13703626	13257759	12317708	45.6865	24841022	2120363	7.86444	9379834	34.7899	286492
p1001441-2	18756410	0	18756410	18756410	9572636	9183774	7323124	39.0433	17276030	1480380	7.89266	7538262	40.1903	168610
p1001474-2	20424537	0	20424537	20424537	10385074	10039463	7566552	37.0464	18790918	1633619	7.99832	8651470	42.3582	177306
p1001518-0	19254562	0	19254562	19254562	9804677	9449885	7659450	39.7799	17820488	1434074	7.44797	7549346	39.2081	181708
p1001559-9	21535244	0	21535244	21535244	10851174	10684070	8391652	38.9671	19624104	1911140	8.87448	8408986	39.0476	219062
p1001574-3	26870623	0	26870623	26870623	13699533	13171090	12495206	46.5014	24976192	1894431	7.05019	8551520	31.8248	234136
p1001585-5	20561733	0	20561733	20561733	10503699	10058034	8369442	40.704	18848552	1713181	8.33189	7573288	36.832	192374
p1001627-2	19016575	0	19016575	19016575	9697612	9318963	8779242	46.1663	17649182	1367393	7.19053	6331328	33.2937	178706
p1001756-3	44163972	0	44163972	44163972	22305701	21858271	20838910	47.1853	40992238	3171734	7.18172	14213488	32.1834	397574
p1001835-8	27446777	0	27446777	27446777	13868951	13577826	8760562	31.9184	24492030	2954747	10.7654	13158946	47.9435	281808
p1001852-0	23769587	0	23769587	23769587	12041900	11727687	10390216	43.7122	22085834	1683753	7.08364	8737600	36.7596	189896
p1001853-1	30362832	0	30362832	30362832	15282912	15079920	12146582	40.0048	27622312	2740520	9.0259	12270678	40.4135	257414
541001	33527794	0	33527794	33527794	16944895	16582899	16806758	50.1278	31784434	1743360	5.19975	9245540	27.5757	188762
541064	33967710	0	33967710	33967710	17179509	16788201	16644002	48.9995	32284282	1683428	4.95597	10156224	29.8996	220570
541093	19843580	0	19843580	19843580	10045212	9798368	8339842	42.0279	18547882	1295698	6.52956	7473390	37.6615	139790
541101	33838726	0	33838726	33838726	17079409	16759317	16454554	48.6264	31777790	2060936	6.09047	10485196	30.9858	233410
541123	28390894	0	28390894	28390894	14340307	14050587	15510742	54.6328	26304140	2086754	7.35008	7930846	27.9345	183570
541132	24729656	0	24729656	24729656	12531639	12198017	11653758	47.1246	23363646	1366010	5.52377	7128518	28.8258	151558
541141	30587201	0	30587201	30587201	15476001	15111200	13755170	44.9703	28530672	2056529	6.7235	10465608	34.2156	205508
541198	22037112	0	22037112	22037112	11065521	10971591	9288460	42.1492	20529608	1507504	6.84075	7808296	35.4325	174136
541256	23063518	0	23063518	23063518	11772162	11291356	8318372	36.0672	21347076	1716442	7.44224	9459020	41.0129	174986
541352	28160612	0	28160612	28160612	14239684	13920928	12764744	45.3284	26535116	1625496	5.77223	8788454	31.2083	193202
541354	25178661	0	25178661	25178661	12724223	12454438	11182296	44.4118	23512670	1665991	6.61668	8242948	32.7378	199870
541552	36051315	0	36051315	36051315	18141064	17910251	19336558	53.6362	34227284	1824031	5.05954	9380416	26.0196	211118
541691	31398420	0	31398420	31398420	16011401	15387019	13841878	44.0846	29250286	2148134	6.84154	10795202	34.3814	279968
541819	23921963	0	23921963	23921963	12132357	11789606	9955298	41.6157	22588590	1333373	5.57384	7769286	32.4776	157436
541822	30906719	0	30906719	30906719	15577681	15329038	13800136	44.6509	28912906	1993813	6.45107	10956694	35.4508	177374
541826	23155345	0	23155345	23155345	11659335	11496010	9772962	42.2061	21417526	1737819	7.50504	8640364	37.3148	159940
p1000260-2	22409784	0	22409784	22409784	11544751	10865033	10814190	48.2566	20787732	1622052	7.23814	6288014	28.0592	160746
p1000275-2	23076445	0	23076445	23076445	11753410	11323035	10729858	46.497	21446782	1629663	7.06202	6904848	29.9216	171556
p1000276-8	17959131	0	17959131	17959131	9093562	8865569	8051930	44.8347	16594370	1364761	7.59926	6349076	35.3529	132392
p1000397-0	33793298	0	33793298	33793298	17055468	16737830	19783080	58.5414	31740504	2052794	6.07456	7847848	23.2231	184032
p1000418-9	21747390	0	21747390	21747390	11055900	10691490	8424236	38.7368	20077248	1670142	7.67974	8138896	37.4247	167720
p1000425-0	21092770	0	21092770	21092770	10895570	10197200	8803032	41.7348	19430238	1662532	7.882	7582454	35.9481	182934
p1000020-4	22978141	0	22978141	22978141	11694485	11283656	10071820	43.8322	21349768	1628373	7.08662	8107296	35.2826	210996
p1001785-1	15695005	0	15695005	15695005	8072270	7622735	6192946	39.4581	14197050	1497955	9.54415	5900382	37.594	132778
p1012521-0	20058051	0	20058051	20058051	10139991	9918060	8326310	41.5111	19045262	1012789	5.04929	7071520	35.2553	108444
p1023613-5	24274190	0	24274190	24274190	12367200	11906990	10686304	44.0233	22808732	1465458	6.0371	7636646	31.4599	173810
p1026495-6	37757089	0	37757089	37757089	19126165	18630924	19476912	51.5848	35159182	2597907	6.88058	11053020	29.274	341278

## Sheet: remDup_0.75
	1.42514e+07							6.49918			1.44665		5.55844
IID	total (QC-passed reads + QC-failed reads)	duplicates	mapped (100.00%:-nan%)	paired in sequencing	read1	read2	properly paired (74.05%:-nan%)	52.8783	with itself and mate mapped	singletons (9.92%:-nan%)	7.5398	with mate mapped to a different chr	23.4798	with mate mapped to a different chr (mapQ>=5)
p1000025-8	16492352	0	16492352	16492352	9185943	7306409	9076461	55.0344	15404141	1088211	6.59828	3539407	21.4609	161686
p1000037-2	15276118	0	15276118	15276118	8662603	6613515	8583252	56.1874	14179682	1096436	7.17745	3468339	22.7043	151955
p1000052-2	14398737	0	14398737	14398737	7984345	6414392	6701425	46.5418	13083715	1315022	9.1329	4725134	32.8163	164556
p1000460-1	11336067	0	11336067	11336067	6291576	5044491	5495847	48.4811	10290271	1045796	9.22539	3254801	28.7119	140407
p1000472-2	20576776	0	20576776	20576776	11244829	9331947	13287114	64.5734	19367374	1209402	5.87751	3262582	15.8557	182021
p1000474-6	11277725	0	11277725	11277725	6219587	5058138	6147646	54.5114	10436511	841214	7.45908	2349537	20.8334	134213
p1000480-8	20268260	0	20268260	20268260	10932059	9336201	13208863	65.1702	19082299	1185961	5.85132	2553316	12.5976	148704
p1000485-4	17472577	0	17472577	17472577	9208522	8264055	9480798	54.261	16179289	1293288	7.40182	3856669	22.0727	175105
p1000490-6	10751084	0	10751084	10751084	5808412	4942672	5483199	51.0014	9888625	862459	8.02207	2638952	24.5459	114229
p1000492-3	13676820	0	13676820	13676820	7099611	6577209	7892497	57.7071	12616462	1060358	7.75296	2816487	20.5931	153375
p1000509-3	15532311	0	15532311	15532311	9040123	6492188	8222854	52.9403	14316903	1215408	7.82503	3862879	24.87	189860
p1000512-6	12345310	0	12345310	12345310	7092466	5252844	5373107	43.5235	11123988	1221322	9.893	4350126	35.2371	149360
p1000522-0	23690561	0	23690561	23690561	13484259	10206302	14083286	59.4468	22114252	1576309	6.65374	4881552	20.6055	240984
p1001354-0	8249442	0	8249442	8249442	4589416	3660026	3498849	42.4132	7411585	837857	10.1565	2662761	32.2781	96546
p1001380-6	7406579	0	7406579	7406579	4365356	3041223	3119911	42.1235	6752776	653803	8.82733	2278539	30.7637	76984
p1001382-3	6786742	0	6786742	6786742	3914375	2872367	2991601	44.0801	6063472	723270	10.6571	2095453	30.8757	73454
p1001405-2	11392636	0	11392636	11392636	7173538	4219098	5083977	44.6251	10121004	1271632	11.1619	3617141	31.7498	109856
p1001409-9	13843069	0	13843069	13843069	7443311	6399758	7340088	53.0236	12839851	1003218	7.24708	3010510	21.7474	152460
p1001415-0	6971026	0	6971026	6971026	3880775	3090251	3161153	45.347	6360483	610543	8.75829	2099285	30.1144	82840
p1001423-6	8246937	0	8246937	8246937	4439778	3807159	3761163	45.6068	7519883	727054	8.81605	2314042	28.0594	82432
p1001427-0	10432975	0	10432975	10432975	5805008	4627967	4935036	47.3023	9677360	755615	7.24257	2920674	27.9946	104902
p1001434-0	10263565	0	10263565	10263565	5835855	4427710	4682336	45.621	9379152	884413	8.61702	3112335	30.3241	129129
p1001558-1	12528161	0	12528161	12528161	6848880	5679281	6488629	51.7924	11488664	1039497	8.29728	3209255	25.6163	132918
p1001573-6	16442286	0	16442286	16442286	8945724	7496562	9883791	60.112	15325243	1117043	6.79372	3234441	19.6715	157208
p1001703-6	12804413	0	12804413	12804413	6954065	5850348	5794936	45.2573	11617081	1187332	9.27283	4080473	31.8677	158349
p1001755-9	14221711	0	14221711	14221711	8642871	5578840	6730040	47.3223	13147152	1074559	7.55576	4078654	28.6791	156391
p1001851-2	16176411	0	16176411	16176411	9125732	7050679	8011746	49.5273	14965820	1210591	7.48368	4429157	27.3803	173087
p1000065-3	17634136	0	17634136	17634136	10070762	7563374	9888358	56.0751	16409132	1225004	6.94678	3825875	21.6958	211975
p1000005-2	17884056	0	17884056	17884056	9838034	8046022	10616906	59.3652	16583875	1300181	7.27006	4120256	23.0387	148533
p1000022-7	22267519	0	22267519	22267519	11901270	10366249	12540639	56.3181	19540373	2727146	12.2472	4433452	19.91	226736
p1000044-9	15317246	0	15317246	15317246	8430644	6886602	8597046	56.1266	14221306	1095940	7.15494	3275376	21.3836	166224
p1000047-7	17420785	0	17420785	17420785	9833975	7586810	9461765	54.3131	16049807	1370978	7.86978	4562111	26.1877	200032
p1000473-3	17986263	0	17986263	17986263	10056601	7929662	10354457	57.5687	16865341	1120922	6.2321	3530901	19.6311	174836
p1000478-0	13416268	0	13416268	13416268	7459082	5957186	7163418	53.3935	12311259	1105009	8.23634	3358631	25.034	152093
p1000482-0	13229029	0	13229029	13229029	6844053	6384976	7815784	59.0806	12336921	892108	6.74356	2249496	17.0042	110807
p1000504-0	14593131	0	14593131	14593131	8084433	6508698	8117985	55.6288	13626992	966139	6.62051	3048366	20.889	157797
p1000515-7	16590916	0	16590916	16590916	9684323	6906593	8250339	49.728	15099350	1491566	8.99026	4714359	28.4153	199993
p1001352-9	19420665	0	19420665	19420665	10447221	8973444	10347235	53.2795	17890365	1530300	7.87975	5175676	26.6504	208200
p1001372-0	8964512	0	8964512	8964512	4739997	4224515	6501529	72.5252	8309227	655285	7.30977	1041243	11.6152	59466
p1001374-9	9931467	0	9931467	9931467	5746920	4184547	4847715	48.8117	9144954	786513	7.9194	2647639	26.6591	107951
p1001378-3	5984203	0	5984203	5984203	3613991	2370212	2037750	34.0522	5404170	580033	9.69274	2228613	37.2416	77270
p1001404-7	6455992	0	6455992	6455992	3811337	2644655	2637399	40.852	5897000	558992	8.6585	1953204	30.2541	71377
p1001416-6	10928126	0	10928126	10928126	6135292	4792834	5564521	50.9193	10134363	793763	7.26349	2647579	24.2272	123565
p1001432-9	15715410	0	15715410	15715410	8885773	6829637	8313449	52.9	14632112	1083298	6.89322	3626338	23.075	152828
p1001436-4	16438240	0	16438240	16438240	9048717	7389523	9273481	56.4141	15406706	1031534	6.27521	3196258	19.444	187761
p1001438-6	17079636	0	17079636	17079636	9508634	7571002	9361329	54.8099	15799925	1279711	7.49261	4073905	23.8524	227655
p1001441-2	11036348	0	11036348	11036348	6454901	4581447	5403055	48.9569	10153864	882484	7.99616	3020005	27.3642	122284
p1001474-2	11027503	0	11027503	11027503	6413301	4614202	5263726	47.7327	10136761	890742	8.07746	3152168	28.5846	123072
p1001518-0	11436358	0	11436358	11436358	6564697	4871661	5695414	49.8009	10586791	849567	7.42865	2984388	26.0956	136252
p1001559-9	12963635	0	12963635	12963635	6847052	6116583	6308688	48.6645	11836088	1127547	8.69777	3457668	26.6721	165983
p1001574-3	16868942	0	16868942	16868942	9518998	7349944	9247668	54.8207	15702467	1166475	6.91493	3540866	20.9904	185060
p1001585-5	12515875	0	12515875	12515875	7143758	5372117	6053796	48.3689	11455035	1060840	8.47596	3268364	26.1137	151205
p1001627-2	11516005	0	11516005	11516005	6539979	4976026	6336157	55.0204	10683884	832121	7.22578	2518132	21.8664	141515
p1001756-3	27610623	0	27610623	27610623	14582520	13028103	15543325	56.2947	25731168	1879455	6.807	5829416	21.1129	314920
p1001835-8	15724135	0	15724135	15724135	8616106	7108029	6281582	39.9487	13989908	1734227	11.0291	5957663	37.8887	212836
p1001852-0	13209904	0	13209904	13209904	7541019	5668885	7044107	53.3244	12298747	911157	6.89753	3121860	23.6327	141161
p1001853-1	16755900	0	16755900	16755900	8897645	7858255	8372902	49.9699	15271265	1484635	8.86037	4795969	28.6226	192698
541001	18765811	0	18765811	18765811	9938378	8827433	11191501	59.6377	17807981	957830	5.10412	2840115	15.1345	135876
541064	18342741	0	18342741	18342741	9952368	8390373	11032566	60.1468	17450025	892716	4.86686	2976564	16.2275	156772
541093	9576273	0	9576273	9576273	5354854	4221419	4932535	51.5079	8933533	642740	6.7118	2288020	23.8926	92132
541101	18253967	0	18253967	18253967	9716602	8537365	10894134	59.6809	17191045	1062922	5.82296	3170516	17.3689	160807
541123	16697326	0	16697326	16697326	8722223	7975103	10840929	64.9261	15673650	1023676	6.13078	2801395	16.7775	124779
541132	14256788	0	14256788	14256788	7750594	6506194	8013474	56.2081	13469036	787752	5.52545	2358714	16.5445	112469
541141	16548130	0	16548130	16548130	9043252	7504878	9146070	55.2695	15451428	1096702	6.62735	3469051	20.9634	142282
541198	12247677	0	12247677	12247677	6439961	5807716	6479151	52.9011	11432355	815322	6.65695	2622759	21.4143	120846
541256	11994436	0	11994436	11994436	7103193	4891243	5486497	45.742	11072449	921987	7.68679	3311759	27.6108	117136
541352	15689639	0	15689639	15689639	8444120	7245519	8723213	55.5986	14796685	892954	5.69136	2753943	17.5526	133369
541354	14967212	0	14967212	14967212	8040950	6926262	7996597	53.4274	13997778	969434	6.47705	3084752	20.6101	148709
541552	20143943	0	20143943	20143943	10607408	9536535	13008995	64.5802	19201400	942543	4.67904	2606556	12.9397	150049
541691	17942729	0	17942729	17942729	10199573	7743156	9528768	53.1066	16700634	1242095	6.92255	3985365	22.2116	217471
541819	13061557	0	13061557	13061557	7125130	5936427	6623683	50.7113	12322829	738728	5.65574	2492536	19.083	106569
541822	15389296	0	15389296	15389296	8440657	6948639	8746104	56.8324	14438990	950306	6.17511	3217022	20.9043	115987
541826	12372921	0	12372921	12372921	6717449	5655472	6637040	53.6417	11494704	878217	7.0979	2932124	23.6979	112584
p1000260-2	15012077	0	15012077	15012077	8547590	6464487	8499845	56.62	13893222	1118855	7.45303	2514096	16.7472	126106
p1000275-2	13818744	0	13818744	13818744	7629119	6189625	7662371	55.4491	12841143	977601	7.07446	2416730	17.4888	129942
p1000276-8	9799747	0	9799747	9799747	5477523	4322224	5436470	55.4756	9070451	729296	7.44199	2150627	21.9457	94205
p1000397-0	20581794	0	20581794	20581794	10859862	9721932	14140583	68.7043	19363700	1218094	5.91831	2332297	11.3318	131761
p1000418-9	12583723	0	12583723	12583723	7001621	5582102	6077706	48.2982	11593241	990482	7.87114	3036220	24.1282	117973
p1000425-0	12967124	0	12967124	12967124	7562016	5405108	6521524	50.2928	11928873	1038251	8.00679	3130399	24.141	132533
p1000020-4	13443035	0	13443035	13443035	7540777	5902258	7093994	52.7708	12469778	973257	7.23986	3107484	23.1159	156830
p1001785-1	9218713	0	9218713	9218713	5303411	3915302	4454305	48.3181	8280919	937794	10.1727	2342621	25.4116	90614
p1012521-0	10026315	0	10026315	10026315	5535706	4490609	5142828	51.2933	9485867	540448	5.3903	2064434	20.5902	73497
p1023613-5	14151919	0	14151919	14151919	7895598	6256321	7405196	52.3264	13260539	891380	6.29865	2815933	19.8979	133324
p1026495-6	22480638	0	22480638	22480638	12177474	10303164	13424118	59.7141	20956551	1524087	6.77955	4360406	19.3963	283275

## Sheet: remDup_0.50
	1.29859e+07							6.45335			1.4783		5.47735
IID	total (QC-passed reads + QC-failed reads)	duplicates	mapped (100.00%:-nan%)	paired in sequencing	read1	read2	properly paired (74.05%:-nan%)	53.933	with itself and mate mapped	singletons (9.92%:-nan%)	7.65128	with mate mapped to a different chr	22.0082	with mate mapped to a different chr (mapQ>=5)
p1000025-8	14955004	0	14955004	14955004	8501080	6453924	8406674	56.2131	13956865	998139	6.67428	2970899	19.8656	140148
p1000037-2	13830371	0	13830371	13830371	8029009	5801362	7928215	57.3247	12821359	1009012	7.29562	2929851	21.1842	130309
p1000052-2	13117132	0	13117132	13117132	7425763	5691369	6252437	47.6662	11913227	1203905	9.17811	4118724	31.3996	135236
p1000460-1	10412987	0	10412987	10412987	5898900	4514087	5146697	49.4258	9441265	971722	9.33183	2851477	27.3839	118505
p1000472-2	18538879	0	18538879	18538879	10298323	8240556	12146766	65.5205	17427486	1111393	5.99493	2694404	14.5338	160092
p1000474-6	10389533	0	10389533	10389533	5820731	4568802	5749153	55.336	9601329	788204	7.58652	2033432	19.5719	119512
p1000480-8	18500320	0	18500320	18500320	10092095	8408225	12220426	66.0552	17397652	1102668	5.96026	2105991	11.3835	132815
p1000485-4	15961373	0	15961373	15961373	8503631	7457742	8822173	55.272	14762390	1198983	7.51178	3292445	20.6276	151549
p1000490-6	9696913	0	9696913	9696913	5318064	4378849	5047590	52.0536	8910072	786841	8.11435	2233226	23.0303	97836
p1000492-3	12446718	0	12446718	12446718	6507776	5938942	7262806	58.3512	11461569	985149	7.91493	2428853	19.514	134588
p1000509-3	14414286	0	14414286	14414286	8586630	5827656	7785330	54.0112	13279898	1134388	7.86989	3383195	23.4711	165575
p1000512-6	11260204	0	11260204	11260204	6655025	4605179	5035175	44.7166	10141388	1118816	9.93602	3802720	33.7713	120426
p1000522-0	21310467	0	21310467	21310467	12424873	8885594	12933047	60.6887	19873274	1437193	6.74407	4042274	18.9685	207855
p1001354-0	7608420	0	7608420	7608420	4317612	3290808	3313279	43.5475	6823479	784941	10.3167	2331163	30.6393	81196
p1001380-6	6820614	0	6820614	6820614	4130895	2689719	2937213	43.0638	6206439	614175	9.00469	1994293	29.2392	64359
p1001382-3	6282356	0	6282356	6282356	3713139	2569217	2838479	45.1818	5596490	685866	10.9173	1843238	29.3399	61255
p1001405-2	10497856	0	10497856	10497856	6851117	3646739	4797052	45.6955	9291547	1206309	11.491	3172838	30.2237	88459
p1001409-9	12674950	0	12674950	12674950	6907705	5767245	6823161	53.8319	11747473	927477	7.3174	2603076	20.5372	134433
p1001415-0	6374391	0	6374391	6374391	3621024	2753367	2959524	46.4283	5807488	566903	8.89345	1820381	28.5577	71058
p1001423-6	7562053	0	7562053	7562053	4130182	3431871	3537962	46.7857	6887762	674291	8.91677	1998329	26.4257	69328
p1001427-0	9513232	0	9513232	9513232	5398527	4114705	4622540	48.5906	8819908	693324	7.288	2500900	26.2886	88703
p1001434-0	9420863	0	9420863	9420863	5490286	3930577	4407172	46.781	8598993	821870	8.72394	2702533	28.6867	109770
p1001558-1	11357238	0	11357238	11357238	6316733	5040505	6020960	53.0143	10399456	957782	8.43323	2717757	23.9297	112972
p1001573-6	15019873	0	15019873	15019873	8297937	6721936	9154387	60.9485	13992601	1027272	6.83942	2771743	18.4538	136056
p1001703-6	11630938	0	11630938	11630938	6436978	5193960	5400777	46.4346	10540790	1090148	9.37283	3518978	30.2553	131635
p1001755-9	13088238	0	13088238	13088238	8225243	4862995	6336277	48.412	12092992	995246	7.60413	3558650	27.1897	132203
p1001851-2	14864388	0	14864388	14864388	8575697	6288691	7528209	50.6459	13747562	1116826	7.51343	3848511	25.8908	147113
p1000065-3	16247125	0	16247125	16247125	9485644	6761481	9255096	56.9645	15109332	1137793	7.00304	3324215	20.4603	188656
p1000005-2	16101970	0	16101970	16101970	9030948	7071022	9808413	60.9144	14920827	1181143	7.33539	3416955	21.2207	121414
p1000022-7	21012528	0	21012528	21012528	11325410	9687118	11998501	57.1017	18381319	2631209	12.5221	3940744	18.7543	200094
p1000044-9	14017517	0	14017517	14017517	7839787	6177730	7992959	57.0212	13004176	1013341	7.2291	2818387	20.1062	145652
p1000047-7	16080351	0	16080351	16080351	9256820	6823531	8901129	55.3541	14809226	1271125	7.90483	3998725	24.8671	172638
p1000473-3	16212032	0	16212032	16212032	9245790	6966242	9517593	58.707	15178977	1033055	6.37215	2918651	18.003	153596
p1000478-0	12317498	0	12317498	12317498	6980586	5336912	6692870	54.3363	11292395	1025103	8.32233	2926185	23.7563	129129
p1000482-0	11930922	0	11930922	11930922	6214831	5716091	7165540	60.0586	11112094	818828	6.86307	1858665	15.5786	96421
p1000504-0	13348557	0	13348557	13348557	7522434	5826123	7568371	56.698	12457118	891439	6.67817	2589707	19.4007	138977
p1000515-7	15237300	0	15237300	15237300	9139469	6097831	7726707	50.7092	13856503	1380797	9.06195	4129293	27.0999	168766
p1001352-9	17773277	0	17773277	17773277	9700752	8072525	9649413	54.2917	16370199	1403078	7.89431	4503994	25.3414	176107
p1001372-0	7963391	0	7963391	7963391	4257637	3705754	5804989	72.8959	7387509	575882	7.23162	871081	10.9386	52347
p1001374-9	9160458	0	9160458	9160458	5431309	3729149	4569861	49.8868	8429997	730461	7.97407	2307199	25.1865	93141
p1001378-3	5482669	0	5482669	5482669	3424740	2057929	1915230	34.9324	4937509	545160	9.94333	1957465	35.7028	64347
p1001404-7	5914812	0	5914812	5914812	3590930	2323882	2477707	41.8899	5388863	525949	8.89207	1688730	28.5509	59589
p1001416-6	9975850	0	9975850	9975850	5719122	4256728	5148532	51.61	9239834	736016	7.37798	2290702	22.9625	108439
p1001432-9	14271519	0	14271519	14271519	8243923	6027596	7730434	54.1669	13273795	997724	6.99101	3055199	21.4077	131600
p1001436-4	15232369	0	15232369	15232369	8520449	6711920	8731324	57.3209	14277054	955315	6.27161	2780745	18.2555	168535
p1001438-6	15823706	0	15823706	15823706	8976867	6846839	8838922	55.8587	14632952	1190754	7.52513	3559417	22.4942	200959
p1001441-2	10140682	0	10140682	10140682	6095027	4045655	5100920	50.3015	9318023	822659	8.11246	2598262	25.6222	104739
p1001474-2	10040310	0	10040310	10040310	6003755	4036555	4914968	48.9524	9217780	822530	8.19228	2702015	26.9117	104479
p1001518-0	10507935	0	10507935	10507935	6171127	4336808	5362743	51.0352	9718760	789175	7.51028	2569096	24.4491	117584
p1001559-9	11965681	0	11965681	11965681	6386054	5579627	5951203	49.7356	10916095	1049586	8.77164	3017882	25.2211	144535
p1001574-3	15516503	0	15516503	15516503	8936271	6580232	8654015	55.773	14432968	1083535	6.98311	3051141	19.6638	161743
p1001585-5	11483303	0	11483303	11483303	6708087	4775216	5660343	49.2919	10495823	987480	8.59927	2838945	24.7224	129135
p1001627-2	10577107	0	10577107	10577107	6138230	4438877	5916923	55.9408	9803360	773747	7.3153	2175362	20.5667	125522
p1001756-3	25386415	0	25386415	25386415	13552462	11833953	14530568	57.2376	23647876	1738539	6.8483	5036973	19.8412	277523
p1001835-8	14235698	0	14235698	14235698	7972749	6262949	5861999	41.1782	12632947	1602751	11.2587	5151303	36.1858	170279
p1001852-0	12091573	0	12091573	12091573	7068941	5022632	6594115	54.5348	11260561	831012	6.87265	2667871	22.0639	122102
p1001853-1	15034775	0	15034775	15034775	8091443	6943332	7709564	51.2782	13670873	1363902	9.07165	4039559	26.8681	160793
541001	16740238	0	16740238	16740238	8955046	7785192	10133744	60.5352	15864893	875345	5.22899	2288406	13.6701	118538
541064	16364938	0	16364938	16364938	9014000	7350938	10019314	61.2243	15549963	814975	4.98001	2420515	14.7909	138201
541093	8558547	0	8558547	8558547	4890186	3668361	4522920	52.8468	7968396	590151	6.89546	1887537	22.0544	79183
541101	16274661	0	16274661	16274661	8754531	7520130	9930443	61.0178	15306250	968411	5.95042	2537626	15.5925	140450
541123	15206023	0	15206023	15206023	8008444	7197579	10050323	66.0944	14273432	932591	6.13304	2333855	15.3482	109523
541132	12842557	0	12842557	12842557	7083540	5759017	7339626	57.1508	12118170	724387	5.64052	1948080	15.1689	98220
541141	14844175	0	14844175	14844175	8249360	6594815	8406097	56.6289	13835060	1009115	6.79805	2843131	19.1532	120943
541198	11120436	0	11120436	11120436	5904154	5216282	6017022	54.1078	10369391	751045	6.75374	2196794	19.7546	105717
541256	10708022	0	10708022	10708022	6550617	4157405	5037484	47.044	9860220	847802	7.91745	2762802	25.8012	96471
541352	14134717	0	14134717	14134717	7704000	6430717	8016078	56.712	13312903	821814	5.81415	2262490	16.0066	118178
541354	13702507	0	13702507	13702507	7458195	6244312	7462164	54.4584	12805342	897165	6.54745	2628835	19.1851	130688
541552	18011897	0	18011897	18011897	9562719	8449178	11837308	65.7194	17157012	854885	4.74622	2060652	11.4405	134884
541691	16397791	0	16397791	16397791	9525262	6872529	8851103	53.9774	15240433	1157358	7.05801	3431422	20.9261	192840
541819	11739262	0	11739262	11739262	6504744	5234518	6062639	51.6441	11060701	678561	5.78027	2076993	17.6927	92561
541822	13409999	0	13409999	13409999	7502926	5907073	7848630	58.5282	12559446	850553	6.34268	2517524	18.7735	95716
541826	11111420	0	11111420	11111420	6133591	4977829	6124172	55.116	10313092	798328	7.18475	2432406	21.891	95318
p1000260-2	14127417	0	14127417	14127417	8171052	5956365	8110509	57.4097	13058715	1068702	7.56474	2204164	15.602	111864
p1000275-2	12645995	0	12645995	12645995	7091125	5554870	7131932	56.3968	11729797	916198	7.24497	2016862	15.9486	115150
p1000276-8	8867249	0	8867249	8867249	5056202	3811047	5023835	56.6561	8196861	670388	7.56027	1799827	20.2975	80695
p1000397-0	18950347	0	18950347	18950347	10081267	8869080	13180945	69.5552	17818133	1132214	5.97463	1935160	10.2117	117262
p1000418-9	11502187	0	11502187	11502187	6519526	4982661	5676789	49.354	10578390	923797	8.03149	2590057	22.518	99598
p1000425-0	12000695	0	12000695	12000695	7155204	4845491	6133132	51.1065	11019478	981217	8.17633	2737571	22.8118	115666
p1000020-4	12260469	0	12260469	12260469	7013635	5246834	6591359	53.7611	11352240	908229	7.40778	2648864	21.6049	137562
p1001785-1	8468301	0	8468301	8468301	4987338	3480963	4172648	49.2737	7585545	882756	10.4242	2029826	23.9697	76193
p1012521-0	8837369	0	8837369	8837369	4977414	3859955	4631354	52.4065	8345615	491754	5.56448	1671336	18.9121	61183
p1023613-5	12788215	0	12788215	12788215	7276572	5511643	6803289	53.1997	11959548	828667	6.47993	2377308	18.5898	115891
p1026495-6	20564459	0	20564459	20564459	11304146	9260313	12435653	60.4716	19159207	1405252	6.8334	3785502	18.408	254930

## Sheet: remDup_0.25
	1.21251e+07							6.5043			1.50557		5.57609
IID	total (QC-passed reads + QC-failed reads)	duplicates	mapped (100.00%:-nan%)	paired in sequencing	read1	read2	properly paired (74.05%:-nan%)	53.6874	with itself and mate mapped	singletons (9.92%:-nan%)	7.81066	with mate mapped to a different chr	22.1056	with mate mapped to a different chr (mapQ>=5)
p1000025-8	13897730	0	13897730	13897730	7944724	5953006	7790124	56.0532	12948938	948792	6.82696	2758888	19.8514	133700
p1000037-2	12869970	0	12869970	12869970	7518546	5351424	7342828	57.054	11907209	962761	7.48068	2738239	21.2762	124316
p1000052-2	12316393	0	12316393	12316393	7000931	5315462	5811349	47.1839	11166543	1149850	9.33593	3910335	31.749	129595
p1000460-1	9801879	0	9801879	9801879	5581328	4220551	4793008	48.8989	8871755	930124	9.48924	2724098	27.7916	114036
p1000472-2	17163130	0	17163130	17163130	9585427	7577703	11216453	65.352	16111673	1051457	6.12625	2497448	14.5512	153412
p1000474-6	9735648	0	9735648	9735648	5476271	4259377	5356033	55.0147	8983226	752422	7.72853	1923069	19.7529	115182
p1000480-8	17245927	0	17245927	17245927	9447190	7798737	11388821	66.0377	16196035	1049892	6.08777	1937057	11.232	126965
p1000485-4	14910511	0	14910511	14910511	7963273	6947238	8206558	55.0387	13768196	1142315	7.66114	3090784	20.7289	145372
p1000490-6	9002204	0	9002204	9002204	4952532	4049672	4651703	51.6729	8260050	742154	8.24414	2093135	23.2514	93622
p1000492-3	11595952	0	11595952	11595952	6073214	5522738	6712611	57.8875	10655569	940383	8.10958	2292556	19.7703	129603
p1000509-3	13603028	0	13603028	13603028	8147811	5455217	7303456	53.6899	12513270	1089758	8.01114	3218983	23.6637	159802
p1000512-6	10611175	0	10611175	10611175	6306676	4304499	4684056	44.1427	9537585	1073590	10.1175	3632073	34.2288	115310
p1000522-0	19754428	0	19754428	19754428	11601847	8152581	11959467	60.5407	18398448	1355980	6.86418	3748421	18.9751	198131
p1001354-0	7203989	0	7203989	7203989	4101430	3102559	3114395	43.2315	6446063	757926	10.5209	2217277	30.7785	77932
p1001380-6	6430185	0	6430185	6430185	3913647	2516538	2748657	42.7462	5842012	588173	9.14706	1894925	29.4692	61639
p1001382-3	5973467	0	5973467	5973467	3546450	2427017	2690899	45.0475	5307885	665582	11.1423	1757259	29.4177	58668
p1001405-2	9981389	0	9981389	9981389	6566733	3414656	4527758	45.362	8807492	1173897	11.7609	3037295	30.4296	84398
p1001409-9	11829338	0	11829338	11829338	6469117	5360221	6327341	53.4885	10946168	883170	7.46593	2451931	20.7275	129067
p1001415-0	5984794	0	5984794	5984794	3415350	2569444	2759352	46.106	5441906	542888	9.07112	1721014	28.7564	68068
p1001423-6	7103857	0	7103857	7103857	3893084	3210773	3313523	46.644	6457809	646048	9.09433	1879883	26.4628	66247
p1001427-0	8893616	0	8893616	8893616	5066921	3826695	4316825	48.5385	8232131	661485	7.43775	2332768	26.2297	84149
p1001434-0	8882733	0	8882733	8882733	5204442	3678291	4120987	46.3932	8092547	790186	8.89575	2568766	28.9186	105337
p1001558-1	10611810	0	10611810	10611810	5925611	4686199	5597326	52.7462	9694077	917733	8.64822	2545033	23.983	108071
p1001573-6	13954524	0	13954524	13954524	7723450	6231074	8446698	60.5302	12985266	969258	6.94583	2606092	18.6756	130553
p1001703-6	10885195	0	10885195	10885195	6044402	4840793	5016858	46.0888	9847460	1037735	9.53345	3313670	30.442	125297
p1001755-9	12349968	0	12349968	12349968	7822866	4527102	5934706	48.0544	11395326	954642	7.72991	3394159	27.4831	126966
p1001851-2	13995526	0	13995526	13995526	8112626	5882900	7040013	50.3019	12927088	1068438	7.63414	3658989	26.144	141277
p1000065-3	15222784	0	15222784	15222784	8940720	6282064	8612337	56.5753	14135650	1087134	7.14149	3151837	20.7047	181806
p1000005-2	15010729	0	15010729	15010729	8460640	6550089	9129885	60.8224	13885451	1125278	7.49649	3177495	21.1682	115365
p1000022-7	20074350	0	20074350	20074350	10843344	9231006	11414137	56.8593	17501413	2572937	12.817	3769271	18.7766	193705
p1000044-9	13087101	0	13087101	13087101	7349154	5737947	7412584	56.6404	12122208	964893	7.37286	2660092	20.3261	140094
p1000047-7	15153008	0	15153008	15153008	8759634	6393374	8335375	55.0081	13934969	1218039	8.03827	3801441	25.087	166393
p1000473-3	15010840	0	15010840	15010840	8606748	6404092	8796351	58.6	14031220	979620	6.52608	2689544	17.9173	146748
p1000478-0	11560633	0	11560633	11560633	6583360	4977273	6225787	53.8533	10580958	979675	8.47423	2786836	24.1063	124258
p1000482-0	11032536	0	11032536	11032536	5757003	5275533	6613492	59.9453	10260579	771957	6.99709	1710193	15.5014	92043
p1000504-0	12449716	0	12449716	12449716	7048379	5401337	7036857	56.5222	11602656	847060	6.80385	2416191	19.4076	133029
p1000515-7	14328731	0	14328731	14328731	8646942	5681789	7180637	50.1136	13005507	1323224	9.23476	3946600	27.5433	162323
p1001352-9	16627564	0	16627564	16627564	9107350	7520214	8951582	53.8358	15288109	1339455	8.05563	4261618	25.6298	168782
p1001372-0	7190626	0	7190626	7190626	3862859	3327767	5184404	72.0995	6666138	524488	7.29405	819553	11.3975	50117
p1001374-9	8619812	0	8619812	8619812	5137776	3482036	4276986	49.6181	7919613	700199	8.12314	2182916	25.3244	89451
p1001378-3	5186531	0	5186531	5186531	3262328	1924203	1794000	34.5896	4660120	526411	10.1496	1865800	35.9739	61644
p1001404-7	5571293	0	5571293	5571293	3403710	2167583	2321415	41.6674	5065893	505400	9.0715	1596539	28.6565	56850
p1001416-6	9296849	0	9296849	9296849	5354418	3942431	4758401	51.1829	8596610	700239	7.532	2154254	23.1719	103804
p1001432-9	13315173	0	13315173	13315173	7736818	5578355	7197027	54.0513	12363288	951885	7.14887	2849099	21.3974	125761
p1001436-4	14291373	0	14291373	14291373	8026065	6265308	8158512	57.087	13378421	912952	6.38813	2626856	18.3807	162123
p1001438-6	14877665	0	14877665	14877665	8476184	6401481	8255850	55.4916	13738636	1139029	7.65597	3380984	22.7252	193626
p1001441-2	9545416	0	9545416	9545416	5769564	3775852	4787139	50.1512	8753246	792170	8.29896	2448995	25.6562	100384
p1001474-2	9406410	0	9406410	9406410	5661041	3745369	4583634	48.7288	8619053	787357	8.37043	2540319	27.0063	99713
p1001518-0	9870349	0	9870349	9870349	5825087	4045262	5021559	50.8752	9114218	756131	7.66063	2416551	24.4829	112779
p1001559-9	11241358	0	11241358	11241358	6009585	5231773	5558882	49.4503	10234991	1006367	8.95236	2849297	25.3466	138687
p1001574-3	14531701	0	14531701	14531701	8411514	6120187	8067378	55.5157	13496285	1035416	7.12522	2877511	19.8016	155554
p1001585-5	10778165	0	10778165	10778165	6330549	4447616	5271210	48.9064	9833029	945136	8.76899	2695287	25.0069	123824
p1001627-2	9901139	0	9901139	9901139	5777022	4124117	5506749	55.6173	9163189	737950	7.45318	2055115	20.7563	120729
p1001756-3	23725317	0	23725317	23725317	12698251	11027066	13503304	56.9152	22069977	1655340	6.9771	4752133	20.0298	266387
p1001835-8	13409959	0	13409959	13409959	7538459	5871500	5453075	40.6644	11871897	1538062	11.4696	4899962	36.5397	162431
p1001852-0	11309990	0	11309990	11309990	6646077	4663913	6143701	54.321	10520041	789949	6.98452	2504132	22.1409	116681
p1001853-1	14008752	0	14008752	14008752	7559113	6449639	7138633	50.9584	12707356	1301396	9.28988	3782467	27.0007	153506
541001	15384619	0	15384619	15384619	8251745	7132874	9295959	60.4237	14558425	826194	5.37026	2089678	13.5829	113170
541064	15000909	0	15000909	15000909	8296519	6704390	9177404	61.179	14233448	767461	5.1161	2206134	14.7067	131477
541093	7926732	0	7926732	7926732	4554435	3372297	4181760	52.7552	7364198	562534	7.09667	1742821	21.9866	75664
541101	14971290	0	14971290	14971290	8070709	6900581	9143162	61.0713	14056962	914328	6.10721	2299391	15.3587	133611
541123	14112944	0	14112944	14112944	7438329	6674615	9314076	65.9967	13227693	885251	6.27262	2151568	15.2454	104773
541132	11854728	0	11854728	11854728	6564524	5290204	6758169	57.0082	11171107	683621	5.76665	1800517	15.1882	94068
541141	13778464	0	13778464	13778464	7690963	6087501	7795707	56.5789	12816916	961548	6.97863	2627978	19.0731	115515
541198	10337731	0	10337731	10337731	5500299	4837432	5585145	54.0268	9624155	713576	6.90264	2036074	19.6956	101403
541256	9930536	0	9930536	9930536	6128943	3801593	4651542	46.8408	9121617	808919	8.14577	2571687	25.8968	91680
541352	13056720	0	13056720	13056720	7138835	5917885	7405089	56.7148	12279399	777321	5.95342	2071928	15.8687	113086
541354	12790737	0	12790737	12790737	6983243	5807494	6945398	54.3002	11935959	854778	6.68279	2458428	19.2204	125411
541552	16524371	0	16524371	16524371	8793980	7730391	10876398	65.8203	15724074	800297	4.84313	1848373	11.1857	128915
541691	15298992	0	15298992	15298992	8940496	6358496	8211954	53.6764	14195476	1103516	7.213	3226941	21.0925	185581
541819	10825033	0	10825033	10825033	6023047	4801986	5578175	51.5303	10182922	642111	5.93172	1912095	17.6636	88354
541822	12218474	0	12218474	12218474	6873967	5344507	7161414	58.6114	11418527	799947	6.54703	2262385	18.5161	89969
541826	10293096	0	10293096	10293096	5698491	4594605	5671624	55.1012	9533755	759341	7.37719	2239838	21.7606	90940
p1000260-2	13503634	0	13503634	13503634	7840484	5663150	7752073	57.4073	12467914	1035720	7.66994	2091924	15.4916	107930
p1000275-2	11840648	0	11840648	11840648	6667066	5173582	6670322	56.3341	10966170	874478	7.38539	1868113	15.7771	110581
p1000276-8	8227253	0	8227253	8227253	4714898	3512355	4643374	56.4389	7593080	634173	7.7082	1671858	20.321	77066
p1000397-0	17775822	0	17775822	17775822	9484981	8290841	12373187	69.6068	16697726	1078096	6.06496	1782974	10.0303	112253
p1000418-9	10797193	0	10797193	10797193	6145422	4651771	5310149	49.1808	9911183	886010	8.20593	2428696	22.4938	95091
p1000425-0	11326799	0	11326799	11326799	6786061	4540738	5753544	50.7959	10379101	947698	8.36687	2594413	22.9051	111331
p1000020-4	11461972	0	11461972	11461972	6587115	4874857	6135285	53.5273	10595410	866562	7.56032	2488843	21.7139	132148
p1001785-1	7965040	0	7965040	7965040	4715096	3249944	3898530	48.9455	7112742	852298	10.7005	1919454	24.0985	72581
p1012521-0	8068495	0	8068495	8068495	4571671	3496824	4225033	52.3646	7606485	462010	5.7261	1517925	18.813	57799
p1023613-5	11845639	0	11845639	11845639	6776141	5069498	6272045	52.9481	11059154	786485	6.63945	2222802	18.7647	111107
p1026495-6	19166297	0	19166297	19166297	10580222	8586075	11507882	60.0423	17828414	1337883	6.98039	3587117	18.7158	246415

## Sheet: remDup_0.00
	1.0417e+07						5.5782e+06	6.98461			1.29611		6.17216
IID	total (QC-passed reads + QC-failed reads)	duplicates	mapped (100.00%:-nan%)	paired in sequencing	read1	read2	properly paired (74.05%:-nan%)	52.3396	with itself and mate mapped	singletons (9.92%:-nan%)	7.74214	with mate mapped to a different chr	23.5449	with mate mapped to a different chr (mapQ>=5)
p1000025-8	12052726	0	12052726	12052726	6928309	5124417	6637096	55.0672	11209322	843404	6.99762	2506468	20.7959	119049
p1000037-2	11133464	0	11133464	11133464	6541144	4592320	6234730	55.9999	10293351	840113	7.54584	2485436	22.324	111251
p1000052-2	10798758	0	10798758	10798758	6167588	4631170	4906761	45.4382	9778172	1020586	9.45096	3631443	33.6283	116506
p1000460-1	8545705	0	8545705	8545705	4889474	3656231	4037072	47.2409	7727150	818555	9.57855	2537956	29.6986	102771
p1000472-2	14993027	0	14993027	14993027	8397921	6595106	9743851	64.9892	14068148	924879	6.16873	2263927	15.0999	136740
p1000474-6	8350502	0	8350502	8350502	4718820	3631682	4495710	53.8376	7690740	659762	7.90087	1753376	20.9973	102914
p1000480-8	14685347	0	14685347	14685347	8119636	6565711	9618678	65.4985	13838160	847187	5.76893	1707821	11.6294	114069
p1000485-4	12783644	0	12783644	12783644	6824376	5959268	6860274	53.6645	11792040	991604	7.75682	2830343	22.1403	129961
p1000490-6	7811337	0	7811337	7811337	4310483	3500854	3946376	50.5211	7153148	658189	8.42607	1910632	24.4597	83507
p1000492-3	10169764	0	10169764	10169764	5325269	4844495	5801929	57.0508	9324976	844788	8.30686	2105115	20.6997	116047
p1000509-3	11545633	0	11545633	11545633	6976683	4568950	5968740	51.6969	10626550	919083	7.96044	2977032	25.7849	143813
p1000512-6	9212237	0	9212237	9212237	5519311	3692926	3842404	41.7098	8275830	936407	10.1648	3387235	36.7689	104158
p1000522-0	17349277	0	17349277	17349277	10263203	7086074	10389284	59.8831	16129201	1220076	7.03243	3418229	19.7024	176951
p1001354-0	6047656	0	6047656	6047656	3458239	2589417	2469539	40.8346	5457659	589997	9.7558	2038513	33.7075	70453
p1001380-6	5337809	0	5337809	5337809	3282137	2055672	2138567	40.0645	4884955	452854	8.48389	1731265	32.434	55470
p1001382-3	4760989	0	4760989	4760989	2813951	1947038	1948121	40.9184	4277062	483927	10.1644	1599495	33.5959	52801
p1001405-2	8046746	0	8046746	8046746	5342352	2704394	3358575	41.7383	7188767	857979	10.6624	2772943	34.4604	75817
p1001409-9	10126846	0	10126846	10126846	5542205	4584641	5280566	52.1442	9355232	771614	7.61949	2234081	22.061	114954
p1001415-0	5090294	0	5090294	5090294	2907089	2183205	2238066	43.9673	4637457	452837	8.89609	1576063	30.9621	61116
p1001423-6	5990657	0	5990657	5990657	3276881	2713776	2672009	44.6029	5464976	525681	8.77501	1716462	28.6523	59686
p1001427-0	7580859	0	7580859	7580859	4333090	3247769	3535251	46.6339	7013917	566942	7.4786	2123138	28.0066	75340
p1001434-0	7606297	0	7606297	7606297	4485510	3120787	3387298	44.5328	6938723	667574	8.7766	2357228	30.9905	94818
p1001558-1	9089692	0	9089692	9089692	5085182	4004510	4685810	51.5508	8320870	768822	8.45817	2305055	25.359	96822
p1001573-6	11922448	0	11922448	11922448	6624423	5298025	7095278	59.5119	11107458	814990	6.83576	2378224	19.9474	117020
p1001703-6	9439892	0	9439892	9439892	5256044	4183848	4211021	44.6088	8559097	880795	9.33056	3042981	32.2353	112839
p1001755-9	10592010	0	10592010	10592010	6798459	3793551	4853510	45.8224	9765787	826223	7.80044	3151261	29.7513	114425
p1001851-2	11983067	0	11983067	11983067	6995000	4988067	5802129	48.4194	11074210	908857	7.58451	3387794	28.2715	126834
p1000065-3	13140919	0	13140919	13140919	7773657	5367262	7266328	55.2954	12174626	966293	7.35331	2896805	22.0442	162496
p1000005-2	13030899	0	13030899	13030899	7366494	5664405	7788780	59.7716	12058068	972831	7.46557	2905610	22.2978	103512
p1000022-7	15208810	0	15208810	15208810	8293726	6915084	8427178	55.4098	13881535	1327275	8.72701	3477590	22.8656	173624
p1000044-9	11349244	0	11349244	11349244	6403344	4945900	6296569	55.4801	10484621	864623	7.61833	2446715	21.5584	125137
p1000047-7	12959058	0	12959058	12959058	7527845	5431213	6848963	52.8508	11892671	1066387	8.22889	3518440	27.1504	149667
p1000473-3	13073882	0	13073882	13073882	7533298	5540584	7587165	58.033	12205731	868151	6.64035	2427925	18.5708	130992
p1000478-0	10052959	0	10052959	10052959	5755177	4297782	5275896	52.481	9178412	874547	8.6994	2572137	25.5859	111235
p1000482-0	9610783	0	9610783	9610783	5001318	4609465	5712052	59.4338	8939556	671227	6.9841	1538677	16.0099	82406
p1000504-0	10732517	0	10732517	10732517	6104853	4627664	5951018	55.4485	9986936	745581	6.94694	2195923	20.4605	118726
p1000515-7	12451855	0	12451855	12451855	7589902	4861953	6003805	48.2161	11270278	1181577	9.48916	3667596	29.4542	145567
p1001352-9	14403627	0	14403627	14403627	7913925	6489702	7500639	52.0747	13198947	1204680	8.36373	3938334	27.3427	151141
p1001372-0	6150756	0	6150756	6150756	3316783	2833973	4376673	71.1567	5687333	463423	7.53441	752461	12.2336	44676
p1001374-9	7251989	0	7251989	7251989	4348834	2903155	3434133	47.3544	6673623	578366	7.97527	2004213	27.6367	80498
p1001378-3	4492680	0	4492680	4492680	2851997	1640683	1477338	32.8832	4046139	446541	9.9393	1712305	38.1132	55167
p1001404-7	4771730	0	4771730	4771730	2946942	1824788	1911030	40.049	4351050	420680	8.81609	1459280	30.5818	50962
p1001416-6	8017921	0	8017921	8017921	4648407	3369514	4019702	50.134	7409626	608295	7.58669	1954021	24.3707	92580
p1001432-9	11346085	0	11346085	11346085	6635971	4710114	5973014	52.6438	10540712	805373	7.09825	2583035	22.7659	112814
p1001436-4	12165525	0	12165525	12165525	6866416	5299109	6770705	55.6549	11368189	797336	6.55406	2403977	19.7606	144650
p1001438-6	12725537	0	12725537	12725537	7301926	5423611	6851044	53.837	11719119	1006418	7.90865	3107683	24.4208	172373
p1001441-2	7994560	0	7994560	7994560	4849112	3145448	3829484	47.9011	7352787	641773	8.02762	2231450	27.9121	90085
p1001474-2	8004154	0	8004154	8004154	4842011	3162143	3743668	46.7716	7343168	660986	8.25804	2313512	28.9039	89398
p1001518-0	8417887	0	8417887	8417887	4999404	3418483	4117996	48.9196	7761463	656424	7.79797	2219543	26.367	101655
p1001559-9	9684764	0	9684764	9684764	5181887	4502877	4632802	47.836	8795441	889323	9.1827	2613670	26.9874	123954
p1001574-3	12483263	0	12483263	12483263	7260969	5222294	6779454	54.3083	11577784	905479	7.25354	2634752	21.1063	139114
p1001585-5	9372145	0	9372145	9372145	5538577	3833568	4463208	47.6221	8534613	837532	8.9364	2483501	26.4987	110558
p1001627-2	8535711	0	8535711	8535711	5020268	3515443	4644929	54.4176	7885404	650307	7.61866	1877375	21.9944	107656
p1001756-3	20428857	0	20428857	20428857	10947170	9481687	11367541	55.6445	18953252	1475605	7.22314	4355652	21.3211	237250
p1001835-8	11907109	0	11907109	11907109	6705984	5201125	4669225	39.2138	10538354	1368755	11.4953	4548727	38.2018	146766
p1001852-0	9727984	0	9727984	9727984	5759385	3968599	5153641	52.9775	9035427	692557	7.11922	2288671	23.5267	104570
p1001853-1	12384625	0	12384625	12384625	6684400	5700225	6193935	50.0131	11203743	1180882	9.53506	3459962	27.9376	137628
541001	13444850	0	13444850	13444850	7217410	6227440	8083964	60.1268	12712856	731994	5.44442	1879620	13.9802	101642
541064	13116423	0	13116423	13116423	7278450	5837973	7976691	60.8145	12439650	676773	5.15974	1975404	15.0605	118188
541093	6854326	0	6854326	6854326	3961909	2892417	3548853	51.7754	6369380	484946	7.07504	1569103	22.8922	68264
541101	13080611	0	13080611	13080611	7055086	6025525	7937061	60.6781	12268274	812337	6.21024	2058821	15.7395	119746
541123	11877380	0	11877380	11877380	6235885	5641495	7725830	65.0466	11156231	721149	6.07162	1921452	16.1774	93749
541132	10335098	0	10335098	10335098	5742354	4592744	5844757	56.5525	9736231	598867	5.7945	1627267	15.7451	84647
541141	11876508	0	11876508	11876508	6650805	5225703	6629223	55.8179	11072940	803568	6.76603	2365599	19.9183	104042
541198	8913136	0	8913136	8913136	4736993	4176143	4725317	53.0152	8293036	620100	6.95715	1840336	20.6475	91076
541256	8750528	0	8750528	8750528	5456632	3293896	4013227	45.8627	8024438	726090	8.29767	2347131	26.8227	82307
541352	11351119	0	11351119	11351119	6208349	5142770	6366226	56.0846	10671846	679273	5.98419	1866865	16.4465	101894
541354	11048647	0	11048647	11048647	6043477	5005170	5886275	53.276	10306979	741668	6.71275	2246763	20.3352	112901
541552	14492716	0	14492716	14492716	7718072	6774644	9535645	65.7961	13783009	709707	4.89699	1636364	11.2909	115797
541691	13313577	0	13313577	13313577	7827811	5485766	7011410	52.6636	12324367	989210	7.43008	2942029	22.098	166350
541819	9493177	0	9493177	9493177	5297313	4195864	4845149	51.0382	8924511	568666	5.99026	1727546	18.1978	79546
541822	10822543	0	10822543	10822543	6105433	4717110	6330343	58.4922	10106898	715645	6.61254	2013033	18.6004	81165
541826	8868955	0	8868955	8868955	4904188	3964767	4798026	54.0991	8224494	644461	7.26648	2021635	22.7945	82532
p1000260-2	10983524	0	10983524	10983524	6601725	4381799	6044163	55.0294	10166774	816750	7.43614	1893136	17.2361	97284
p1000275-2	10164988	0	10164988	10164988	5780223	4384765	5662957	55.7104	9428776	736212	7.24263	1682300	16.5499	99496
p1000276-8	7113910	0	7113910	7113910	4092407	3021503	3945948	55.4681	6560441	553469	7.7801	1514114	21.2839	68823
p1000397-0	14771690	0	14771690	14771690	7981615	6790075	10122198	68.5243	13925871	845819	5.72595	1584705	10.728	100682
p1000418-9	9259088	0	9259088	9259088	5323776	3935312	4414211	47.6744	8514884	744204	8.03755	2221573	23.9934	86113
p1000425-0	9488477	0	9488477	9488477	5741463	3747014	4644129	48.9449	8712766	775711	8.1753	2370567	24.9836	99799
p1000020-4	9935018	0	9935018	9935018	5737821	4197197	5212080	52.4617	9176574	758444	7.63405	2281397	22.9632	118182
p1001785-1	6533548	0	6533548	6533548	3894589	2638959	3026064	46.3158	5892108	641440	9.81764	1757045	26.8927	65106
p1012521-0	7122063	0	7122063	7122063	4047512	3074551	3710482	52.0984	6711885	410178	5.75926	1362217	19.1267	52057
p1023613-5	10388012	0	10388012	10388012	5969850	4418162	5428281	52.2552	9685218	702794	6.76543	2025667	19.5	100001
p1026495-6	16701061	0	16701061	16701061	9253121	7447940	9873941	59.1216	15492164	1208897	7.23844	3277807	19.6263	220017
