# Supplementary material for: Detrimental effects of duplicate reads and low complexity regions on RNA- and ChIP-seq data
Source: BMC Bioinformatics. 2015 Sep 25;16(Suppl 13):S10. doi: 10.1186/1471-2105-16-S13-S10 (PMC4597324; doi:10.1186/1471-2105-16-S13-S10)
Supplement: Additional File 3 — Alignment statistics for the ChIP-seq data in each data preprocessing step. [file 1471-2105-16-S13-S10-S3.xlsx]

## Sheet: summary_flagstat
in total	QC failure	duplicates	mapped	paired in sequencing	read1	read2	properly paired	properly paired (%)	with itself and mate mapped	singletons	singletons (%)	with mate mapped to a different chr	with mate mapped to a different chr (%)	with mate mapped to a different chr (mapQ>=5)
7.09294e+07								1.56975			0.165547		0.341549
noTrim_noRemDup_All								96.8051			0.396009		0.799704
60683636	0	0	60683636	60683636	30390458	30293178	58848294	96.9756	60481124	202512	0.333718	413678	0.681696	290292
71253614	0	0	71253614	71253614	35673765	35579849	69870410	98.0588	71033212	220402	0.30932	458994	0.644169	312679
62779773	0	0	62779773	62779773	31473377	31306396	59083156	94.1118	62295846	483927	0.770833	1036912	1.65167	693549
211197811	0	0	211197811	211197811	105715323	105482488	206906746	97.9682	210308700	889111	0.420985	1693160	0.801694	1134038
70397040	0	0	70397040	70397040	35238272	35158768	68769134	97.6875	70204046	192994	0.274151	387314	0.550185	274573
71752135	0	0	71752135	71752135	35922721	35829414	70140116	97.7534	71551602	200533	0.27948	406756	0.56689	288509
60889003	0	0	60889003	60889003	30479511	30409492	59671208	98	60663582	225421	0.370216	419084	0.688275	284728
59290825	0	0	59290825	59290825	29708253	29582572	56920708	96.0026	58813632	477193	0.804834	916330	1.54548	603416
73217046	0	0	73217046	73217046	36661288	36555758	70831806	96.7422	73043886	173160	0.236502	365988	0.499867	281673
62086104	0	0	62086104	62086104	31082379	31003725	60617432	97.6345	61943118	142986	0.230303	288528	0.464722	214208
81724847	0	0	81724847	81724847	40908918	40815929	80023492	97.9182	81497162	227685	0.278599	431684	0.528216	302470
45542401	0	0	45542401	45542401	22813013	22729388	44008162	96.6312	45296590	245811	0.539741	484026	1.0628	324374
37637441	0	0	37637441	37637441	18864803	18772638	34494458	91.6493	37438408	199033	0.528817	437422	1.1622	324971
84456908	0	0	84456908	84456908	42298149	42158759	81490030	96.4871	84072616	384292	0.455015	808504	0.957298	553027
51520396	0	0	51520396	51520396	25800249	25720147	50063146	97.1715	51300540	219856	0.426736	409032	0.793922	281897
63099449	0	0	63099449	63099449	31600716	31498733	60853504	96.4406	62925144	174305	0.276239	352748	0.559035	267763
61850120	0	0	61850120	61850120	30987532	30862588	59331658	95.9281	61543080	307040	0.496426	626446	1.01285	432040
57991183	0	0	57991183	57991183	29027644	28963539	56661298	97.7067	57852228	138955	0.239614	283142	0.48825	206599
79742388	0	0	79742388	79742388	39928907	39813481	77264748	96.8929	79450932	291456	0.365497	631136	0.791469	438975
51476463	0	0	51476463	51476463	25764435	25712028	50622562	98.3412	51330710	145753	0.283145	279722	0.543398	193714
7.01556e+07								1.44117			0.0319097		0.130747
trim_noRemDup_All								97.4929			0.150517		0.394026
60162926	0	0	60162926	60162926	30123855	30039071	58637644	97.4647	60069132	93794	0.1559	241714	0.401766	198031
70602226	0	0	70602226	70602226	35338290	35263936	69627480	98.6194	70518812	83414	0.118146	210162	0.297671	171695
61253898	0	0	61253898	61253898	30679275	30574623	58698700	95.8285	61140544	113354	0.185056	344962	0.563167	288839
208518496	0	0	208518496	208518496	104370985	104147511	206069940	98.8257	208261000	257496	0.123488	563328	0.270157	461495
69870911	0	0	69870911	69870911	34975136	34895775	68538024	98.0924	69782892	88019	0.125974	225466	0.322689	185603
71242543	0	0	71242543	71242543	35664770	35577773	69927776	98.1545	71147564	94979	0.133318	239784	0.336574	197893
60226673	0	0	60226673	60226673	30144429	30082244	59446086	98.7039	60156760	69913	0.116083	164380	0.272936	135456
57804541	0	0	57804541	57804541	28942690	28861851	56576092	97.8748	57715280	89261	0.154419	222150	0.384312	184527
72887937	0	0	72887937	72887937	36499095	36388842	70640172	96.9161	72769160	118777	0.162958	319336	0.438119	267993
61782549	0	0	61782549	61782549	30930561	30851988	60460378	97.86	61697058	85491	0.138374	220376	0.356696	182935
81133153	0	0	81133153	81133153	40614519	40518634	79758432	98.3056	81023122	110031	0.135618	246932	0.304354	201850
44816309	0	0	44816309	44816309	22438634	22377675	43812294	97.7597	44749006	67303	0.150175	165944	0.370276	137675
37174983	0	0	37174983	37174983	18632485	18542498	34319690	92.3193	37079818	95165	0.255992	314790	0.846779	265696
83322203	0	0	83322203	83322203	41717471	41604732	81142706	97.3843	83198402	123801	0.148581	339022	0.406881	281242
50914953	0	0	50914953	50914953	25492244	25422709	49858952	97.926	50838476	76477	0.150205	180428	0.354371	148893
62759707	0	0	62759707	62759707	31432570	31327137	60661138	96.6562	62646354	113353	0.180614	300624	0.479008	250799
60993109	0	0	60993109	60993109	30545989	30447120	59070600	96.848	60886356	106753	0.175025	278454	0.456534	231993
57647199	0	0	57647199	57647199	28859713	28787486	56478690	97.973	57567840	79359	0.137663	202178	0.350716	166483
78915380	0	0	78915380	78915380	39508569	39406811	76974330	97.5403	78804018	111362	0.141116	317550	0.402393	261492
51082697	0	0	51082697	51082697	25569410	25513287	50472636	98.8057	51020558	62139	0.121644	135430	0.265119	111065
4.0473e+07								2.1916			0.238914		1.05954
noTrim_remDup_All								95.5985			0.435587		1.53176
40632453	0	0	40632453	40632453	20338901	20293552	39138410	96.323	40504376	128077	0.315209	404356	0.995155	282437
58943059	0	0	58943059	58943059	29494712	29448347	57714828	97.9162	58799456	143603	0.24363	454404	0.77092	308843
49238399	0	0	49238399	49238399	24651433	24586966	46057190	93.5392	48970288	268111	0.544516	1027792	2.08738	685953
35202072	0	0	35202072	35202072	17605381	17596691	32664218	92.7906	34840958	361114	1.02583	1613354	4.58312	1068111
52226476	0	0	52226476	52226476	26130766	26095710	50861956	97.3873	52102584	123892	0.237221	378898	0.72549	267277
45767561	0	0	45767561	45767561	22904219	22863342	44465292	97.1546	45642914	124647	0.272348	396818	0.867029	280111
19788197	0	0	19788197	19788197	9897964	9890233	18963144	95.8306	19664710	123487	0.624044	403874	2.04098	271772
23684121	0	0	23684121	23684121	11848249	11835872	22073776	93.2007	23449808	234313	0.989325	895416	3.78066	585782
48384291	0	0	48384291	48384291	24220719	24163572	46453318	96.0091	48271722	112569	0.232656	356256	0.736305	273307
51179690	0	0	51179690	51179690	25614551	25565139	49861576	97.4245	51076532	103158	0.20156	284520	0.555924	210814
31977578	0	0	31977578	31977578	15999180	15978398	30903164	96.6401	31856098	121480	0.379891	410432	1.2835	284687
24213956	0	0	24213956	24213956	12117067	12096889	23041514	95.158	24073826	140130	0.578716	474944	1.96145	316618
17317421	0	0	17317421	17317421	8671952	8645469	15322016	88.4775	17206996	110425	0.637653	418872	2.41879	308731
70789722	0	0	70789722	70789722	35426799	35362923	68156218	96.2798	70557600	232122	0.327904	801952	1.13287	547666
28224771	0	0	28224771	28224771	14123754	14101017	27119426	96.0838	28095982	128789	0.456298	399096	1.41399	273554
49748550	0	0	49748550	49748550	24907046	24841504	47791622	96.0664	49622816	125734	0.252739	346324	0.696149	262185
41131858	0	0	41131858	41131858	20591172	20540686	39084202	95.0217	40949744	182114	0.442757	616356	1.49849	423518
35185569	0	0	35185569	35185569	17605806	17579763	34146880	97.048	35098382	87187	0.247792	273030	0.775972	197858
66154147	0	0	66154147	66154147	33106170	33047977	63951752	96.6708	65967110	187037	0.282729	624130	0.943448	433098
19669197	0	0	19669197	19669197	9839122	9830075	19068792	96.9475	19586798	82399	0.418924	269008	1.36766	184717
4.05004e+07								1.82358			0.0386834		0.296983
trim_remDup_All								96.8299			0.15673		0.647205
40543593	0		40543593	40543593	20299882	20243711	39316766	96.9741	40482218	61375	0.15138	225970	0.557351	184510
58626414	0		58626414	58626414	29340693	29285721	57753528	98.5111	58565812	60602	0.10337	202950	0.346175	165541
48200316	0		48200316	48200316	24138721	24061595	45969002	95.3707	48117788	82528	0.171219	333048	0.690966	278393
35016611	0		35016611	35016611	17544879	17471732	34002972	97.1053	34931474	85137	0.243133	420732	1.20152	342512
52103849	0		52103849	52103849	26079006	26024843	50992850	97.8677	52044596	59253	0.113721	212410	0.407667	174234
45809714	0		45809714	45809714	22932967	22876747	44762908	97.7149	45748720	60994	0.133146	223482	0.487848	183905
19772011	0		19772011	19772011	9900153	9871858	19328194	97.7553	19740216	31795	0.160808	133858	0.677008	109317
22930014	0		22930014	22930014	11483029	11446985	22265750	97.1031	22889434	40580	0.176973	188826	0.823488	155946
48560733	0		48560733	48560733	24316864	24243869	46741848	96.2544	48482874	77859	0.160333	302962	0.623883	253818
51140603	0		51140603	51140603	25600364	25540239	49948934	97.6698	51075626	64977	0.127056	213610	0.417692	177020
36767854	0		36767854	36767854	18405289	18362565	35914130	97.6781	36717678	50176	0.136467	212510	0.577978	172741
23915673	0		23915673	23915673	11975345	11940328	23194976	96.9865	23876782	38891	0.162617	150196	0.628023	124040
17231399	0		17231399	17231399	8636942	8594457	15462004	89.7316	17186200	45199	0.262306	284178	1.64919	238662
70101702	0		70101702	70101702	35093824	35007878	68131960	97.1902	70009138	92564	0.132042	329774	0.470422	273247
28067792	0		28067792	28067792	14053384	14014408	27305570	97.2844	28024954	42838	0.152623	163550	0.582696	134400
49714442	0		49714442	49714442	24896474	24817968	47882150	96.3144	49630676	83766	0.168494	290020	0.583372	241496
40780269	0		40780269	40780269	20422774	20357495	39236412	96.2142	40710528	69741	0.171017	262280	0.643154	218081
35235605	0		35235605	35235605	17639571	17596034	34339104	97.4557	35188118	47487	0.13477	184838	0.524577	151483
65720790	0		65720790	65720790	32898255	32822535	63978362	97.3487	65639066	81724	0.12435	307426	0.467776	252720
19768929	0		19768929	19768929	9897701	9871228	19386856	98.0673	19739518	29411	0.148774	115314	0.583309	93945
6.82792e+07								1.57331			0.164903		0.338005
noTrim_noRemDup_0.00								96.8112			0.393318		0.787142
36160539	0	0	36160539	36160539	18124711	18035828	33135773	91.6352	35970025	190514	0.526856	412770	1.14149	306887
67590631	0	0	67590631	67590631	33833557	33757074	66027864	97.6879	67406315	184316	0.272695	366581	0.542355	260077
58472853	0	0	58472853	58472853	29282862	29189991	56708769	96.9831	58279302	193551	0.33101	391170	0.668977	274795
60337140	0	0	60337140	60337140	30250346	30086794	56789065	94.1196	59874238	462902	0.767192	983804	1.63051	658197
78510816	0	0	78510816	78510816	39300256	39210560	76879641	97.9224	78293705	217111	0.276536	408362	0.520135	286444
43803018	0	0	43803018	43803018	21941940	21861078	42331841	96.6414	43568172	234846	0.536141	459004	1.04788	307671
49704435	0	0	49704435	49704435	24877452	24826983	48885575	98.3525	49565163	139272	0.2802	265167	0.533488	183904
60762947	0	0	60762947	60762947	30430481	30332466	58600220	96.4407	60596143	166804	0.274516	332734	0.547594	253066
59999809	0	0	59999809	59999809	30038169	29961640	58584644	97.6414	59862874	136935	0.228226	272639	0.4544	202850
203625491	0	0	203625491	203625491	101926984	101698507	199515333	97.9815	202776321	849170	0.417025	1607206	0.789295	1077504
70709491	0	0	70709491	70709491	35406140	35303351	68409372	96.7471	70543503	165988	0.234746	345530	0.488661	266437
49542016	0	0	49542016	49542016	24809801	24732215	48144277	97.1787	49332111	209905	0.423691	387800	0.78277	267497
81294110	0	0	81294110	81294110	40715127	40578983	78446723	96.4974	80926766	367344	0.45187	765819	0.942035	524115
55710461	0	0	55710461	55710461	27885892	27824569	54434151	97.709	55577884	132577	0.237975	267327	0.479851	195316
76649784	0	0	76649784	76649784	38381103	38268681	74272482	96.8985	76371548	278236	0.362996	597192	0.779118	415667
68448816	0	0	68448816	68448816	34269146	34179670	67124371	98.0651	68238517	210299	0.307235	434728	0.635114	296314
59515348	0	0	59515348	59515348	29818113	29697235	57096886	95.9364	59221908	293440	0.493049	593250	0.996802	409378
69190091	0	0	69190091	69190091	34639981	34550110	67641663	97.7621	68998536	191555	0.276853	384848	0.556218	273465
56972727	0	0	56972727	56972727	28547963	28424764	54702378	96.015	56516726	456001	0.800385	870382	1.52772	573412
58582848	0	0	58582848	58582848	29325751	29257097	57416468	98.009	58367758	215090	0.367155	397439	0.678422	270121
6.84058e+07								1.57335			0.164771		0.337635
noTrim_noRemDup_0.25								96.8115			0.393058		0.786443
70835167	0	0	70835167	70835167	35468892	35366275	68530809	96.7469	70668947	166220	0.234657	345978	0.488427	266822
60104073	0	0	60104073	60104073	30089796	30014277	58686423	97.6413	59966987	137086	0.228081	272961	0.454147	203118
68582419	0	0	68582419	68582419	34335975	34246444	67255765	98.0656	68371846	210573	0.307036	435157	0.634502	296672
55817517	0	0	55817517	55817517	27939186	27878331	54538768	97.7091	55684774	132743	0.237816	267622	0.479459	195554
36230977	0	0	36230977	36230977	18159940	18071037	33200171	91.6348	36040221	190756	0.5265	413218	1.14051	307253
58693770	0	0	58693770	58693770	29380371	29313399	57525635	98.0098	58478457	215313	0.366841	397817	0.677784	270431
49791002	0	0	49791002	49791002	24920848	24870154	48970789	98.3527	49651594	139408	0.279986	265416	0.53306	184118
49635594	0	0	49635594	49635594	24856285	24779309	48235425	97.1791	49425431	210163	0.423412	388180	0.78206	267814
43883899	0	0	43883899	43883899	21982342	21901557	42410261	96.642	43648755	235144	0.535832	459428	1.04692	308004
60875685	0	0	60875685	60875685	30486616	30389069	58708712	96.4403	60708649	167036	0.274389	333087	0.547159	253360
60451464	0	0	60451464	60451464	30307357	30144107	56897312	94.1207	59988004	463460	0.766665	984696	1.6289	658920
59626833	0	0	59626833	59626833	29873798	29753035	57204035	95.9367	59332990	293843	0.492803	593831	0.995912	409850
81447388	0	0	81447388	81447388	40791585	40655803	78595021	96.4979	81079658	367730	0.451494	766552	0.941162	524695
76796791	0	0	76796791	76796791	38454353	38342438	74415170	96.8988	76518189	278602	0.362778	597829	0.778456	416184
58580782	0	0	58580782	58580782	29336915	29243867	56813504	96.9832	58387001	193781	0.330793	391599	0.668477	275151
57079387	0	0	57079387	57079387	28600694	28478693	54805750	96.0167	56622904	456483	0.799734	871100	1.52612	573979
69317091	0	0	69317091	69317091	34703289	34613802	67765979	97.7623	69125305	191786	0.276679	385231	0.555752	273783
67719701	0	0	67719701	67719701	33897896	33821805	66154202	97.6883	67535148	184553	0.272525	366941	0.541853	260382
78658870	0	0	78658870	78658870	39373746	39285124	77024735	97.9225	78441454	217416	0.276404	408739	0.519635	286750
203986946	0	0	203986946	203986946	102106360	101880586	199871151	97.9823	203136875	850071	0.416728	1608564	0.788562	1078584
6.85789e+07								1.5734			0.164731		0.337483
noTrim_noRemDup_0.50								96.8114			0.393002		0.78618
55963573	0	0	55963573	55963573	28013165	27950408	54681523	97.7091	55830533	133040	0.237726	268232	0.479297	196043
76997401	0	0	76997401	76997401	38555682	38441719	74609528	96.8988	76718133	279268	0.362698	599156	0.778151	417226
49764604	0	0	49764604	49764604	24921527	24843077	48360649	97.1788	49553912	210692	0.423377	389106	0.781893	268524
58847029	0	0	58847029	58847029	29457744	29389285	57676030	98.0101	58631224	215805	0.366722	398758	0.677618	271163
71003621	0	0	71003621	71003621	35554035	35449586	68693387	96.7463	70837044	166577	0.234604	346722	0.488316	267421
60609006	0	0	60609006	60609006	30386558	30222448	57045721	94.1209	60144445	464561	0.766488	986873	1.62826	660565
67898704	0	0	67898704	67898704	33987913	33910791	66329021	97.6882	67713701	185003	0.272469	367845	0.541756	261095
58727512	0	0	58727512	58727512	29411022	29316490	56955614	96.9828	58533194	194318	0.330881	392449	0.668254	275817
68764497	0	0	68764497	68764497	34428251	34336246	67434438	98.0658	68553439	211058	0.306929	436106	0.634202	297387
81656284	0	0	81656284	81656284	40897283	40759001	78796344	96.4976	81287623	368661	0.451479	768303	0.940899	526005
69487563	0	0	69487563	69487563	34789475	34698088	67932508	97.7621	69295312	192251	0.27667	386065	0.555589	274431
43996304	0	0	43996304	43996304	22038825	21957479	42518985	96.6422	43760581	235723	0.535779	460466	1.0466	308797
59780172	0	0	59780172	59780172	29951309	29828863	57350932	95.9364	59485615	294557	0.492734	595158	0.995578	410885
36328929	0	0	36328929	36328929	18209706	18119223	33289785	91.6344	36137681	191248	0.526434	414088	1.13983	307960
49909399	0	0	49909399	49909399	24980712	24928687	49087129	98.3525	49769636	139763	0.280033	265974	0.532914	184562
204479145	0	0	204479145	204479145	102354448	102124697	200353532	97.9824	203627136	852009	0.416673	1612204	0.788444	1081340
60244181	0	0	60244181	60244181	30160609	30083572	58823035	97.641	60106760	137421	0.228107	273524	0.454026	203579
78862471	0	0	78862471	78862471	39476682	39385789	77224005	97.9224	78644522	217949	0.276366	409694	0.519504	287523
61029582	0	0	61029582	61029582	30564757	30464825	58857010	96.4401	60862160	167422	0.274329	333768	0.546895	253902
57228770	0	0	57228770	57228770	28675812	28552958	54949304	96.0169	56771198	457572	0.799549	873061	1.52556	575458
6.88562e+07								1.57495			0.16587		0.34046
noTrim_noRemDup_0.75								96.8038			0.395071		0.791858
56201779	0	0	56201779	56201779	28132316	28069463	54912373	97.7058	56067634	134145	0.238685	270921	0.482051	197953
60022899	0	0	60022899	60022899	30071910	29950989	57577766	95.9263	59725543	297356	0.495404	601953	1.00287	415565
69753673	0	0	69753673	69753673	34921556	34832117	68189175	97.7571	69559768	193905	0.277985	390062	0.559199	277219
77316994	0	0	77316994	77316994	38714964	38602030	74913477	96.8913	77035052	281942	0.364657	605799	0.783526	421836
79196922	0	0	79196922	79196922	39643904	39553018	77547569	97.9174	78976986	219936	0.277708	414367	0.523211	290797
69057948	0	0	69057948	69057948	34575038	34482910	67717931	98.0596	68844942	213006	0.308445	441251	0.638958	300884
50095644	0	0	50095644	50095644	25073880	25021764	49267309	98.3465	49954622	141022	0.281506	269093	0.537158	186725
59091185	0	0	59091185	59091185	29579781	29511404	57910624	98.0021	58873146	218039	0.368987	403778	0.683313	274625
57481045	0	0	57481045	57481045	28800434	28680611	55181073	95.9987	57018539	462506	0.804624	884559	1.53887	583250
81988118	0	0	81988118	81988118	41062190	40925928	79108779	96.4881	81615894	372224	0.453997	777327	0.948097	532175
60868561	0	0	60868561	60868561	30515710	30352851	57279997	94.1044	60399297	469264	0.770946	998846	1.64099	668634
61270793	0	0	61270793	61270793	30685639	30585154	59087770	96.4371	61102219	168574	0.275129	336557	0.549294	255895
205271670	0	0	205271670	205271670	102748002	102523668	201110322	97.9728	204410821	860849	0.419371	1632472	0.795274	1095167
60460855	0	0	60460855	60460855	30269175	30191680	59032431	97.6374	60322439	138416	0.228935	276076	0.456619	205392
71262435	0	0	71262435	71262435	35682923	35579512	68941618	96.7433	71094741	167694	0.235319	349580	0.490553	269536
44179508	0	0	44179508	44179508	22129898	22049610	42690676	96.63	43941360	238148	0.539046	466262	1.05538	312726
68190969	0	0	68190969	68190969	34133846	34057123	66611349	97.6835	68004310	186659	0.27373	371809	0.545247	263813
36482065	0	0	36482065	36482065	18285758	18196307	33427630	91.6276	36289206	192859	0.528641	418117	1.14609	310824
58955460	0	0	58955460	58955460	29525042	29430418	57173112	96.9768	58759400	196060	0.332556	396578	0.672674	278660
49974507	0	0	49974507	49974507	25025985	24948522	48560427	97.1704	49761746	212761	0.425739	393691	0.787784	271694
6.75876e+07								1.44537			0.0320847		0.127366
trim_noRemDup_0.00								97.4983			0.147606		0.38258
35744952	0	0	35744952	35744952	17915278	17829674	32995245	92.3074	35654175	90777	0.253958	294467	0.8238	249598
67133621	0	0	67133621	67133621	33603803	33529818	65855442	98.0961	67051113	82508	0.122901	210499	0.313552	174066
58014898	0	0	58014898	58014898	29046954	28967944	56548901	97.4731	57926499	88399	0.152373	225785	0.389185	185881
58919222	0	0	58919222	58919222	29509710	29409512	56462263	95.83	58811966	107256	0.182039	322738	0.547764	271417
78004152	0	0	78004152	78004152	39046858	38957294	76687257	98.3118	77900725	103427	0.132592	230562	0.295577	189233
43140205	0	0	43140205	43140205	21598422	21541783	42176168	97.7653	43076570	63635	0.147507	155031	0.359365	129166
49360048	0	0	49360048	49360048	24706507	24653541	48775649	98.816	49301468	58580	0.118679	126482	0.256244	104198
60479836	0	0	60479836	60479836	30289558	30190278	58459450	96.6594	60372386	107450	0.177663	281345	0.465188	235874
59748702	0	0	59748702	59748702	29912099	29836603	58474482	97.8674	59667432	81270	0.13602	206775	0.346074	172484
201203037	0	0	201203037	201203037	100706872	100496165	198856601	98.8338	200960789	242248	0.1204	528063	0.262453	434521
70442553	0	0	70442553	70442553	35274388	35168165	68275155	96.9232	70329375	113178	0.160667	299325	0.424921	252372
48996858	0	0	48996858	48996858	24531049	24465809	47984370	97.9336	48924922	71936	0.146818	168371	0.343636	139527
80267461	0	0	80267461	80267461	40187097	40080364	78173673	97.3915	80150713	116748	0.145449	316773	0.394647	264033
55422670	0	0	55422670	55422670	27744923	27677747	54302400	97.9787	55348222	74448	0.134328	188754	0.340572	156130
75918112	0	0	75918112	75918112	38007253	37910859	74054735	97.5455	75813004	105108	0.138449	296615	0.390704	245424
67878865	0	0	67878865	67878865	33973547	33905318	66946769	98.6268	67800768	78097	0.115053	196157	0.288981	161035
58739059	0	0	58739059	58739059	29416196	29322863	56890593	96.8531	58638107	100952	0.171865	260457	0.443414	217930
68749855	0	0	68749855	68749855	34416186	34333669	67486547	98.1625	68659923	89932	0.13081	224454	0.326479	186176
55592995	0	0	55592995	55592995	27834267	27758728	54413568	97.8785	55508671	84324	0.151681	207944	0.374047	173475
57995500	0	0	57995500	57995500	29026939	28968561	57248484	98.7119	57930043	65457	0.112866	153685	0.264995	127122
6.76797e+07								1.44554			0.0320859		0.127328
trim_noRemDup_0.25								97.498			0.147587		0.382467
70533696	0	0	70533696	70533696	35320737	35212959	68363278	96.9229	70420398	113298	0.16063	299697	0.424899	252682
59824262	0	0	59824262	59824262	29950249	29874013	58548277	97.8671	59742897	81365	0.136007	206986	0.34599	172674
67976013	0	0	67976013	67976013	34023067	33952946	67042564	98.6268	67897815	78198	0.115038	196348	0.288849	161214
55500291	0	0	55500291	55500291	27784561	27715730	54378356	97.9785	55425732	74559	0.13434	188948	0.340445	156306
35796487	0	0	35796487	35796487	17941356	17855131	33042533	92.3066	35705584	90903	0.253944	294800	0.823545	249895
58076320	0	0	58076320	58076320	29067820	29008500	57328294	98.712	58010779	65541	0.112853	153842	0.264896	127266
49423412	0	0	49423412	49423412	24738924	24684488	48838114	98.8157	49364760	58652	0.118673	126623	0.2562	104319
49066255	0	0	49066255	49066255	24566358	24499897	48052202	97.9333	48994246	72009	0.146759	168547	0.343509	139685
43199502	0	0	43199502	43199502	21628551	21570951	42233989	97.765	43135792	63710	0.147479	155176	0.359208	129290
60561725	0	0	60561725	60561725	30331359	30230366	58538339	96.659	60454136	107589	0.177652	281611	0.464998	236106
59001575	0	0	59001575	59001575	29551356	29450219	56540759	95.8292	58894174	107401	0.182031	323092	0.547599	271727
58820198	0	0	58820198	58820198	29457400	29362798	56968951	96.8527	58719107	101091	0.171864	260729	0.443264	218172
80378325	0	0	80378325	80378325	40243472	40134853	78281332	97.3911	80261428	116897	0.145433	317146	0.394567	264369
76024193	0	0	76024193	76024193	38061327	37962866	74157992	97.5453	75918950	105243	0.138434	296967	0.390622	245718
58092946	0	0	58092946	58092946	29086873	29006073	56624784	97.4727	58004445	88501	0.152344	226025	0.389075	186087
55670774	0	0	55670774	55670774	27873584	27797190	54489503	97.8781	55586347	84427	0.151654	208203	0.37399	173708
68843030	0	0	68843030	68843030	34463411	34379619	67577879	98.1623	68752990	90040	0.13079	224642	0.32631	186334
67228063	0	0	67228063	67228063	33651691	33576372	65948043	98.096	67145464	82599	0.122864	210771	0.313516	174309
78111625	0	0	78111625	78111625	39101769	39009856	76792625	98.3114	78008052	103573	0.132596	230828	0.29551	189456
201464564	0	0	201464564	201464564	100838706	100625858	199114986	98.8338	201222074	242490	0.120364	528555	0.262356	434945
6.78057e+07								1.44567			0.0320814		0.127239
trim_noRemDup_0.50								97.4964			0.148368		0.382854
55608034	0	0	55608034	55608034	27838464	27769570	54483084	97.977	55532875	75159	0.135159	189592	0.340944	156894
76170527	0	0	76170527	76170527	38134752	38035775	74299766	97.544	76064664	105863	0.138982	297722	0.390862	246392
49160273	0	0	49160273	49160273	24613465	24546808	48143255	97.9312	49087663	72610	0.147701	169187	0.344154	140272
58187772	0	0	58187772	58187772	29123657	29064115	57437344	98.7103	58121653	66119	0.11363	154520	0.265554	127890
70656548	0	0	70656548	70656548	35382207	35274341	68481074	96.9211	70542421	114127	0.161524	300484	0.425274	253391
59115104	0	0	59115104	59115104	29608267	29506837	56648529	95.8275	59006893	108211	0.183051	323891	0.547899	272446
67359319	0	0	67359319	67359319	33717206	33642113	66075750	98.0944	67276043	83276	0.12363	211478	0.313955	174939
58200178	0	0	58200178	58200178	29140664	29059514	56728014	97.4705	58110806	89372	0.15356	226741	0.389588	186724
68108958	0	0	68108958	68108958	34090067	34018891	67172606	98.6252	68029972	78986	0.11597	196995	0.289235	161799
80529846	0	0	80529846	80529846	40319621	40210225	78427311	97.3891	80411860	117986	0.146512	318103	0.395013	265221
68966345	0	0	68966345	68966345	34525234	34441111	67698382	98.1615	68875821	90524	0.131258	225137	0.326445	186773
43279343	0	0	43279343	43279343	21668736	21610607	42311648	97.7641	43215299	64044	0.147978	155573	0.359462	129646
58930164	0	0	58930164	58930164	29512892	29417272	57074164	96.8505	58828304	101860	0.172849	261421	0.443612	218812
35867729	0	0	35867729	35867729	17977202	17890527	33107566	92.3046	35776441	91288	0.254513	295431	0.823668	250442
49508938	0	0	49508938	49508938	24782018	24726920	48921919	98.8143	49449858	59080	0.119332	127029	0.256578	104697
201824434	0	0	201824434	201824434	101019310	100805124	199467217	98.832	201579610	244824	0.121305	530749	0.262976	436961
59926353	0	0	59926353	59926353	30001366	29924987	58647539	97.866	59844546	81807	0.136513	207462	0.346195	173097
78262443	0	0	78262443	78262443	39177370	39085073	76939688	98.3098	78158143	104300	0.13327	231710	0.296068	190258
60673536	0	0	60673536	60673536	30387436	30286100	58645644	96.6577	60565322	108214	0.178355	282261	0.465213	236690
55777741	0	0	55777741	55777741	27927044	27850697	54593354	97.8766	55692806	84935	0.152274	208821	0.374381	174271
6.8005e+07								1.44554			0.0320651		0.127239
trim_noRemDup_0.75								97.496			0.148384		0.383155
55781780	0	0	55781780	55781780	27927712	27854068	54653250	97.9769	55706381	75399	0.135168	190341	0.341224	157473
59103959	0	0	59103959	59103959	29601400	29502559	57242164	96.85	59001779	102180	0.172882	262322	0.443832	219558
69159565	0	0	69159565	69159565	34623686	34535879	67887580	98.1608	69068735	90830	0.131334	225992	0.326769	187492
76400760	0	0	76400760	76400760	38252446	38148314	74524121	97.5437	76294562	106198	0.139001	298802	0.391098	247279
78503418	0	0	78503418	78503418	39300267	39203151	77176462	98.3097	78398762	104656	0.133314	232644	0.296349	190985
68320667	0	0	68320667	68320667	34198667	34122000	67381229	98.625	68241442	79225	0.115961	197775	0.28948	162446
49644028	0	0	49644028	49644028	24850865	24793163	49055064	98.8136	49584788	59240	0.11933	127585	0.257	105165
58363734	0	0	58363734	58363734	29213780	29149954	57610954	98.7102	58297392	66342	0.11367	155113	0.265769	128381
55952390	0	0	55952390	55952390	28015881	27936509	54764015	97.8761	55867180	85210	0.15229	209684	0.374754	175001
80767992	0	0	80767992	80767992	40441636	40326356	78658769	97.3885	80649653	118339	0.146517	319304	0.395335	266238
59294376	0	0	59294376	59294376	29700166	29594210	56820218	95.8273	59185829	108547	0.183065	325044	0.548187	273423
60849698	0	0	60849698	60849698	30477782	30371916	58815644	96.6572	60741130	108568	0.17842	283271	0.465526	237520
202388594	0	0	202388594	202388594	101306404	101082190	200024334	98.8318	202143072	245522	0.121312	532563	0.263139	438428
60085370	0	0	60085370	60085370	30082605	30002765	58802695	97.8652	60003317	82053	0.136561	208179	0.346472	173699
70846543	0	0	70846543	70846543	35479157	35367386	68664592	96.9202	70732131	114412	0.161493	301623	0.425741	254338
43410677	0	0	43410677	43410677	21735590	21675087	42439800	97.7635	43346411	64266	0.148042	156205	0.359831	130168
67572432	0	0	67572432	67572432	33825587	33746845	66284572	98.0941	67488859	83573	0.123679	212331	0.314227	175628
35977992	0	0	35977992	35977992	18033526	17944466	33209463	92.3049	35886449	91543	0.254442	296434	0.823931	251281
58365590	0	0	58365590	58365590	29225382	29140208	56888996	97.4701	58275971	89619	0.153548	227574	0.389911	187412
49310122	0	0	49310122	49310122	24690032	24620090	48289822	97.9309	49237310	72812	0.147661	169884	0.344522	140841
3.89089e+07								2.19323			0.237095		1.05125
noTrim_RemDup_0.00								95.6083			0.431913		1.51191
16603868	0	0	16603868	16603868	8315081	8288787	14687341	88.4573	16498681	105187	0.633509	395582	2.38247	291767
50108386	0	0	50108386	50108386	25071058	25037328	48799608	97.3881	49990374	118012	0.235513	358698	0.715844	253215
39117721	0	0	39117721	39117721	19580629	19537092	37683181	96.3328	38995726	121995	0.311866	382512	0.977848	267465
47294468	0	0	47294468	47294468	23679468	23615000	44242783	93.5475	47038606	255862	0.540998	975170	2.06191	650995
30644467	0	0	30644467	30644467	15332350	15312117	29617167	96.6477	30529057	115410	0.37661	388571	1.268	269804
23251930	0	0	23251930	23251930	11636053	11615877	22129485	95.1727	23118485	133445	0.573909	450574	1.93779	300456
18946781	0	0	18946781	18946781	9477793	9468988	18372312	96.968	18868324	78457	0.414091	255138	1.3466	175423
47882161	0	0	47882161	47882161	23972557	23909604	45998506	96.0661	47761935	120226	0.251087	326713	0.682327	247827
49441145	0	0	49441145	49441145	24744757	24696388	48171625	97.4323	49342508	98637	0.199504	268894	0.543867	199654
33755702	0	0	33755702	33755702	16884274	16871428	31335364	92.8298	33412353	343349	1.01716	1532540	4.54009	1015568
46686522	0	0	46686522	46686522	23371078	23315444	44826105	96.0151	46578837	107685	0.230655	336477	0.720715	258624
27103203	0	0	27103203	27103203	13562880	13540323	26044756	96.0948	26980662	122541	0.452127	378519	1.39658	259652
68110284	0	0	68110284	68110284	34086768	34023516	65583913	96.2908	67888917	221367	0.325013	759657	1.11533	519050
33759355	0	0	33759355	33759355	16892285	16867070	32763710	97.0508	33676310	83045	0.245991	257847	0.763779	187064
63558530	0	0	63558530	63558530	31808070	31750460	61446159	96.6765	63380310	178220	0.280403	590572	0.929178	410109
56596883	0	0	56596883	56596883	28320754	28276129	55421304	97.9229	56460102	136781	0.241676	430424	0.760508	292700
39541155	0	0	39541155	39541155	19795365	19745790	37576653	95.0318	39367596	173559	0.438933	583847	1.47656	401394
44091736	0	0	44091736	44091736	22065586	22026150	42842294	97.1663	43973060	118676	0.269157	375596	0.851851	265587
22700398	0	0	22700398	22700398	11357425	11342973	21162461	93.2251	22477498	222900	0.981921	850811	3.748	556813
18983890	0	0	18983890	18983890	9496259	9487631	18195950	95.8494	18866544	117346	0.618135	383265	2.0189	257977
3.89813e+07								2.1928			0.236908		1.05025
noTrim_RemDup_0.25								95.6092			0.431593		1.51056
46769761	0	0	46769761	46769761	23412581	23357180	44905935	96.0149	46661928	107833	0.230561	336901	0.720339	258987
49527208	0	0	49527208	49527208	24787428	24739780	48255482	97.4323	49428466	98742	0.199369	269206	0.543552	199913
56707530	0	0	56707530	56707530	28375978	28331552	55530004	97.9235	56570576	136954	0.241509	430851	0.759777	293056
33824504	0	0	33824504	33824504	16924719	16899785	32827018	97.051	33741384	83120	0.245739	258128	0.763139	187289
16635694	0	0	16635694	16635694	8330902	8304792	14715494	88.4573	16530373	105321	0.633103	396002	2.38044	292107
19019113	0	0	19019113	19019113	9513631	9505482	18230153	95.8518	18901662	117451	0.617542	383611	2.01698	258257
18979789	0	0	18979789	18979789	9494287	9485502	18404505	96.969	18901271	78518	0.413693	255380	1.34554	175630
27154280	0	0	27154280	27154280	13588268	13566012	26094089	96.0957	27031606	122674	0.451767	378878	1.39528	259952
23294451	0	0	23294451	23294451	11657266	11637185	22170243	95.1739	23160856	133595	0.573506	450988	1.93603	300781
47971291	0	0	47971291	47971291	24016902	23954389	46083998	96.0658	47850907	120384	0.25095	327056	0.681774	248113
47384100	0	0	47384100	47384100	23724130	23659970	44327220	93.5487	47127933	256167	0.540618	976054	2.05988	651711
39615071	0	0	39615071	39615071	19832238	19782833	37647198	95.0325	39441283	173788	0.438692	584412	1.47523	401852
68239331	0	0	68239331	68239331	34151052	34088279	65708557	96.2913	68017739	221592	0.324728	760376	1.11428	519620
63680929	0	0	63680929	63680929	31869053	31811876	61564737	96.6769	63502499	178430	0.280194	591202	0.928382	410619
39190003	0	0	39190003	39190003	19616737	19573266	37752923	96.333	39067871	122132	0.311641	382922	0.977091	267802
22741790	0	0	22741790	22741790	11377913	11363877	21201981	93.2292	22518657	223133	0.981158	851486	3.74415	557341
44172711	0	0	44172711	44172711	22105944	22066767	42921181	97.1667	44053909	118802	0.268949	375965	0.851125	265892
50204136	0	0	50204136	50204136	25118690	25085446	48893094	97.3886	50085976	118160	0.235359	359044	0.715168	253506
30701524	0	0	30701524	30701524	15360659	15340865	29672523	96.6484	30585966	115558	0.376392	388925	1.26679	270089
33812787	0	0	33812787	33812787	16912524	16900263	31389834	92.8342	33469118	343669	1.01639	1533814	4.5362	1016576
3.9081e+07								2.19274			0.237024		1.05
noTrim_RemDup_0.50								95.6091			0.431746		1.51007
33913787	0	0	33913787	33913787	16969844	16943943	32913632	97.0509	33830447	83340	0.245741	258725	0.76289	187767
63848280	0	0	63848280	63848280	31953470	31894810	61726461	96.6768	63669350	178930	0.280242	592517	0.928008	411651
27225378	0	0	27225378	27225378	13624140	13601238	26162300	96.0953	27102329	123049	0.451964	379779	1.39494	260642
19068839	0	0	19068839	19068839	9538648	9530191	18277912	95.8523	18951065	117774	0.617625	384497	2.01636	258941
46881834	0	0	46881834	46881834	23469231	23412603	45013223	96.0142	46773738	108096	0.230571	337623	0.720157	259569
47508454	0	0	47508454	47508454	23786574	23721880	44443545	93.5487	47251520	256934	0.540817	978213	2.05903	653341
50337520	0	0	50337520	50337520	25185793	25151727	49022927	97.3884	50219015	118505	0.235421	359922	0.715017	254193
39288962	0	0	39288962	39288962	19666635	19622327	37848089	96.3326	39166422	122540	0.311894	383746	0.976727	268444
56859099	0	0	56859099	56859099	28452730	28406369	55678527	97.9237	56721776	137323	0.241515	431793	0.759409	293765
68415455	0	0	68415455	68415455	34240112	34175343	65877911	96.291	68193194	222261	0.32487	762101	1.11393	520909
44282098	0	0	44282098	44282098	22161198	22120900	43027367	97.1665	44162953	119145	0.269059	376787	0.850879	266531
23354392	0	0	23354392	23354392	11687269	11667123	22227323	95.1741	23220394	133998	0.573759	452006	1.93542	301555
39717239	0	0	39717239	39717239	19883790	19833449	37744090	95.032	39542952	174287	0.43882	585720	1.47472	402871
16680587	0	0	16680587	16680587	8353661	8326926	14755173	88.4572	16574942	105645	0.633341	396828	2.37898	292775
19025193	0	0	19025193	19025193	9517200	9507993	18448475	96.9687	18946448	78745	0.413899	255927	1.3452	176065
33893536	0	0	33893536	33893536	16952776	16940760	31464743	92.8341	33548854	344682	1.01695	1537280	4.53561	1019176
49643207	0	0	49643207	49643207	24845991	24797216	48368288	97.4318	49544191	99016	0.199455	269762	0.543402	200367
30781382	0	0	30781382	30781382	15401056	15380326	29749661	96.6482	30665502	115880	0.376461	389821	1.26642	270816
48093191	0	0	48093191	48093191	24078773	24014418	46200997	96.0656	47972477	120714	0.251	327727	0.681442	248645
22801032	0	0	22801032	22801032	11407650	11393382	21257362	93.2298	22577239	223793	0.981504	853406	3.74284	558783
3.92429e+07								2.19895			0.239089		1.05931
noTrim_RemDup_0.25								95.595			0.43469		1.52141
34060804	0	0	34060804	34060804	17043217	17017587	33054463	97.0455	33976631	84173	0.247126	261365	0.767348	189641
39881513	0	0	39881513	39881513	19965203	19916310	37894751	95.0183	39705390	176123	0.441616	592472	1.48558	407516
44454512	0	0	44454512	44454512	22246718	22207794	43191596	97.1591	44334144	120368	0.270767	380743	0.856478	269290
64115597	0	0	64115597	64115597	32086381	32029216	61979652	96.6686	63934821	180776	0.281953	599143	0.934473	416245
30915711	0	0	30915711	30915711	15467964	15447747	29875871	96.6365	30798533	117178	0.379024	394398	1.27572	274016
57103796	0	0	57103796	57103796	28574926	28528870	55914136	97.9167	56965079	138717	0.242921	436925	0.765142	297253
19099288	0	0	19099288	19099288	9553967	9545321	18517582	96.9543	19019633	79655	0.417057	259005	1.3561	178194
19152322	0	0	19152322	19152322	9579885	9572437	18353684	95.8301	19033052	119270	0.622744	389447	2.03342	262341
22908273	0	0	22908273	22908273	11459679	11448594	21348275	93.1902	22681649	226624	0.989267	864793	3.77502	566484
68695844	0	0	68695844	68695844	34379134	34316710	66140756	96.2806	68471258	224586	0.326928	771109	1.1225	527067
47714381	0	0	47714381	47714381	23888572	23825809	44627222	93.5299	47454633	259748	0.544381	990151	2.07516	661383
48284597	0	0	48284597	48284597	24174483	24110114	46383155	96.062	48162994	121603	0.251846	330484	0.68445	250613
34041209	0	0	34041209	34041209	17023928	17017281	31585723	92.7867	33692250	348959	1.02511	1557201	4.57446	1032718
49822832	0	0	49822832	49822832	24935932	24886900	48541231	97.4277	49723030	99802	0.200314	272302	0.546541	202170
47055208	0	0	47055208	47055208	23555606	23499602	45177606	96.0098	46946261	108947	0.23153	340432	0.723474	261647
23454906	0	0	23454906	23454906	11736798	11718108	22318141	95.1534	23319299	135607	0.57816	457764	1.95168	305450
50556331	0	0	50556331	50556331	25294924	25261407	49232992	97.3824	50436590	119741	0.236847	363848	0.719688	256881
16753114	0	0	16753114	16753114	8389528	8363586	14816989	88.4432	16646385	106729	0.63707	400758	2.39214	295557
39444345	0	0	39444345	39444345	19744359	19699986	37994454	96.3242	39320532	123813	0.313893	387831	0.983236	271252
27343271	0	0	27343271	27343271	13682542	13660729	26271718	96.0811	27218790	124481	0.455253	384327	1.40556	263788
