# Supplementary material for: Detrimental effects of duplicate reads and low complexity regions on RNA- and ChIP-seq data
Source: BMC Bioinformatics. 2015 Sep 25;16(Suppl 13):S10. doi: 10.1186/1471-2105-16-S13-S10 (PMC4597324; doi:10.1186/1471-2105-16-S13-S10)
Supplement: Additional File 4 — Differentially expressed genes in the non-trimmed RNA-seq data, and the results of KEGG/GO/Reactome pathway enrichment analyses identified in each data preprocessing step. Each worksheet contains step-specific alignment statistics, abbreviations are the same as in the Additional File 1. [file 1471-2105-16-S13-S10-S4.xlsx]

## Sheet: Gene_raw_no_remDup_all
SEMA3F
CFTR
MYH16
HECW1
KLHL13
CYP26B1
SLC7A2
CALCR
THSD7A
TMEM98
YBX2
KRT33A
MYH13
PROM1
NOS2
DNAH9
SLC13A2
RHBDF1
PAX7
MASP2
IYD
MLXIPL
SLC6A13
PRSS3
SLC7A14
GPRC5A
STMN4
CHDH
IGF1
ATP1A2
PHLDB1
SYT13
CYP3A43
CPS1
C8B
INSRR
NR2E3
CYP46A1
CASR
DNAH5
RAI14
PSMA4
TNC
BARX2
DSG2
ANO2
ROS1
EPN3
LAMC3
FSTL4
LAMA3
SPO11
CHRDL2
PHF21B
GYG2
LAMC2
PTPRU
ARSF
LTK
AHRR
LIMCH1
ATP2C2
CDON
EYA2
BCAS1
GLP2R
MCM10
ERBB3
MPPED2
CLDN18
EML1
ACSM2B
PHKA1
REEP1
TRPC7
GPR116
ABCC9
GAL
MAOB
GUCY2C
PTPN3
FRMPD1
PTPN21
SLC12A3
TRIP13
TRPC5
ADAM11
FERMT2
CD5L
PPP2R2C
CDHR2
CA12
WSCD2
WNT8B
MOCOS
ATP12A
RGS11
CAPN6
DCX
ACTN2
SMC1B
FBLN1
ITGA8
LAMP3
ADCY2
DBC1
BPIFB2
CLUL1
CDH17
RIMS1
DCT
SCTR
CACNA1S
LRP2
MPP4
GRHL2
NKAIN1
COL16A1
APOB
EFR3B
GCKR
IGSF9
AQP6
FAT2
HSD17B2
PPEF1
MMP2
NID2
PTHLH
PIR
ASAP3
DNMT3B
FER1L4
EPB41L1
SLC15A1
ARHGAP28
F11
C20orf26
OAS1
CHGB
TBX5
NOS1
FXYD3
OTUB2
LEPREL1
LAMB4
NRCAM
SLC26A4
SLC26A3
RAPGEF4
TF
PITPNM3
MYH7
DAZL
TBX15
MYL6
CDC45
GABRP
KRT31
EPB41L4B
PDE6C
TLL2
TDRD1
CRTAC1
MYO3A
KCNK16
PGC
IGF2-AS
CECR2
PLA2G3
41520
SLC5A1
SLC5A4
DMC1
TIMP3
RASD2
RBFOX2
PNPLA5
PNPLA3
KCNK10
C14orf166B
CHGA
SIX4
GALNTL1
ERH
DHRS2
VSX1
SGK2
HNF4A
RIMS4
SALL4
BMP7
SEL1L2
SLC52A3
MYLK2
FERMT1
PDYN
PLCB4
PAK7
C20orf132
SPINLW1
SYNDIG1
ST8SIA5
LIPG
LAMA1
MID1
GUCY2F
SRPX
PLS3
ASB9
GPR50
GABRE
ITIH6
SRPX2
TAF7L
NALCN
FGF9
CCDC113
PRSS54
WFDC1
FOXF1
ZP2
CRYM
AQP8
TOX3
SLC6A2
IQCH
RASL12
IGDCC4
RP5-1086D14.1
TTC23
CD276
TGM5
TJP1
EYA1
ESRP1
ANXA13
SH2D4A
NEFM
TULP2
NOVA2
CLC
THEG
PLEKHA4
GAPDHS
C7orf63
DLX5
ATP6V0A4
MET
VIPR2
EVX1
COBL
FAM188B
GHRHR
PAX4
POU6F2
GALNTL5
SLC1A1
ECM2
LHX6
NCS1
CXCL12
KIAA1274
SORCS1
ASPA
KRT37
ALDH3A1
ASIC2
HNF1B
COL1A1
SGCA
MPP2
MYH1
KIAA1211
RPL34
AADAT
CPZ
SH3D19
FAM149A
DDX25
MS4A4A
C11orf41
ELMOD1
DAO
TSPAN11
CYP27B1
PRMT8
GSG1
OAS3
OAS2
GYS2
AICDA
RFX4
COL12A1
TPD52L1
TULP1
RHAG
CAP2
BVES
COL9A1
EYA4
GPR126
UNC93A
SLC22A2
PDE10A
SMOC2
LAMA4
C7
SLC4A9
PDE8B
GRM6
CDH6
NPR3
AGXT2
FGF1
LIFR
WWC1
HRG
MORC1
ROPN1B
UPK1B
PEX5L
TANC1
TACR1
EFEMP1
DNAH6
IGFBP5
HSPE1
PRKAG3
SMYD1
SLC9A2
MLPH
ATP6V1B1
TNR
PAPPA2
ERRFI1
PRAMEF1
PRAMEF12
OLFML3
NR5A2
ST6GALNAC5
MFAP2
ACTL8
IGSF21
PLA2G2D
KIF17
ARTN
TSPAN1
C1orf129
NEK2
CHRNB4
CASC1
ATP10B
ADGB
NDUFB3
GDA
C2orf40
TRIM67
NR4A3
ONECUT2
PPP4R4
ESRRB
IFIT3
CPN1
TNN
TEX11
ARR3
KIAA1217
IQSEC3
ENOX1
GLT8D2
PRAMEF2
TBX2
TBX4
TEX14
RGSL1
CSTA
MAPK8IP1
CPXM2
CSMD2
HPCA
SV2C
PAEP
OBP2A
PLG
LDB3
WIPF3
DNAI1
KIAA1549
AKR1D1
CHST3
RASSF8
GUCY1B2
ITIH5
PLP1
TNFAIP6
C4BPB
GPR83
INHA
CTCFL
WFDC3
SLC12A5
ARHGAP40
MATN4
RBPJL
PCK1
HIF3A
PSG8
GRM4
BTN1A1
SLC17A3
SPDEF
TCP11
DNAH8
KLHL31
COL21A1
KCNK17
EREG
RP11-467L20.10
C3orf32
PIWIL1
C17orf53
NDUFA1
SOX9
TEKT3
MYH2
LINC00029
RPL23
PCSK2
FAM83C
BPIFB1
F10
PROZ
KRT36
WNK4
IFI6
PRDM7
AIF1L
COX7C
MASP1
BEST3
PTPRB
TRPV5
PLA2G5
KDR
C22orf24
APOL5
CPA4
FOXP2
PDE11A
GDF2
CGNL1
DLL4
ISLR
THAP10
TPH1
E2F8
FAM64A
AIPL1
MMP28
KLK10
CDO1
LBP
PRRG3
GALNT8
GDPD2
CNN1
LRCH2
ACSBG2
FUT5
STK33
UNC13A
HRC
SULT4A1
SAG
COL5A1
CYP2E1
ASS1
PRDM12
GMFG
ARHGEF16
DUSP9
PKDREJ
FAM22F
FBP2
TTLL9
BPIFA3
EDA2R
GALNTL2
ANO1
MAP1B
KRT34
KRT33B
RHPN2
GAS2L2
PPARG
HHLA1
IQCA1
XAF1
RGS22
MATN2
SNAP25
RHBG
NES
LPIN3
DMGDH
BHMT2
KANK4
SLC14A2
PDE6A
ATP8A2
MTUS2
RNF17
GPR12
MYH8
DCLK1
EPSTI1
STARD13
RNF128
MYO18B
ZDHHC8P1
SPINK5
TEX15
UNC79
COX16
PEBP4
MRO
CHL1
TRPM1
REG4
CHIA
HMGCS2
RSAD2
CMPK2
CRB1
ERN2
RERG
LRP4
DSG3
PDGFRA
CLDN10
DZIP1
ADAMTS8
KLB
ANXA1
FAM189A2
FAM71F1
EHF
ELF5
FAM186B
KRT85
PPP1R1A
FAIM2
KRT7
BCMO1
KCNK1
SLC19A3
ARMC9
ALDH1L2
STAB2
SCEL
EDNRB
GPNMB
MMD2
CIB2
MYCBPAP
SCN2A
GAD2
TXN
DAB2IP
ANGPTL2
GARNL3
NR5A1
CTSL2
LMX1B
DMRT1
TFAP2A
SLC22A7
CAPN11
TMPRSS4
TRIM29
POU2F3
UNC13C
ITGA11
PAQR5
LRRC49
SMAD6
SLC28A2
STRA6
CYP19A1
SEMA6D
BRDT
IFI44L
IFI44
RP11-122C9.1
CLCA2
LHCGR
BTBD16
PLCE1
RBP4
OIT3
ADAMTS14
RPS24
MYPN
AOX1
HERC5
FGF2
BMPR1B
FRAS1
CDKL2
KIAA1644
COL2A1
LRIG3
TPH2
LGR5
TMEM132B
FOXN4
NOVA1
C14orf37
RDH12
ESR2
GCNT3
SRP14
BCL2A1
CYP11A1
CCDC33
RLBP1
WDR93
C15orf42
NTRK3
ST8SIA2
SH3GL3
ABCC12
MARVELD3
CLEC18B
ADAMTS18
CDH13
ADAD2
RASL10B
UNC45B
RHBDL3
SPACA3
ABCA8
GREB1L
SLC13A5
CCDC40
MAPK4
FBXO15
GRB7
ARL5C
PPAP2C
IFITM3
HUNK
IGLON5
PADI3
FHAD1
PADI1
EPHA2
MYOM3
IL22RA1
C1orf94
TINAGL1
CYP4B1
DMRTB1
SLC44A3
FNDC7
GJA5
GPR161
ILDR2
ADCY10
PVRL4
FAM163A
HMCN1
LHX9
ANXA9
KCNH1
VASH2
HHIPL2
FLG2
CRNN
S100A8
NUP210L
REN
PLEKHA6
ABCG8
DQX1
NPHP1
CNGA3
THSD7B
SCN1A
SLC4A10
UNC80
ABCA12
TRPM8
IL17RD
COL8A1
MYH15
NR1I2
ALDH1L1
AC062028.1
AHSG
ANK2
GLRA3
UGT3A1
BHMT
TSLP
MEGF10
C1QTNF2
GABRB2
GLRA1
MYLK4
DCDC2
SLC17A4
MLIP
CYP39A1
GABRR1
PNLDC1
SLC22A3
C6orf123
EGFR
SRCRB4D
ZAN
SHROOM2
CCNB3
SLC16A2
CXorf36
HTR2C
IGSF1
GPC3
MAGEA4
GABRQ
CHRNB3
STAR
ST18
TRIM55
PRDM14
GSDMC
FAM135B
NTRK2
SHC3
CACNA1B
LRIT1
HABP2
PLEKHS1
INA
ADAM12
SLC5A12
SERPING1
HTR3B
P4HA3
GGTLC1
SLC22A8
TMC2
ZP1
KIAA1755
C20orf152
HMGA2
FCGR1A
FAM124A
LYPD6B
CNDP1
DLG2
DOCK1
C2orf50
FREM2
GPR158
CACNA1C
MAT1A
ALLC
ADAMTS12
CCDC3
ANO4
AKR1C2
ITIH2
SLC35F4
KCNE4
ASTN1
PTPN14
TMEM163
HSPB8
GRID2
ATG10
PLEKHH2
DDX4
CNTNAP4
STK32B
NRSN1
LGI2
TEKT5
RGPD3
PLA2R1
GPR110
PLEKHG4B
FBXL2
GOLGA8IP
PTPRD
CNKSR3
FAM92B
SPHKAP
DDAH1
ANKFN1
ANKRD29
THY1
ROBO4
ABI3BP
ABCA9
UCHL1
GPR26
C10orf90
PDLIM3
SORBS2
PDE1C
ATP5J
FGD5
PIEZO2
USP43
CA10
41531
CNTNAP5
PPM1J
DBI
GRIA1
LRGUK
OTOA
ALS2CR11
SPAG17
TRIM42
MAGEA8
PPEF2
ADAMTSL3
SLC28A1
C14orf2
UQCRB
KCNS2
UNC5D
GPR112
SHCBP1L
SLC6A1
TMEM171
C8A
CDCP2
STEAP2
HTR5A
CLDN12
C1orf158
ARSE
HYDIN
AFAP1L1
LCA5L
MX1
C9orf43
SVOPL
CABP1
MEGF11
EXTL1
SLC30A2
TRIM63
GRHL3
NLRP14
XDH
ESYT3
CLSTN2
SLC13A3
RHBDL2
KCNB1
DNAH3
CPA5
DYNC1I1
PFKFB1
PLA2G2F
FGF17
VWA5B1
SLC5A11
WNT9B
CACHD1
LAD1
TNNI1
CLIC6
IGF2BP1
GJD2
CLDN14
SIM2
GOLGA6A
SCUBE1
PLA2G4D
CES5A
TCHH
TGM7
LRRC36
FCN2
C9orf116
NLRP4
CYP3A7
CYP11B1
LY6K
LY6E
AC008103.5
FBXO27
NPHS1
CCDC155
MPP3
KRT84
KRT82
BCL6B
RPL26
SHANK2
ITIH3
CYP4A22
ELAVL4
PRKAA2
KNCN
FBLIM1
PDPN
TTLL10
CCDC27
IL23R
C1orf87
NTNG1
AKNAD1
HFM1
CADM3
KCNJ9
DDR2
SLC9C2
AXDND1
WDR64
CAPN13
ACTG2
NOSTRIN
AC069154.2
XIRP2
C1QTNF7
PGLYRP4
S100A12
ALPPL2
DCST2
COL6A3
IGFN1
NEK10
FCRL4
NFASC
AIM2
CADPS
ALB
ADAMTS9
DCLK3
C3orf67
IL17RE
IL17RC
C3orf24
PCOLCE2
PPBP
CCDC158
TCF23
DNAJC5G
TGM4
SLC6A20
LRRC2
GRIK3
RHO
C3orf65
OTOP1
CLDN19
FBXW12
CAMKV
MST1R
AGXT2L1
HMGB2
SLC45A2
GPR98
ESM1
CDC20B
ENPP6
TBX20
FAM183B
MYOZ3
BMPER
KIF6
IQUB
ZNF704
COL1A2
C7orf57
SLC30A8
ALDH7A1
FREM1
ZMAT4
TMC1
SVEP1
TRPV6
PTCHD1
ASB11
PCDH19
FAT3
CCDC67
SLC7A3
ZNF488
SLC16A9
HEPACAM
PKNOX2
FAM123A
VSTM4
SOHLH1
FRMD7
AK8
KIAA1462
FAM194B
HSPA12A
E2F7
SERPINA12
PDZRN4
SLC6A5
PASD1
GPR176
RP11-299H22.3
SVOP
DEPDC4
LRTM2
LARP6
GABRB3
TBATA
CLMP
SCN3B
C12orf28
WDR88
MOGAT2
LMO1
WDR72
ST5
TMEM130
PRTG
C16orf46
PKD1L2
CLEC4D
A2ML1
SLC38A8
WDR16
NNMT
AGBL1
STRCP1
PLIN1
SCNN1G
NAV2
GLYATL1
CACNG2
MYO1A
SCG5
TGM6
MS4A8B
MS4A15
TCP10L2
NAT16
B4GALNT2
SNRPD1
SUN5
BPIFB6
TBC1D21
RBFOX3
MYO5B
LPO
AQP2
GPD1
NLRP7
TRPV3
KLK2
KLK6
C3P1
TEKT1
RAB26
BATF2
PBK
GNG4
ACOX2
MOBP
XIRP1
SCN11A
BDKRB2
KCNG4
SCNN1B
TXNDC2
LGI3
PHYHIP
CCDC110
NDUFS5
VWA3B
UGT3A2
KCTD19
NPNT
CA7
GRM5
ATP5I
ROR2
ARMC4
CPT1C
GSG1L
IL13
RAB3B
RSPO1
STK32A
PDILT
UMOD
GP2
RNASE2
RNASE3
NPR1
COL22A1
BNC1
ANTXR1
CHRNA5
LDB2
NRG4
C15orf27
LINGO1
MUC17
OTUD7A
FRMPD4
MYRIP
ZPLD1
GPR37L1
HMP19
RNF150
MRAP
FRMPD2
GPRC5C
VSTM2A
KRT78
KRT6C
KRT4
KRT74
NPAS2
LONRF2
TMC7
SLC26A5
HOXB9
TTLL6
SYT9
LSM3
PKHD1
HS6ST2
PYGO1
ALK
FUT3
NPTX1
KCNK3
KRT15
KRT38
APLN
KSR2
KRT27
SSX6
NLRP5
HEATR7B2
COL24A1
RXFP1
NEUROD2
MAP6
DSCAM
VAT1L
SYCE1
SLFNL1
WDR87
TTC40
ANGPTL7
PRND
KLF17
FRMD5
AQP4
CYP4F11
TLN2
FBXW10
LRRC48
EPHX4
LRRC15
CALB2
SPTLC3
ARNT2
IL17D
C2orf54
SNTG2
MS4A10
COL6A5
KRT2
AP002387.1
LVRN
FRG2C
HPSE2
41609
CCDC63
LRRN3
ADAMTS20
RP11-683L23.1
SYT12
STOX2
CST9
GPR113
NLRP13
HSPB7
GPR64
SPATA3
MUC13
C3orf77
HAP1
TDRD12
41343
C1orf88
C9orf131
SNX31
GLIS1
LINGO2
IGDCC3
SLC26A9
MYO1H
SLCO2A1
FZD4
DNAH12
CATSPERD
CA5A
WFDC5
C1orf126
CSRP2
C1orf127
VWA3A
GRAMD2
ISX
CHRNA7
SCUBE2
PCSK1
RP11-276H1.3
GPR156
LINC00521
C11orf44
NR2F1
EIF4E1B
PRIMA1
ETV4
KLHL38
PLEKHD1
CIDEA
PRR18
RP11-107C16.2
YSK4
NCKAP5
FKBP9L
AP000679.2
DSCAML1
ZDHHC22
RP1-163G9.1
FAM9B
RIMKLA
RP11-551L14.1
RP1-62O9.3
AC114947.1
CASC2
CD163L1
ODF3
FAM75E1
STAP2
PARD6G
ZNF454
VN1R1
RNF212
TMEM151B
C9orf62
DNAJC22
ERBB4
C10orf53
CSRNP3
C5orf64
GDPD4
FAM101A
FOXE1
C1orf173
EXD1
CYP11B2
C2orf71
WSCD1
DNAJB8
SLC17A8
HTR1D
GRM8
NLRP8
CDH5
NKPD1
NLRP11
TDRD6
AC018865.8
RP1-278E11.3
SLC9A4
GPR144
PLD5
CCDC129
LINC00304
TPRXL
AC022148.1
C10orf108
SLC47A2
YOD1
GPR137C
HLA-P
MUC16
SLC25A41
TMEM136
HEPHL1
CCDC108
SAGE1
ANKRD62
PNMAL1
TRPC2
ENPP7
NLRP10
IZUMO1
C1S
AC079354.1
FAM87A
CCNYL2
NTM
KCNB2
TSKU
PAPPA
SLC25A18
GJC1
SOX1
IQCA1P1
OTOP2
IGSF5
CALHM3
CALN1
CTNNA3
WT1-AS
CCDC60
EPHA10
SYNDIG1L
GRIN2A
COL18A1-AS1
ACSM5
OPCML
LHFP
ACSM2A
AC011443.1
B3GALT5
C3orf15
KIRREL
IQGAP3
LRRC55
DNAH2
TMPRSS2
TBX1
CNTN2
GPR173
ALDH1A3
S100A7A
C1orf130
BPIFC
POU3F2
C15orf55
PIWIL3
C8orf12
PRSS55
CDCA2
C21orf88
ZBTB7C
WT1
RP1-199H16.5
CHRM5
SLC22A10
KRT76
FLRT2
FAM169B
MYADML2
LINC00313
MAGEA11
PPIL6
CDNF
SPPL2C
SFTPA2
SCN10A
KPNA7
KRT6B
SV2B
OLFML2A
SHC4
NTF3
SYN3
POU3F1
PRAME
SRL
IFIT1
DNAH14
C1orf110
FAM186A
SLITRK2
KRT5
AGBL4
CYP4F2
BPIFB3
BPIFB4
SLC36A3
SLC36A2
CYP4X1
GLDN
KRT3
MYT1L
CLCNKA
XKR5
HPDL
FSD2
CYP27C1
MST1P9
MPPED1
KRT16
C21orf77
KRT14
MAPT
TMEM17
EFCAB6
CYP4A11
TEAD1
LYPD6
LINC00221
CTD-2600O9.1
KRT12
DCC
COL4A1
ATP13A5
ISG15
TMEM8C
HAPLN4
ERC2
KBTBD12
THSD4
DNAJB13
AP000867.1
C1orf168
AC002472.13
DMBT1
COL14A1
DNER
PLA2G2C
OR7D2
NWD1
PLA2G4E
COL4A5
PLA2G2A
ENO4
SLC24A5
SERPINA5
LCTL
COL25A1
C9orf171
NKAIN2
RP11-578F21.5
HILS1
CTB-161K23.1
PRELP
SHISA6
GLRA4
FAM78B
TMC3
GPR179
GJB3
FAM196A
UTS2D
C9orf152
AADACL3
RELN
CLDN4
AL450307.1
GJB5
FAM180A
RP11-113D6.10
FAM90A27P
SH2D5
GJB4
PTPRT
MYBPC1
MYT1
SERPINA3
C11orf92
LINC00523
GRM7
STK31
SLC35F1
RFX8
ANKRD20A19P
SLC22A25
POTEF
WNK3
HRH1
SLC30A10
TOMM7
BX284668.1
S100A2
AC079612.1
SCN8A
PCDHB16
LINC00087
AL360004.1
NPSR1-AS1
SLC6A17
ADAM32
NEK5
PIWIL2
KB-1592A4.15
SLC2A7
C17orf102
ZNF833P
DACT3
OPALIN
CYP2F1
COL13A1
AL355149.1
COL4A6
DMBX1
ENPP1
MFAP5
MYH6
DNAH10
SLC22A24
PARVA
WDR96
HOXC6
TXNRD3
OCLN
NRAP
ZNF677
DLGAP2
ZNF560
ZNF667
MB
ZNF334
SULT1C2
PEG3
RP11-208N14.4
CNGA1
C2CD4A
C20orf203
RD3
TAT
ABCA4
SMOC1
APCDD1L
RYR3
DUSP27
PNMA5
CTA-221G9.11
AC105020.1
RP11-351J23.1
TCP10
CAPN8
ECT2L
CCDC162P
PPAPDC1A
RP11-744H18.1
AL078633.1
AL772363.1
ZYG11A
LRIT2
ECEL1P2
C2orf72
GPRIN2
COL11A2
BTNL2
COL15A1
C6orf10
RP11-380J14.1
CARD16
POTEKP
AIF1
PSORS1C1
AC096670.3
RP11-638F5.1
TRIM15
TRIM31
PTCHD2
HLA-G
ASPDH
MOG
AC083899.3
RANBP17
KRT40
KRT25
AC074391.1
FAM221B
PSG5
PCDHA2
SPIRE2
C16orf85
AC009236.1
CCDC144NL
AL353997.3
RP11-542P2.1
AC022596.2
AC004790.2
CFI
KRT6A
AL592528.1
KRT81
EXOC3L4
RP11-116G8.4
MUC19
AF064858.6
RP11-191L9.6
CYS1
C22orf42
C21orf62
C18orf63
FAM138D
LNP1
DIO1
AKR7L
TRAV10
TSSK1B
SNORD17
LINC00277
LINGO4
RP11-641D5.1
C6orf165
RP11-428P16.2
RP11-112J1.1
EMP2
AC007277.3
RP11-474D1.3
RP5-944M2.3
CTD-2116F7.1
TMEM213
RP11-642P15.1
RP11-394B2.4
NEURL1B
CTB-13H5.1
SEC14L6
ZNF705E
LRRC37A11P
CPEB1
SLC6A10P
CAPN14
RP11-544I20.2
RP11-480I12.5
RP11-1036E20.9
FER1L6
DCDC2C
RP11-428C6.1
TBC1D26
CTC-297N7.7
COL28A1
KCNU1
C14orf164
TMCO5B
KB-1183D5.11
EFCAB8
BCRP7
GAB4
CELA2B
RP11-426L16.8
LACTBL1
RP3-368B9.1
ODZ3
LL22NC03-75H12.2
CTA-299D3.8
CELA3B
AC011298.2
RPL23P8
AC093802.1
AC093726.4
MTMR9LP
RP11-572P18.1
LL22NC03-63E9.3
EBF2
PSG3
SLC12A8
MEG9
LINC00473
RP11-314P12.2
SMPD4P1
AC003090.1
PLAC2
RP11-467L13.5
TSSC2
KRT8P28
EFCAB6-AS1
RP11-439L8.4
AC016738.4
AC104809.2
RP11-86H7.1
AC096559.1
HOXD-AS1
LINC00466
RP11-191L9.4
AC114730.3
ANKRD30BP2
AC012317.1
AC040963.1
RP11-432N13.3
DAQB-12N14.5
RP11-126K1.8
CITF22-49D8.1
RP11-576D8.4
RP11-441O15.3
CTA-282F2.3
SNX18P15
AC096574.4
XXbac-B476C20.9
CT62
AC003958.1
RFPL1-AS1
AC092619.1
LINC00475
C2CD4D
AL132709.5
AC004603.4
RP13-258O15.1
RP11-57H12.3
ZNF503-AS1
AC022596.6
AC022431.1
RP11-276H19.1
LINC00323
LINC00606
SHANK2-AS1
AC019349.2
SLC9A3P3
RP11-137H2.4
RP11-526D8.7
RP11-359N11.2
CTA-929C8.6
TBCAP1
LINC00371
ERVMER34-1
RP5-983L19.2
RP3-417G15.1
LINC00511
ANHX
AC079779.7
RP3-340N1.2
AC087859.1
RP11-267C16.1
RP11-107I14.1
LINC00595
RP11-406A20.4
AC114788.2
AC007276.5
RP1-272J12.1
RP5-1074L1.1
AC018712.3
RP4-663N10.1
AC105339.1
COL6A4P2
AP001610.5
RP11-108M9.3
HOTAIR
CES1P1
RP11-242F24.1
AC073641.2
GS1-122H1.2
AL591893.1
LINC00200
ACTG1P9
LINC00452
SFTA3
HOXB-AS5
ZNF492
AC013460.1
STEAP3-AS1
KIF25-AS1
RP11-424E7.3
RP11-423O2.1
HERC2P4
RP11-244J10.1
RP11-359G22.2
RP11-90J7.3
ANKRD18B
AC011551.2
RP3-437I16.1
COL6A4P1
AC092162.1
CTC-228N24.1
AC027612.3
RP5-1198O20.4
CEACAM22P
RP11-54O7.1
RP11-67K19.3
AC005592.2
RP5-907D15.2
RPL34P1
ACTG1P10
AC004863.6
RP11-763B22.9
AC018470.4
LINC00032
RP4-669H2.1
DLX6-AS1
DOC2GP
RP13-16H11.1
AC011899.10
AL132709.8
AC093390.1
AC104782.3
RP11-126O22.1
TMA7
DYTN
RP11-134D3.1
LINC00202
RP11-66B24.2
IL9RP2
AC112198.1
RP11-14N7.2
CTD-2201G3.1
AC139676.1
ANKRD20A14P
RPL34P27
AC005324.6
RP5-1069C8.2
RP3-468B3.2
C1orf81
AC113189.5
AC092159.2
RP13-614K11.1
RP11-111I12.1
RP1-187B23.1
RP11-570P14.1
PIRT
AC078937.4
MYCNOS
RP4-737E23.4
AC026904.1
AC016907.3
AC009302.2
AC116050.1
AC068057.2
RP11-761N21.2
AP000330.8
CICP13
KBTBD13
TLR12P
RP11-100G15.7
AC105935.1
AC073283.4
AC073236.3
AC144530.1
AC090505.5
RP11-466L17.1
RP3-400B16.1
AC003958.2
RP3-439F8.1
AC005152.2
RP4-723E3.1
FABP5P7
AF121897.4
RP5-1096D14.2
RP5-1166F10.1
RP11-374P20.4
RP1-60O19.1
RP11-399E6.1
SNRPGP10
RP1-101G11.2
RP11-334A14.8
BX004987.7
AC092580.4
AC013402.2
RP11-231K24.2
RP11-242G20.1
ANKRD34C
AC010148.1
RP11-478H13.2
RP13-444K19.1
AC109642.1
RP11-231P20.2
SLC25A3P1
RPL26P30
RP11-108L7.11
TMEM106A-AS1
RP11-125B21.2
RP11-175B9.3
BCYRN1
RP5-1063M23.2
RP11-451O13.1
RP4-749H3.1
PIEZO1P2
RP11-569G13.2
RP11-214L19.1
RP4-680D5.2
RP11-98L5.2
RP11-280O1.2
AC008268.2
SHISA9
DGCR5
RP4-620F22.2
RP11-66D17.3
ERICH1-AS1
AP003025.2
AC113607.1
RP11-358L16.4
AC105344.2
ABCA17P
BX004987.5
AC005702.1
RP11-431K24.1
SCARNA10
RP1-163M9.6
C1orf226
RP11-59J16.1
C1orf49
CPHL1P
MOXD2P
CTC-788C1.1
PNMA2
ARHGEF25
RP11-488C13.1
RP11-129B22.1
TDGF1
HNF1A-AS1
ARHGAP8
RP11-796G6.1
INMT
RP11-755B10.3
HOGA1
ARHGDIG
PSG2
RP11-416O18.1
RP11-413E6.8
RP11-1191J2.2
STRC
RP11-507E23.1
RPS11P6
GUCY2GP
PALM2
AOX2P
C6orf183
CFB
WDR65
RGAG1
CTD-2049J23.2
RP1-93H18.6
AC007163.4
RP11-526L22.1
RP11-466H18.1
ETV5
CRYBB2
LIFR-AS1
RP11-305N23.1
RP11-540A21.2
RP11-620J15.2
RP11-279F6.1
KB-1208A12.3
RP11-382A18.1
LINC00535
RP11-877E17.2
CTD-2382E5.1
RP11-544A12.8
RP11-348A11.4
RP11-327J17.3
RP11-834C11.3
RP11-2O17.2
RP11-247C2.2
OTX2-AS1
GDNF-AS1
RP11-844P9.2
RP3-412A9.10
CTD-2313N18.5
RP5-955M13.3
KIAA0664P4
RP5-916L7.1
RP11-267A15.1
CTD-2194D22.4
RP3-468B3.3
RP11-1136L8.1
RP11-93L9.1
CTB-49A3.5
RP11-148B6.1
RP11-438N16.1
CTB-46B19.2
RP3-340I3.1
CTC-349C3.2
MIR143HG
RP11-598F7.4
FER1L5
RP11-6D1.6
RP11-586D19.1
CCDC79
CTD-2195M18.1
RP11-143A12.3
RP11-855O10.2
AACSP1
KIAA1210
RP11-271E2.1
RP11-640N11.2
C8orf17
RP11-230G5.2
RP5-1063M23.1
PRODH2
CTC-564N23.3
RP11-253E3.3
AC141928.1
HOXC-AS3
RP11-215A19.1
RP11-73G16.1
SHANK3
RP11-305P14.1
RP11-163N6.2
RP11-164P12.3
RP11-531A21.5
SCARNA5
[truncated: 189 more rows]

## Sheet: Gene_raw_no_remDup_75
CFTR
MYH16
HECW1
KLHL13
CYP26B1
SLC7A2
CALCR
THSD7A
TMEM98
YBX2
KRT33A
MYH13
PROM1
NOS2
DNAH9
SLC13A2
RHBDF1
PAX7
MASP2
IYD
MLXIPL
SLC6A13
PRSS3
SLC7A14
GPRC5A
STMN4
CHDH
IGF1
ATP1A2
PHLDB1
SYT13
CPS1
C8B
INSRR
NR2E3
CYP46A1
CASR
DNAH5
RAI14
PSMA4
TNC
BARX2
DSG2
ANO2
ROS1
LAMC3
FSTL4
LAMA3
SPO11
CHRDL2
PHF21B
GYG2
LAMC2
PTPRU
ARSF
LTK
AHRR
LIMCH1
ATP2C2
CDON
EYA2
BCAS1
GLP2R
ERBB3
MPPED2
CLDN18
EML1
ACSM2B
PHKA1
REEP1
TRPC7
GPR116
ABCC9
GAL
MAOB
GUCY2C
PTPN3
FRMPD1
PTPN21
TRIP13
TRPC5
ADAM11
FERMT2
CD5L
PPP2R2C
CA12
WSCD2
WNT8B
MOCOS
ATP12A
RGS11
CAPN6
DCX
ACTN2
SMC1B
FBLN1
ITGA8
LAMP3
ADCY2
DBC1
BPIFB2
CLUL1
CDH17
RIMS1
DCT
SCTR
CACNA1S
LRP2
MPP4
GRHL2
NKAIN1
COL16A1
APOB
EFR3B
GCKR
IGSF9
AQP6
FAT2
HSD17B2
PPEF1
MMP2
NID2
PIR
ASAP3
DNMT3B
FER1L4
EPB41L1
SLC15A1
ARHGAP28
F11
C20orf26
OAS1
CHGB
TBX5
NOS1
FXYD3
OTUB2
LEPREL1
LAMB4
NRCAM
SLC26A4
SLC26A3
RAPGEF4
TF
PITPNM3
MYH7
DAZL
TBX15
MYL6
CDC45
GABRP
KRT31
EPB41L4B
PDE6C
TLL2
TDRD1
MYO3A
KCNK16
PGC
IGF2-AS
CECR2
PLA2G3
41520
SLC5A1
SLC5A4
DMC1
TIMP3
RASD2
RBFOX2
PNPLA3
KCNK10
C14orf166B
CHGA
GALNTL1
ERH
DHRS2
VSX1
SGK2
HNF4A
RIMS4
SALL4
BMP7
SEL1L2
SLC52A3
MYLK2
FERMT1
PDYN
PLCB4
PAK7
C20orf132
SYNDIG1
ST8SIA5
LIPG
LAMA1
MID1
GUCY2F
SRPX
PLS3
ASB9
GPR50
GABRE
ITIH6
SRPX2
TAF7L
NALCN
FGF9
CCDC113
PRSS54
FOXF1
ZP2
CRYM
AQP8
TOX3
SLC6A2
IQCH
RASL12
IGDCC4
RP5-1086D14.1
TTC23
CD276
TGM5
TJP1
EYA1
ESRP1
ANXA13
SH2D4A
NEFM
TULP2
NOVA2
CLC
THEG
PLEKHA4
GAPDHS
C7orf63
DLX5
ATP6V0A4
MET
VIPR2
EVX1
COBL
FAM188B
GHRHR
PAX4
POU6F2
GALNTL5
SLC1A1
ECM2
LHX6
NCS1
CXCL12
KIAA1274
SORCS1
KRT37
ALDH3A1
ASIC2
HNF1B
COL1A1
SGCA
MPP2
MYH1
RPL34
AADAT
CPZ
SH3D19
FAM149A
DDX25
MS4A4A
C11orf41
ELMOD1
DAO
TSPAN11
CYP27B1
PRMT8
OAS3
OAS2
GYS2
AICDA
RFX4
COL12A1
TULP1
RHAG
CAP2
BVES
COL9A1
EYA4
GPR126
UNC93A
PDE10A
SMOC2
LAMA4
C7
SLC4A9
PDE8B
GRM6
CDH6
NPR3
AGXT2
LIFR
WWC1
MORC1
ROPN1B
UPK1B
PEX5L
TANC1
TACR1
EFEMP1
DNAH6
IGFBP5
HSPE1
PRKAG3
SMYD1
SLC9A2
MLPH
ATP6V1B1
TNR
PAPPA2
ERRFI1
PRAMEF1
PRAMEF12
OLFML3
NR5A2
ST6GALNAC5
MFAP2
ACTL8
IGSF21
PLA2G2D
KIF17
ARTN
TSPAN1
C1orf129
NEK2
CHRNB4
CASC1
ATP10B
ADGB
NDUFB3
GDA
C2orf40
TRIM67
NR4A3
ONECUT2
PPP4R4
ESRRB
IFIT3
CPN1
TNN
TEX11
ARR3
KIAA1217
ENOX1
GLT8D2
PRAMEF2
TBX2
TBX4
TEX14
RGSL1
CSTA
MAPK8IP1
CPXM2
CSMD2
HPCA
SV2C
PAEP
OBP2A
PLG
LDB3
WIPF3
DNAI1
AKR1D1
CHST3
RASSF8
GUCY1B2
ITIH5
PLP1
TNFAIP6
C4BPB
GPR83
INHA
CTCFL
WFDC3
SLC12A5
ARHGAP40
MATN4
RBPJL
PCK1
HIF3A
PSG8
GRM4
BTN1A1
SLC17A3
SPDEF
TCP11
DNAH8
KLHL31
COL21A1
KCNK17
EREG
RP11-467L20.10
C3orf32
PIWIL1
C17orf53
NDUFA1
SOX9
TEKT3
MYH2
RPL23
PCSK2
FAM83C
BPIFB1
F10
PROZ
KRT36
WNK4
IFI6
PRDM7
AIF1L
COX7C
MASP1
BEST3
PTPRB
TRPV5
PLA2G5
KDR
C22orf24
APOL5
CPA4
FOXP2
PDE11A
GDF2
CGNL1
DLL4
THAP10
TPH1
E2F8
FAM64A
AIPL1
MMP28
KLK10
CDO1
LBP
PRRG3
GALNT8
GDPD2
CNN1
LRCH2
ACSBG2
UNC13A
HRC
SULT4A1
SAG
COL5A1
CYP2E1
ASS1
PRDM12
GMFG
ARHGEF16
DUSP9
PKDREJ
FAM22F
FBP2
TTLL9
BPIFA3
EDA2R
GALNTL2
ANO1
MAP1B
KRT34
KRT33B
RHPN2
GAS2L2
HHLA1
IQCA1
XAF1
RGS22
MATN2
SNAP25
RHBG
NES
LPIN3
DMGDH
BHMT2
KANK4
SLC14A2
PDE6A
ATP8A2
MTUS2
RNF17
GPR12
MYH8
DCLK1
EPSTI1
STARD13
RNF128
MYO18B
ZDHHC8P1
SPINK5
TEX15
UNC79
COX16
PEBP4
MRO
CHL1
TRPM1
REG4
CHIA
HMGCS2
RSAD2
CMPK2
CRB1
ERN2
RERG
LRP4
DSG3
PDGFRA
CLDN10
DZIP1
ADAMTS8
KLB
ANXA1
FAM189A2
FAM71F1
EHF
FAM186B
KRT85
PPP1R1A
KRT7
BCMO1
KCNK1
SLC19A3
ARMC9
ALDH1L2
STAB2
SCEL
EDNRB
GPNMB
MMD2
CIB2
MYCBPAP
SCN2A
GAD2
TXN
DAB2IP
ANGPTL2
GARNL3
NR5A1
CTSL2
LMX1B
DMRT1
TFAP2A
SLC22A7
CAPN11
TMPRSS4
TRIM29
POU2F3
UNC13C
ITGA11
PAQR5
LRRC49
SMAD6
SLC28A2
STRA6
CYP19A1
SEMA6D
BRDT
IFI44L
IFI44
RP11-122C9.1
CLCA2
LHCGR
BTBD16
PLCE1
RBP4
OIT3
ADAMTS14
RPS24
MYPN
AOX1
HERC5
FGF2
BMPR1B
FRAS1
CDKL2
KIAA1644
COL2A1
LRIG3
TPH2
LGR5
TMEM132B
FOXN4
NOVA1
RDH12
ESR2
GCNT3
SRP14
BCL2A1
CYP11A1
CCDC33
RLBP1
WDR93
C15orf42
NTRK3
ST8SIA2
ABCC12
MARVELD3
ADAMTS18
CDH13
ADAD2
RASL10B
UNC45B
RHBDL3
ABCA8
GREB1L
SLC13A5
CCDC40
MAPK4
GRB7
ARL5C
PPAP2C
IFITM3
HUNK
IGLON5
PADI3
FHAD1
PADI1
EPHA2
MYOM3
IL22RA1
C1orf94
TINAGL1
CYP4B1
DMRTB1
SLC44A3
FNDC7
GJA5
GPR161
ILDR2
ADCY10
PVRL4
FAM163A
HMCN1
LHX9
ANXA9
KCNH1
VASH2
HHIPL2
FLG2
CRNN
S100A8
NUP210L
REN
PLEKHA6
ABCG8
DQX1
NPHP1
CNGA3
SCN1A
SLC4A10
UNC80
ABCA12
TRPM8
IL17RD
COL8A1
MYH15
NR1I2
ALDH1L1
AHSG
ANK2
UGT3A1
BHMT
TSLP
MEGF10
GABRB2
GLRA1
MYLK4
DCDC2
SLC17A4
MLIP
CYP39A1
GABRR1
PNLDC1
SLC22A3
EGFR
SRCRB4D
ZAN
SHROOM2
CCNB3
SLC16A2
CXorf36
HTR2C
IGSF1
GPC3
MAGEA4
GABRQ
CHRNB3
STAR
ST18
TRIM55
PRDM14
GSDMC
FAM135B
NTRK2
SHC3
CACNA1B
LRIT1
HABP2
PLEKHS1
INA
ADAM12
SLC5A12
SERPING1
P4HA3
GGTLC1
SLC22A8
TMC2
ZP1
KIAA1755
C20orf152
HMGA2
FCGR1A
FAM124A
LYPD6B
CNDP1
DLG2
DOCK1
FREM2
GPR158
CACNA1C
MAT1A
ALLC
ADAMTS12
CCDC3
ANO4
AKR1C2
ITIH2
SLC35F4
ASTN1
HSPB8
GRID2
ATG10
PLEKHH2
DDX4
CNTNAP4
STK32B
NRSN1
LGI2
TEKT5
RGPD3
PLA2R1
GPR110
PLEKHG4B
FBXL2
GOLGA8IP
PTPRD
CNKSR3
FAM92B
SPHKAP
DDAH1
ANKFN1
ANKRD29
THY1
ROBO4
ABI3BP
ABCA9
UCHL1
GPR26
C10orf90
PDLIM3
SORBS2
PDE1C
ATP5J
FGD5
PIEZO2
USP43
CA10
41531
CNTNAP5
PPM1J
DBI
GRIA1
LRGUK
OTOA
ALS2CR11
SPAG17
TRIM42
PPEF2
ADAMTSL3
SLC28A1
C14orf2
UQCRB
KCNS2
UNC5D
GPR112
SHCBP1L
SLC6A1
TMEM171
C8A
CDCP2
STEAP2
HTR5A
C1orf158
ARSE
HYDIN
AFAP1L1
LCA5L
MX1
C9orf43
SVOPL
CABP1
MEGF11
EXTL1
TRIM63
GRHL3
NLRP14
XDH
ESYT3
CLSTN2
SLC13A3
RHBDL2
KCNB1
DNAH3
CPA5
DYNC1I1
PFKFB1
PLA2G2F
FGF17
VWA5B1
WNT9B
CACHD1
LAD1
TNNI1
CLIC6
IGF2BP1
GJD2
CLDN14
SIM2
GOLGA6A
SCUBE1
PLA2G4D
CES5A
TCHH
TGM7
LRRC36
FCN2
C9orf116
NLRP4
CYP3A7
CYP11B1
LY6K
LY6E
AC008103.5
FBXO27
NPHS1
CCDC155
MPP3
KRT84
KRT82
BCL6B
RPL26
SHANK2
ITIH3
CYP4A22
PRKAA2
KNCN
FBLIM1
PDPN
CCDC27
IL23R
C1orf87
NTNG1
AKNAD1
HFM1
CADM3
KCNJ9
DDR2
SLC9C2
AXDND1
WDR64
CAPN13
ACTG2
NOSTRIN
AC069154.2
C1QTNF7
PGLYRP4
S100A12
ALPPL2
DCST2
COL6A3
IGFN1
NEK10
FCRL4
NFASC
AIM2
CADPS
ALB
ADAMTS9
DCLK3
C3orf67
IL17RE
IL17RC
PCOLCE2
PPBP
CCDC158
TCF23
DNAJC5G
TGM4
SLC6A20
LRRC2
GRIK3
RHO
OTOP1
CLDN19
FBXW12
CAMKV
MST1R
AGXT2L1
HMGB2
SLC45A2
GPR98
ESM1
CDC20B
ENPP6
TBX20
FAM183B
MYOZ3
BMPER
KIF6
IQUB
ZNF704
COL1A2
C7orf57
SLC30A8
ALDH7A1
FREM1
ZMAT4
TMC1
SVEP1
TRPV6
PTCHD1
PCDH19
FAT3
CCDC67
SLC7A3
ZNF488
SLC16A9
HEPACAM
PKNOX2
FAM123A
VSTM4
SOHLH1
FRMD7
AK8
KIAA1462
FAM194B
HSPA12A
E2F7
SERPINA12
PDZRN4
SLC6A5
PASD1
GPR176
RP11-299H22.3
SVOP
DEPDC4
LRTM2
LARP6
GABRB3
TBATA
CLMP
SCN3B
C12orf28
WDR88
MOGAT2
LMO1
WDR72
ST5
TMEM130
PRTG
C16orf46
PKD1L2
CLEC4D
A2ML1
SLC38A8
WDR16
AGBL1
STRCP1
PLIN1
SCNN1G
NAV2
MYO1A
SCG5
TGM6
MS4A8B
MS4A15
TCP10L2
NAT16
B4GALNT2
SNRPD1
SUN5
BPIFB6
TBC1D21
RBFOX3
MYO5B
LPO
AQP2
GPD1
NLRP7
TRPV3
KLK2
KLK6
C3P1
TEKT1
RAB26
BATF2
PBK
GNG4
ACOX2
MOBP
XIRP1
SCN11A
BDKRB2
KCNG4
SCNN1B
TXNDC2
LGI3
PHYHIP
CCDC110
NDUFS5
VWA3B
UGT3A2
NPNT
CA7
GRM5
ATP5I
ROR2
ARMC4
CPT1C
GSG1L
IL13
RAB3B
RSPO1
STK32A
PDILT
UMOD
GP2
RNASE2
RNASE3
NPR1
COL22A1
BNC1
ANTXR1
CHRNA5
LDB2
NRG4
C15orf27
LINGO1
MUC17
OTUD7A
FRMPD4
MYRIP
ZPLD1
HMP19
RNF150
MRAP
FRMPD2
GPRC5C
VSTM2A
KRT78
KRT6C
KRT4
KRT74
NPAS2
LONRF2
TMC7
SLC26A5
HOXB9
TTLL6
SYT9
LSM3
PKHD1
HS6ST2
PYGO1
ALK
NPTX1
KCNK3
KRT15
KRT38
APLN
KSR2
KRT27
SSX6
NLRP5
HEATR7B2
COL24A1
RXFP1
NEUROD2
MAP6
DSCAM
VAT1L
SYCE1
SLFNL1
WDR87
TTC40
ANGPTL7
PRND
KLF17
FRMD5
AQP4
CYP4F11
TLN2
FBXW10
LRRC48
EPHX4
LRRC15
CALB2
ARNT2
IL17D
C2orf54
SNTG2
MS4A10
COL6A5
KRT2
AP002387.1
LVRN
FRG2C
HPSE2
CCDC63
LRRN3
ADAMTS20
RP11-683L23.1
SYT12
STOX2
CST9
GPR113
NLRP13
HSPB7
GPR64
SPATA3
MUC13
C3orf77
HAP1
TDRD12
41343
C1orf88
C9orf131
SNX31
GLIS1
LINGO2
IGDCC3
SLC26A9
MYO1H
SLCO2A1
FZD4
DNAH12
CATSPERD
CA5A
WFDC5
C1orf126
CSRP2
C1orf127
VWA3A
GRAMD2
ISX
CHRNA7
SCUBE2
PCSK1
GPR156
LINC00521
NR2F1
EIF4E1B
PRIMA1
ETV4
KLHL38
PLEKHD1
CIDEA
PRR18
RP11-107C16.2
YSK4
NCKAP5
FKBP9L
DSCAML1
ZDHHC22
RP1-163G9.1
FAM9B
RIMKLA
RP11-551L14.1
AC114947.1
CASC2
CD163L1
ODF3
FAM75E1
STAP2
PARD6G
ZNF454
VN1R1
RNF212
TMEM151B
C9orf62
DNAJC22
ERBB4
C10orf53
CSRNP3
GDPD4
FAM101A
FOXE1
EXD1
CYP11B2
C2orf71
WSCD1
DNAJB8
SLC17A8
HTR1D
GRM8
NLRP8
CDH5
NLRP11
TDRD6
AC018865.8
RP1-278E11.3
SLC9A4
GPR144
PLD5
CCDC129
LINC00304
C10orf108
SLC47A2
YOD1
HLA-P
MUC16
SLC25A41
TMEM136
HEPHL1
CCDC108
SAGE1
ANKRD62
PNMAL1
TRPC2
ENPP7
IZUMO1
C1S
AC079354.1
FAM87A
CCNYL2
NTM
KCNB2
TSKU
PAPPA
SLC25A18
GJC1
SOX1
IQCA1P1
OTOP2
CALHM3
CALN1
CTNNA3
CCDC60
EPHA10
SYNDIG1L
GRIN2A
COL18A1-AS1
ACSM5
OPCML
LHFP
ACSM2A
AC011443.1
B3GALT5
C3orf15
KIRREL
IQGAP3
LRRC55
DNAH2
TMPRSS2
TBX1
CNTN2
GPR173
ALDH1A3
S100A7A
C1orf130
BPIFC
POU3F2
C15orf55
PIWIL3
PRSS55
CDCA2
ZBTB7C
WT1
RP1-199H16.5
KRT76
FLRT2
MAGEA11
PPIL6
CDNF
SPPL2C
SFTPA2
SCN10A
KPNA7
KRT6B
SV2B
OLFML2A
SHC4
NTF3
SYN3
POU3F1
PRAME
SRL
IFIT1
DNAH14
FAM186A
SLITRK2
KRT5
AGBL4
CYP4F2
BPIFB3
BPIFB4
SLC36A3
SLC36A2
CYP4X1
GLDN
KRT3
MYT1L
CLCNKA
XKR5
HPDL
FSD2
CYP27C1
MST1P9
MPPED1
KRT16
C21orf77
KRT14
MAPT
TMEM17
EFCAB6
CYP4A11
TEAD1
LYPD6
CTD-2600O9.1
KRT12
DCC
COL4A1
ATP13A5
ISG15
TMEM8C
HAPLN4
ERC2
KBTBD12
THSD4
DNAJB13
C1orf168
AC002472.13
DMBT1
COL14A1
DNER
PLA2G2C
OR7D2
NWD1
PLA2G4E
COL4A5
PLA2G2A
ENO4
SERPINA5
LCTL
COL25A1
C9orf171
NKAIN2
RP11-578F21.5
HILS1
CTB-161K23.1
PRELP
SHISA6
GLRA4
FAM78B
TMC3
GPR179
GJB3
FAM196A
AADACL3
RELN
CLDN4
AL450307.1
GJB5
FAM180A
RP11-113D6.10
FAM90A27P
SH2D5
GJB4
PTPRT
MYBPC1
MYT1
SERPINA3
C11orf92
LINC00523
GRM7
STK31
SLC35F1
RFX8
ANKRD20A19P
POTEF
WNK3
HRH1
SLC30A10
TOMM7
BX284668.1
S100A2
AC079612.1
PCDHB16
LINC00087
AL360004.1
SLC6A17
ADAM32
NEK5
PIWIL2
SLC2A7
C17orf102
ZNF833P
OPALIN
CYP2F1
AL355149.1
COL4A6
ENPP1
MYH6
DNAH10
PARVA
WDR96
HOXC6
TXNRD3
OCLN
NRAP
ZNF677
DLGAP2
ZNF560
ZNF667
MB
ZNF334
SULT1C2
PEG3
RP11-208N14.4
CNGA1
C2CD4A
C20orf203
RD3
TAT
ABCA4
SMOC1
APCDD1L
RYR3
DUSP27
PNMA5
AC105020.1
RP11-351J23.1
TCP10
CAPN8
ECT2L
CCDC162P
PPAPDC1A
RP11-744H18.1
AL078633.1
ZYG11A
LRIT2
ECEL1P2
C2orf72
GPRIN2
COL11A2
BTNL2
COL15A1
C6orf10
RP11-380J14.1
CARD16
POTEKP
AIF1
PSORS1C1
RP11-638F5.1
TRIM15
TRIM31
PTCHD2
HLA-G
MOG
AC083899.3
RANBP17
KRT40
KRT25
FAM221B
PSG5
PCDHA2
SPIRE2
C16orf85
AC009236.1
CCDC144NL
AL353997.3
RP11-542P2.1
AC022596.2
AC004790.2
CFI
KRT6A
AL592528.1
KRT81
EXOC3L4
RP11-116G8.4
MUC19
RP11-191L9.6
CYS1
C21orf62
C18orf63
LNP1
TRAV10
SNORD17
LINGO4
RP11-641D5.1
C6orf165
RP11-428P16.2
RP11-112J1.1
EMP2
RP5-944M2.3
CTD-2116F7.1
TMEM213
RP11-642P15.1
RP11-394B2.4
NEURL1B
CTB-13H5.1
SEC14L6
ZNF705E
LRRC37A11P
SLC6A10P
CAPN14
RP11-480I12.5
RP11-1036E20.9
FER1L6
DCDC2C
RP11-428C6.1
TBC1D26
CTC-297N7.7
COL28A1
KCNU1
EFCAB8
BCRP7
GAB4
CELA2B
LACTBL1
RP3-368B9.1
ODZ3
LL22NC03-75H12.2
CTA-299D3.8
CELA3B
RPL23P8
AC093802.1
MTMR9LP
RP11-572P18.1
EBF2
MEG9
LINC00473
RP11-314P12.2
SMPD4P1
AC003090.1
PLAC2
RP11-467L13.5
TSSC2
RP11-439L8.4
AC016738.4
AC104809.2
AC096559.1
HOXD-AS1
RP11-191L9.4
AC114730.3
ANKRD30BP2
AC040963.1
RP11-432N13.3
DAQB-12N14.5
RP11-126K1.8
CITF22-49D8.1
RP11-441O15.3
SNX18P15
AC096574.4
XXbac-B476C20.9
CT62
AC003958.1
RFPL1-AS1
AC092619.1
LINC00475
C2CD4D
RP13-258O15.1
ZNF503-AS1
AC022596.6
AC022431.1
LINC00323
LINC00606
SHANK2-AS1
AC019349.2
SLC9A3P3
RP11-137H2.4
RP11-526D8.7
RP11-359N11.2
CTA-929C8.6
TBCAP1
RP5-983L19.2
RP3-417G15.1
LINC00511
ANHX
AC079779.7
RP11-267C16.1
RP11-107I14.1
RP11-406A20.4
AC114788.2
AC007276.5
RP5-1074L1.1
AC018712.3
AC105339.1
COL6A4P2
RP11-108M9.3
HOTAIR
CES1P1
AC073641.2
AL591893.1
LINC00200
ACTG1P9
LINC00452
SFTA3
HOXB-AS5
ZNF492
AC013460.1
STEAP3-AS1
KIF25-AS1
RP11-424E7.3
RP11-423O2.1
HERC2P4
RP11-244J10.1
RP11-90J7.3
ANKRD18B
AC011551.2
RP3-437I16.1
COL6A4P1
AC027612.3
CEACAM22P
RP11-54O7.1
RPL34P1
ACTG1P10
AC004863.6
RP11-763B22.9
AC018470.4
RP4-669H2.1
DLX6-AS1
DOC2GP
RP13-16H11.1
AC011899.10
AL132709.8
AC093390.1
AC104782.3
RP11-126O22.1
TMA7
DYTN
RP11-134D3.1
LINC00202
IL9RP2
AC112198.1
RP11-14N7.2
AC139676.1
ANKRD20A14P
RPL34P27
AC005324.6
RP3-468B3.2
C1orf81
AC113189.5
RP13-614K11.1
RP11-111I12.1
RP1-187B23.1
RP11-570P14.1
AC078937.4
RP4-737E23.4
AC026904.1
AC009302.2
AC116050.1
AC068057.2
CICP13
KBTBD13
TLR12P
RP11-100G15.7
AC105935.1
AC073283.4
AC144530.1
AC090505.5
AC003958.2
RP3-439F8.1
AC005152.2
FABP5P7
AF121897.4
RP5-1096D14.2
RP11-374P20.4
SNRPGP10
RP1-101G11.2
BX004987.7
AC092580.4
AC013402.2
RP11-231K24.2
RP11-242G20.1
ANKRD34C
RP11-478H13.2
RP13-444K19.1
SLC25A3P1
RPL26P30
TMEM106A-AS1
RP11-125B21.2
RP11-175B9.3
BCYRN1
RP5-1063M23.2
RP4-749H3.1
PIEZO1P2
RP11-98L5.2
RP11-280O1.2
AC008268.2
SHISA9
DGCR5
RP4-620F22.2
RP11-66D17.3
ERICH1-AS1
AP003025.2
AC113607.1
RP11-358L16.4
AC105344.2
ABCA17P
BX004987.5
AC005702.1
SCARNA10
RP1-163M9.6
C1orf226
C1orf49
CPHL1P
MOXD2P
CTC-788C1.1
ARHGEF25
RP11-488C13.1
RP11-129B22.1
TDGF1
RP11-796G6.1
INMT
HOGA1
RP11-416O18.1
RP11-1191J2.2
STRC
RP11-507E23.1
GUCY2GP
PALM2
AOX2P
C6orf183
CFB
WDR65
RGAG1
CTD-2049J23.2
RP1-93H18.6
AC007163.4
RP11-526L22.1
RP11-466H18.1
ETV5
CRYBB2
LIFR-AS1
RP11-305N23.1
RP11-620J15.2
RP11-279F6.1
KB-1208A12.3
LINC00535
CTD-2382E5.1
RP11-544A12.8
RP11-327J17.3
RP11-247C2.2
RP11-844P9.2
RP3-412A9.10
CTD-2313N18.5
KIAA0664P4
CTD-2194D22.4
RP3-468B3.3
RP11-93L9.1
CTB-49A3.5
RP11-148B6.1
RP11-438N16.1
CTC-349C3.2
MIR143HG
RP11-598F7.4
FER1L5
RP11-586D19.1
CCDC79
CTD-2195M18.1
RP11-855O10.2
AACSP1
KIAA1210
RP11-271E2.1
RP11-640N11.2
C8orf17
RP11-230G5.2
RP5-1063M23.1
PRODH2
CTC-564N23.3
RP11-253E3.3
AC141928.1
HOXC-AS3
RP11-215A19.1
SHANK3
RP11-305P14.1
RP11-531A21.5
SCARNA5
RP11-527N22.1
LINC00599
RP11-666I19.2
SERPINE3
CTD-2281E23.1
CTB-79E8.3
CTD-2292P10.4
PCDHGA8
ETV3L
KRT18P37
SEC16B
KB-1043D8.6
RP11-115J16.1
RP11-34P1.2
RP11-196E1.3
RTL1
RP11-661A12.7
RP13-870H17.3
GRM5-AS1
RP11-106J23.2
NOX5
RP11-546B8.6
RP11-445F12.1
CYP2A6
PADI6
DDX11L8
ABCC6P1
AC156455.1
TRAV1-2
AC008537.2
SNRPEP2
RP11-266O8.1
RP11-554D14.1
RP11-231I16.1
RP11-597A11.4
RP11-70F11.6
RP11-511H9.4
MEG8
ZNF578
NBEAP1
RP11-492D6.3
RP11-638I2.8
RP11-433J8.1
CTD-3049M7.1
RP11-140I24.1
RP11-260M19.2
RP11-566K11.2
TMEM179
RP11-463J10.3
CHEK2P2
CTD-3076O17.2
CTD-2611K5.5
FAM75E3P
RP11-624L4.1
RP11-307C19.1
RP11-1069G10.1
CTD-2071L7.1
RP11-2E17.1
RP11-593F23.1
RP11-566K19.5
RP11-625H11.1
RP11-778O17.4
RP11-158M2.2
RP11-307C19.3
RP11-671M22.5
RP11-211G23.1
RP11-441F2.1
RP11-293B20.2
AC022819.3
LINC00261
RP11-299H22.5
CTD-2587M23.1
RP11-315H15.2
RP11-506G7.1
AP000997.2
RP11-315H15.3
RP11-119F7.5
RP11-1096D5.1
RP11-293B20.1
RP1-140K8.5
RP11-23N2.4
AC004158.3
RP11-266L9.1
RP11-143N13.1
RP11-1348G14.5
RP11-243E13.1
RP11-731J8.2
RP1-140C12.2
RP11-252A24.3
RP11-744I24.1
RP11-795F19.1
RP11-805I24.1
RP11-13L2.4
ANKRD26P1
MUC22
RP11-160C18.2
RP11-345M22.2
AC011525.2
RP11-626K17.3
SUB1P3
RP11-243A14.1
RP11-189E14.4
RP11-352D13.6
RP11-178L8.5
RP4-668J24.2
RP11-305A4.3
RP4-555D20.2
RP11-90P13.1
RP1-265C24.8
IL9RP4
RP11-510M2.10
AP005530.1
DOC2B
CTD-2135D7.2
RP11-28G8.1
RP11-85B7.2
RP11-156P1.1
AC002347.2
CTD-2206N4.4
RP1-37N7.1
NOS2P1
RP13-270P17.1
SNRPGP2
MYH4
CTC-525D6.1
RP11-4F22.2
RP11-218M11.4
RP11-156L14.1
RP11-271K11.5
RP11-159D12.10
TBC1D3P5
EFCAB1
PREX2
CNGB1
MOV10L1
CHRNA3
PCDHB4
SERTAD4
MT3
REM1
ANGPT2
R3HDML
PCDH11X
ZDHHC15
WISP1
COMP
TSPAN12
LRP2BP
HPX
GHR
KNG1
HHLA2
IL1RL2
SLC5A9
NRK
GCM2
BPIFB9P
IGLL1
COX7B
RTBDN
DDC
RXFP2
TRPC4
FST
USP26
AMHR2
DGKB
CGREF1
SHROOM3
PIK3C2G
TTC6
MDGA2
KCNH5
AK7
DUOX2
STAC2
PRDM16
PLA1A
SYTL5
GINS4
RP11-35N6.1
CCDC81
SCHIP1
SPARCL1
C4orf19
MAGEC1
CIB4
WDR66
CD1E
ZNF233
FGFR4
CYP3A4
KLHL10
LRP5
FCAMR
DNASE1L3
HEYL
NDST3
HHIP
NDUFS4
GPR111
RAET1E
KIAA0895
SBSPON
[truncated: 100 more rows]

## Sheet: Gene_raw_no_remDup_50
CFTR
MYH16
HECW1
KLHL13
CYP26B1
SLC7A2
CALCR
THSD7A
TMEM98
YBX2
KRT33A
MYH13
PROM1
NOS2
DNAH9
SLC13A2
RHBDF1
PAX7
MASP2
IYD
MLXIPL
SLC6A13
PRSS3
SLC7A14
GPRC5A
STMN4
CHDH
IGF1
ATP1A2
PHLDB1
SYT13
CPS1
C8B
INSRR
NR2E3
CYP46A1
CASR
DNAH5
RAI14
PSMA4
TNC
BARX2
DSG2
ANO2
ROS1
LAMC3
FSTL4
LAMA3
SPO11
CHRDL2
PHF21B
GYG2
LAMC2
PTPRU
ARSF
LTK
AHRR
LIMCH1
ATP2C2
CDON
EYA2
BCAS1
GLP2R
ERBB3
MPPED2
CLDN18
EML1
ACSM2B
PHKA1
REEP1
TRPC7
GPR116
ABCC9
GAL
MAOB
GUCY2C
PTPN3
FRMPD1
PTPN21
SLC12A3
TRIP13
TRPC5
ADAM11
FERMT2
CD5L
CDHR2
CA12
WSCD2
WNT8B
MOCOS
ATP12A
RGS11
CAPN6
DCX
ACTN2
SMC1B
FBLN1
ITGA8
LAMP3
ADCY2
DBC1
BPIFB2
CLUL1
CDH17
RIMS1
DCT
SCTR
CACNA1S
LRP2
MPP4
GRHL2
NKAIN1
COL16A1
APOB
EFR3B
GCKR
IGSF9
AQP6
FAT2
HSD17B2
PPEF1
MMP2
NID2
PIR
ASAP3
DNMT3B
FER1L4
EPB41L1
SLC15A1
ARHGAP28
F11
C20orf26
OAS1
CHGB
TBX5
NOS1
FXYD3
OTUB2
LEPREL1
LAMB4
NRCAM
SLC26A4
SLC26A3
RAPGEF4
TF
PITPNM3
MYH7
DAZL
TBX15
MYL6
CDC45
GABRP
KRT31
EPB41L4B
PDE6C
TLL2
TDRD1
MYO3A
KCNK16
PGC
IGF2-AS
CECR2
PLA2G3
41520
SLC5A1
SLC5A4
DMC1
TIMP3
RASD2
RBFOX2
PNPLA3
KCNK10
C14orf166B
CHGA
GALNTL1
ERH
DHRS2
VSX1
SGK2
HNF4A
RIMS4
SALL4
BMP7
SEL1L2
MYLK2
FERMT1
PDYN
PLCB4
PAK7
C20orf132
SYNDIG1
ST8SIA5
LIPG
LAMA1
MID1
GUCY2F
SRPX
PLS3
ASB9
GPR50
GABRE
ITIH6
SRPX2
TAF7L
NALCN
FGF9
CCDC113
PRSS54
FOXF1
ZP2
CRYM
AQP8
TOX3
SLC6A2
IQCH
RASL12
IGDCC4
RP5-1086D14.1
TTC23
CD276
TGM5
TJP1
EYA1
ESRP1
ANXA13
SH2D4A
NEFM
TULP2
NOVA2
CLC
THEG
PLEKHA4
GAPDHS
C7orf63
DLX5
ATP6V0A4
MET
VIPR2
EVX1
COBL
FAM188B
GHRHR
PAX4
POU6F2
GALNTL5
SLC1A1
ECM2
LHX6
NCS1
CXCL12
KIAA1274
SORCS1
KRT37
ALDH3A1
ASIC2
HNF1B
COL1A1
SGCA
MPP2
MYH1
RPL34
AADAT
CPZ
SH3D19
FAM149A
DDX25
MS4A4A
C11orf41
ELMOD1
DAO
TSPAN11
CYP27B1
PRMT8
OAS3
OAS2
GYS2
AICDA
RFX4
COL12A1
TPD52L1
TULP1
RHAG
CAP2
BVES
COL9A1
EYA4
GPR126
UNC93A
SLC22A2
PDE10A
SMOC2
LAMA4
SLC4A9
PDE8B
GRM6
CDH6
NPR3
AGXT2
LIFR
MORC1
ROPN1B
PEX5L
TANC1
EFEMP1
DNAH6
IGFBP5
HSPE1
PRKAG3
SMYD1
SLC9A2
MLPH
ATP6V1B1
TNR
PAPPA2
ERRFI1
PRAMEF1
PRAMEF12
OLFML3
NR5A2
ST6GALNAC5
MFAP2
ACTL8
IGSF21
PLA2G2D
KIF17
ARTN
TSPAN1
C1orf129
NEK2
CHRNB4
CASC1
ATP10B
ADGB
NDUFB3
GDA
C2orf40
TRIM67
NR4A3
ONECUT2
PPP4R4
ESRRB
IFIT3
CPN1
TNN
TEX11
ARR3
KIAA1217
ENOX1
GLT8D2
TBX4
TEX14
RGSL1
CSTA
MAPK8IP1
CPXM2
CSMD2
HPCA
PAEP
OBP2A
PLG
LDB3
WIPF3
DNAI1
AKR1D1
CHST3
RASSF8
GUCY1B2
ITIH5
PLP1
TNFAIP6
GPR83
INHA
CTCFL
WFDC3
SLC12A5
ARHGAP40
MATN4
RBPJL
PCK1
HIF3A
PSG8
GRM4
BTN1A1
SLC17A3
SPDEF
TCP11
DNAH8
KLHL31
COL21A1
KCNK17
EREG
RP11-467L20.10
C3orf32
PIWIL1
C17orf53
NDUFA1
SOX9
TEKT3
MYH2
RPL23
PCSK2
BPIFB1
F10
PROZ
KRT36
WNK4
IFI6
PRDM7
AIF1L
COX7C
MASP1
BEST3
PTPRB
TRPV5
PLA2G5
KDR
C22orf24
APOL5
CPA4
FOXP2
PDE11A
GDF2
CGNL1
DLL4
THAP10
TPH1
E2F8
FAM64A
AIPL1
MMP28
KLK10
CDO1
LBP
PRRG3
GALNT8
GDPD2
LRCH2
ACSBG2
UNC13A
HRC
SULT4A1
SAG
COL5A1
CYP2E1
ASS1
PRDM12
ARHGEF16
DUSP9
PKDREJ
FAM22F
FBP2
TTLL9
BPIFA3
EDA2R
GALNTL2
ANO1
MAP1B
KRT34
KRT33B
RHPN2
GAS2L2
HHLA1
IQCA1
XAF1
RGS22
MATN2
SNAP25
RHBG
NES
LPIN3
DMGDH
KANK4
SLC14A2
PDE6A
ATP8A2
MTUS2
RNF17
GPR12
MYH8
DCLK1
EPSTI1
STARD13
RNF128
MYO18B
ZDHHC8P1
SPINK5
TEX15
UNC79
COX16
PEBP4
MRO
CHL1
TRPM1
REG4
CHIA
HMGCS2
RSAD2
CMPK2
CRB1
ERN2
LRP4
DSG3
PDGFRA
CLDN10
DZIP1
ADAMTS8
KLB
ANXA1
FAM189A2
FAM71F1
EHF
FAM186B
KRT85
PPP1R1A
KRT7
BCMO1
KCNK1
SLC19A3
ARMC9
ALDH1L2
STAB2
SCEL
EDNRB
GPNMB
MMD2
CIB2
MYCBPAP
SCN2A
GAD2
TXN
DAB2IP
ANGPTL2
GARNL3
NR5A1
CTSL2
DMRT1
TFAP2A
SLC22A7
CAPN11
TMPRSS4
TRIM29
POU2F3
UNC13C
ITGA11
PAQR5
LRRC49
SMAD6
SLC28A2
STRA6
CYP19A1
SEMA6D
BRDT
IFI44L
IFI44
RP11-122C9.1
CLCA2
LHCGR
BTBD16
PLCE1
RBP4
OIT3
ADAMTS14
RPS24
MYPN
AOX1
HERC5
FGF2
BMPR1B
FRAS1
CDKL2
KIAA1644
COL2A1
LRIG3
TPH2
LGR5
TMEM132B
FOXN4
NOVA1
RDH12
ESR2
GCNT3
SRP14
BCL2A1
CYP11A1
CCDC33
RLBP1
WDR93
C15orf42
NTRK3
ST8SIA2
ABCC12
MARVELD3
ADAMTS18
CDH13
ADAD2
RASL10B
UNC45B
RHBDL3
ABCA8
GREB1L
SLC13A5
CCDC40
GRB7
ARL5C
PPAP2C
IFITM3
HUNK
IGLON5
PADI3
FHAD1
PADI1
EPHA2
MYOM3
IL22RA1
C1orf94
TINAGL1
CYP4B1
DMRTB1
SLC44A3
FNDC7
GJA5
GPR161
ILDR2
ADCY10
PVRL4
FAM163A
HMCN1
LHX9
ANXA9
KCNH1
VASH2
FLG2
CRNN
S100A8
NUP210L
REN
PLEKHA6
ABCG8
DQX1
NPHP1
CNGA3
SCN1A
SLC4A10
UNC80
ABCA12
TRPM8
IL17RD
COL8A1
MYH15
NR1I2
ALDH1L1
AHSG
ANK2
UGT3A1
TSLP
MEGF10
GABRB2
GLRA1
MYLK4
DCDC2
SLC17A4
MLIP
CYP39A1
GABRR1
PNLDC1
SLC22A3
EGFR
SRCRB4D
ZAN
SHROOM2
CCNB3
SLC16A2
CXorf36
HTR2C
IGSF1
GPC3
MAGEA4
GABRQ
CHRNB3
STAR
ST18
TRIM55
GSDMC
FAM135B
NTRK2
SHC3
CACNA1B
LRIT1
HABP2
PLEKHS1
INA
ADAM12
SLC5A12
SERPING1
P4HA3
GGTLC1
SLC22A8
TMC2
ZP1
KIAA1755
C20orf152
HMGA2
FCGR1A
FAM124A
LYPD6B
CNDP1
DLG2
DOCK1
FREM2
GPR158
CACNA1C
MAT1A
ALLC
ADAMTS12
CCDC3
ANO4
AKR1C2
ITIH2
SLC35F4
ASTN1
HSPB8
GRID2
ATG10
PLEKHH2
DDX4
CNTNAP4
STK32B
NRSN1
LGI2
TEKT5
RGPD3
PLA2R1
GPR110
PLEKHG4B
FBXL2
GOLGA8IP
PTPRD
CNKSR3
FAM92B
SPHKAP
DDAH1
ANKFN1
ANKRD29
THY1
ROBO4
ABI3BP
ABCA9
UCHL1
GPR26
C10orf90
PDLIM3
SORBS2
PDE1C
ATP5J
FGD5
PIEZO2
USP43
CA10
41531
CNTNAP5
PPM1J
DBI
GRIA1
LRGUK
OTOA
ALS2CR11
SPAG17
TRIM42
PPEF2
ADAMTSL3
SLC28A1
C14orf2
UQCRB
KCNS2
UNC5D
GPR112
SLC6A1
TMEM171
C8A
CDCP2
STEAP2
HTR5A
C1orf158
ARSE
HYDIN
AFAP1L1
LCA5L
MX1
C9orf43
SVOPL
CABP1
MEGF11
EXTL1
TRIM63
GRHL3
NLRP14
XDH
ESYT3
CLSTN2
SLC13A3
RHBDL2
KCNB1
DNAH3
CPA5
DYNC1I1
PFKFB1
PLA2G2F
FGF17
VWA5B1
WNT9B
CACHD1
LAD1
TNNI1
CLIC6
IGF2BP1
GJD2
CLDN14
SIM2
GOLGA6A
SCUBE1
PLA2G4D
CES5A
TCHH
TGM7
LRRC36
FCN2
C9orf116
NLRP4
CYP3A7
CYP11B1
LY6K
LY6E
AC008103.5
FBXO27
NPHS1
CCDC155
MPP3
KRT84
KRT82
BCL6B
RPL26
SHANK2
ITIH3
CYP4A22
PRKAA2
KNCN
FBLIM1
PDPN
CCDC27
IL23R
C1orf87
NTNG1
AKNAD1
HFM1
CADM3
KCNJ9
DDR2
SLC9C2
AXDND1
WDR64
CAPN13
ACTG2
NOSTRIN
AC069154.2
C1QTNF7
PGLYRP4
S100A12
ALPPL2
DCST2
COL6A3
IGFN1
NEK10
FCRL4
NFASC
AIM2
CADPS
ALB
ADAMTS9
DCLK3
C3orf67
IL17RE
IL17RC
PCOLCE2
PPBP
CCDC158
TCF23
DNAJC5G
TGM4
SLC6A20
LRRC2
GRIK3
RHO
OTOP1
CLDN19
FBXW12
CAMKV
MST1R
AGXT2L1
HMGB2
SLC45A2
GPR98
ESM1
CDC20B
ENPP6
TBX20
FAM183B
MYOZ3
BMPER
KIF6
IQUB
ZNF704
COL1A2
C7orf57
SLC30A8
ALDH7A1
FREM1
ZMAT4
TMC1
SVEP1
TRPV6
PTCHD1
PCDH19
FAT3
CCDC67
SLC7A3
ZNF488
SLC16A9
HEPACAM
PKNOX2
FAM123A
VSTM4
SOHLH1
FRMD7
AK8
KIAA1462
FAM194B
HSPA12A
E2F7
SERPINA12
PDZRN4
SLC6A5
PASD1
GPR176
RP11-299H22.3
SVOP
DEPDC4
LRTM2
LARP6
GABRB3
TBATA
CLMP
SCN3B
C12orf28
WDR88
MOGAT2
LMO1
WDR72
ST5
TMEM130
PRTG
C16orf46
PKD1L2
CLEC4D
A2ML1
SLC38A8
WDR16
AGBL1
STRCP1
PLIN1
SCNN1G
NAV2
MYO1A
SCG5
TGM6
MS4A8B
MS4A15
TCP10L2
B4GALNT2
SNRPD1
SUN5
BPIFB6
TBC1D21
RBFOX3
MYO5B
LPO
AQP2
GPD1
NLRP7
TRPV3
KLK2
KLK6
C3P1
TEKT1
BATF2
PBK
GNG4
ACOX2
MOBP
XIRP1
SCN11A
BDKRB2
KCNG4
TXNDC2
LGI3
PHYHIP
CCDC110
NDUFS5
VWA3B
UGT3A2
KCTD19
NPNT
CA7
GRM5
ATP5I
ROR2
ARMC4
CPT1C
GSG1L
IL13
RAB3B
RSPO1
STK32A
PDILT
UMOD
GP2
RNASE2
RNASE3
NPR1
COL22A1
BNC1
ANTXR1
CHRNA5
LDB2
NRG4
C15orf27
LINGO1
MUC17
OTUD7A
FRMPD4
MYRIP
ZPLD1
HMP19
MRAP
FRMPD2
GPRC5C
VSTM2A
KRT78
KRT6C
KRT4
KRT74
NPAS2
LONRF2
TMC7
SLC26A5
HOXB9
TTLL6
SYT9
LSM3
PKHD1
HS6ST2
PYGO1
ALK
NPTX1
KCNK3
KRT15
KRT38
APLN
KSR2
KRT27
SSX6
NLRP5
HEATR7B2
RXFP1
NEUROD2
MAP6
DSCAM
VAT1L
SYCE1
SLFNL1
WDR87
TTC40
ANGPTL7
PRND
KLF17
FRMD5
AQP4
CYP4F11
TLN2
FBXW10
LRRC48
EPHX4
LRRC15
CALB2
ARNT2
IL17D
C2orf54
SNTG2
MS4A10
COL6A5
KRT2
AP002387.1
LVRN
FRG2C
HPSE2
CCDC63
LRRN3
ADAMTS20
RP11-683L23.1
SYT12
STOX2
CST9
GPR113
NLRP13
HSPB7
GPR64
SPATA3
MUC13
C3orf77
TDRD12
41343
C1orf88
C9orf131
SNX31
GLIS1
LINGO2
IGDCC3
SLC26A9
MYO1H
SLCO2A1
FZD4
DNAH12
CATSPERD
CA5A
WFDC5
C1orf126
CSRP2
C1orf127
VWA3A
GRAMD2
ISX
CHRNA7
SCUBE2
PCSK1
GPR156
LINC00521
NR2F1
EIF4E1B
PRIMA1
ETV4
KLHL38
PLEKHD1
CIDEA
PRR18
RP11-107C16.2
YSK4
NCKAP5
FKBP9L
DSCAML1
ZDHHC22
RP1-163G9.1
FAM9B
RIMKLA
RP11-551L14.1
AC114947.1
CASC2
CD163L1
ODF3
FAM75E1
STAP2
PARD6G
ZNF454
VN1R1
RNF212
TMEM151B
C9orf62
DNAJC22
ERBB4
C10orf53
CSRNP3
GDPD4
FAM101A
FOXE1
C1orf173
EXD1
CYP11B2
C2orf71
WSCD1
DNAJB8
SLC17A8
HTR1D
GRM8
NLRP8
NKPD1
NLRP11
TDRD6
RP1-278E11.3
SLC9A4
GPR144
PLD5
CCDC129
LINC00304
C10orf108
SLC47A2
YOD1
HLA-P
MUC16
SLC25A41
TMEM136
HEPHL1
CCDC108
SAGE1
ANKRD62
PNMAL1
TRPC2
ENPP7
IZUMO1
C1S
AC079354.1
FAM87A
CCNYL2
NTM
KCNB2
TSKU
PAPPA
SLC25A18
GJC1
SOX1
IQCA1P1
OTOP2
CALHM3
CALN1
CTNNA3
CCDC60
EPHA10
SYNDIG1L
GRIN2A
COL18A1-AS1
ACSM5
OPCML
LHFP
ACSM2A
AC011443.1
B3GALT5
C3orf15
KIRREL
IQGAP3
LRRC55
DNAH2
TMPRSS2
TBX1
CNTN2
GPR173
ALDH1A3
S100A7A
C1orf130
BPIFC
POU3F2
C15orf55
PIWIL3
PRSS55
CDCA2
ZBTB7C
WT1
RP1-199H16.5
KRT76
FLRT2
FAM169B
MAGEA11
CDNF
SPPL2C
SFTPA2
SCN10A
KPNA7
KRT6B
SV2B
OLFML2A
SHC4
NTF3
SYN3
POU3F1
PRAME
SRL
IFIT1
DNAH14
FAM186A
SLITRK2
KRT5
AGBL4
CYP4F2
BPIFB3
BPIFB4
SLC36A3
CYP4X1
GLDN
KRT3
MYT1L
CLCNKA
XKR5
HPDL
FSD2
CYP27C1
MST1P9
MPPED1
KRT16
C21orf77
KRT14
MAPT
EFCAB6
CYP4A11
TEAD1
CTD-2600O9.1
KRT12
DCC
COL4A1
ATP13A5
ISG15
HAPLN4
ERC2
KBTBD12
THSD4
DNAJB13
C1orf168
DMBT1
COL14A1
DNER
PLA2G2C
NWD1
PLA2G4E
COL4A5
PLA2G2A
ENO4
SLC24A5
SERPINA5
LCTL
COL25A1
C9orf171
NKAIN2
RP11-578F21.5
HILS1
CTB-161K23.1
PRELP
SHISA6
GLRA4
FAM78B
TMC3
GPR179
GJB3
FAM196A
AADACL3
RELN
CLDN4
AL450307.1
GJB5
FAM180A
RP11-113D6.10
FAM90A27P
SH2D5
GJB4
PTPRT
MYBPC1
MYT1
SERPINA3
C11orf92
LINC00523
GRM7
STK31
SLC35F1
RFX8
ANKRD20A19P
POTEF
WNK3
HRH1
SLC30A10
TOMM7
BX284668.1
S100A2
AC079612.1
PCDHB16
LINC00087
AL360004.1
SLC6A17
ADAM32
NEK5
PIWIL2
SLC2A7
C17orf102
ZNF833P
OPALIN
CYP2F1
AL355149.1
COL4A6
ENPP1
MYH6
DNAH10
SLC22A24
PARVA
WDR96
HOXC6
TXNRD3
OCLN
NRAP
ZNF677
ZNF560
ZNF667
MB
ZNF334
SULT1C2
PEG3
RP11-208N14.4
CNGA1
C2CD4A
C20orf203
RD3
TAT
ABCA4
SMOC1
APCDD1L
RYR3
DUSP27
PNMA5
RP11-351J23.1
CAPN8
ECT2L
CCDC162P
PPAPDC1A
RP11-744H18.1
ZYG11A
LRIT2
ECEL1P2
C2orf72
GPRIN2
COL11A2
BTNL2
COL15A1
C6orf10
RP11-380J14.1
CARD16
POTEKP
AIF1
PSORS1C1
RP11-638F5.1
TRIM15
TRIM31
PTCHD2
HLA-G
ASPDH
MOG
AC083899.3
RANBP17
KRT40
KRT25
FAM221B
PSG5
PCDHA2
SPIRE2
C16orf85
AC009236.1
CCDC144NL
AL353997.3
RP11-542P2.1
AC022596.2
AC004790.2
KRT6A
AL592528.1
KRT81
EXOC3L4
RP11-116G8.4
MUC19
RP11-191L9.6
CYS1
C21orf62
C18orf63
LNP1
TRAV10
SNORD17
LINGO4
RP11-641D5.1
C6orf165
RP11-428P16.2
RP11-112J1.1
EMP2
RP11-474D1.3
CTD-2116F7.1
TMEM213
RP11-642P15.1
RP11-394B2.4
CTB-13H5.1
SEC14L6
ZNF705E
LRRC37A11P
SLC6A10P
CAPN14
RP11-480I12.5
RP11-1036E20.9
FER1L6
DCDC2C
TBC1D26
CTC-297N7.7
COL28A1
KCNU1
EFCAB8
BCRP7
GAB4
CELA2B
LACTBL1
RP3-368B9.1
ODZ3
LL22NC03-75H12.2
CTA-299D3.8
CELA3B
RPL23P8
AC093802.1
MTMR9LP
RP11-572P18.1
EBF2
LINC00473
RP11-314P12.2
SMPD4P1
AC003090.1
PLAC2
RP11-467L13.5
TSSC2
RP11-439L8.4
AC104809.2
AC096559.1
HOXD-AS1
RP11-191L9.4
AC114730.3
ANKRD30BP2
AC040963.1
RP11-432N13.3
DAQB-12N14.5
CITF22-49D8.1
RP11-441O15.3
SNX18P15
AC096574.4
XXbac-B476C20.9
CT62
AC003958.1
RFPL1-AS1
AC092619.1
LINC00475
C2CD4D
RP13-258O15.1
ZNF503-AS1
AC022596.6
AC022431.1
LINC00323
SLC9A3P3
RP11-137H2.4
RP11-526D8.7
RP11-359N11.2
CTA-929C8.6
TBCAP1
RP5-983L19.2
RP3-417G15.1
LINC00511
ANHX
AC079779.7
RP11-267C16.1
RP11-107I14.1
RP11-406A20.4
AC114788.2
AC007276.5
RP5-1074L1.1
AC105339.1
COL6A4P2
RP11-108M9.3
HOTAIR
AC073641.2
AL591893.1
LINC00200
ACTG1P9
LINC00452
SFTA3
HOXB-AS5
ZNF492
AC013460.1
KIF25-AS1
RP11-424E7.3
RP11-423O2.1
HERC2P4
RP11-244J10.1
RP11-90J7.3
ANKRD18B
COL6A4P1
AC027612.3
RP5-1198O20.4
CEACAM22P
RP11-54O7.1
RPL34P1
ACTG1P10
AC004863.6
RP11-763B22.9
AC018470.4
RP4-669H2.1
DLX6-AS1
DOC2GP
RP13-16H11.1
AC011899.10
AL132709.8
AC093390.1
AC104782.3
RP11-126O22.1
TMA7
DYTN
RP11-134D3.1
LINC00202
RP11-66B24.2
IL9RP2
AC112198.1
RP11-14N7.2
AC139676.1
ANKRD20A14P
RPL34P27
AC005324.6
RP3-468B3.2
C1orf81
AC113189.5
RP13-614K11.1
RP11-111I12.1
RP1-187B23.1
RP11-570P14.1
AC009302.2
AC116050.1
AC068057.2
CICP13
KBTBD13
TLR12P
RP11-100G15.7
AC105935.1
AC144530.1
AC090505.5
AC003958.2
RP3-439F8.1
AC005152.2
FABP5P7
AF121897.4
RP5-1096D14.2
RP11-374P20.4
SNRPGP10
RP1-101G11.2
BX004987.7
AC092580.4
AC013402.2
RP11-231K24.2
RP11-242G20.1
ANKRD34C
RP11-478H13.2
RP13-444K19.1
SLC25A3P1
RPL26P30
RP11-108L7.11
TMEM106A-AS1
RP11-125B21.2
RP11-175B9.3
BCYRN1
RP5-1063M23.2
RP4-749H3.1
PIEZO1P2
RP11-98L5.2
RP11-280O1.2
AC008268.2
SHISA9
DGCR5
RP4-620F22.2
RP11-66D17.3
ERICH1-AS1
AP003025.2
AC113607.1
RP11-358L16.4
AC105344.2
ABCA17P
BX004987.5
AC005702.1
SCARNA10
RP1-163M9.6
C1orf226
C1orf49
CPHL1P
MOXD2P
CTC-788C1.1
ARHGEF25
RP11-488C13.1
RP11-129B22.1
TDGF1
RP11-796G6.1
INMT
HOGA1
RP11-416O18.1
RP11-1191J2.2
RP11-507E23.1
GUCY2GP
PALM2
AOX2P
C6orf183
CFB
WDR65
RGAG1
CTD-2049J23.2
RP1-93H18.6
AC007163.4
RP11-526L22.1
RP11-466H18.1
ETV5
CRYBB2
LIFR-AS1
RP11-305N23.1
RP11-620J15.2
RP11-279F6.1
KB-1208A12.3
RP11-544A12.8
RP11-348A11.4
RP11-327J17.3
RP11-247C2.2
RP11-844P9.2
RP3-412A9.10
CTD-2313N18.5
KIAA0664P4
CTD-2194D22.4
RP3-468B3.3
RP11-93L9.1
CTB-49A3.5
RP11-148B6.1
CTC-349C3.2
RP11-598F7.4
FER1L5
RP11-586D19.1
CCDC79
CTD-2195M18.1
AACSP1
KIAA1210
RP11-271E2.1
RP11-640N11.2
C8orf17
RP11-230G5.2
RP5-1063M23.1
PRODH2
RP11-253E3.3
AC141928.1
HOXC-AS3
RP11-215A19.1
SHANK3
RP11-531A21.5
SCARNA5
RP11-527N22.1
LINC00599
RP11-666I19.2
SERPINE3
CTD-2281E23.1
CTB-79E8.3
CTD-2292P10.4
PCDHGA8
ETV3L
KRT18P37
SEC16B
KB-1043D8.6
RP11-115J16.1
RP11-34P1.2
RP11-196E1.3
RTL1
RP11-661A12.7
RP13-870H17.3
GRM5-AS1
NOX5
RP11-445F12.1
CYP2A6
PADI6
DDX11L8
ABCC6P1
TRAV1-2
AC008537.2
SNRPEP2
RP11-266O8.1
RP11-554D14.1
RP11-231I16.1
RP11-597A11.4
RP11-70F11.6
RP11-511H9.4
MEG8
ZNF578
NBEAP1
RP11-492D6.3
RP11-638I2.8
CTD-3049M7.1
RP11-140I24.1
RP11-260M19.2
RP11-566K11.2
TMEM179
RP11-463J10.3
CHEK2P2
CTD-2611K5.5
FAM75E3P
RP11-624L4.1
RP11-307C19.1
RP11-1069G10.1
CTD-2071L7.1
RP11-2E17.1
RP11-593F23.1
RP11-566K19.5
RP11-625H11.1
RP11-778O17.4
RP11-158M2.2
RP11-307C19.3
RP11-671M22.5
RP11-211G23.1
RP11-441F2.1
RP11-293B20.2
AC022819.3
LINC00261
RP11-299H22.5
CTD-2587M23.1
RP11-315H15.2
RP11-506G7.1
AP000997.2
RP11-315H15.3
RP11-119F7.5
RP11-1096D5.1
RP11-293B20.1
RP1-140K8.5
RP11-23N2.4
AC004158.3
RP11-266L9.1
RP11-143N13.1
RP11-243E13.1
RP11-731J8.2
RP1-140C12.2
RP11-744I24.1
RP11-795F19.1
RP11-805I24.1
RP11-13L2.4
ANKRD26P1
MUC22
RP11-160C18.2
AC011525.2
RP11-626K17.3
SUB1P3
RP11-189E14.4
RP11-352D13.6
RP4-668J24.2
RP4-555D20.2
RP11-90P13.1
RP1-265C24.8
IL9RP4
DOC2B
CTD-2135D7.2
RP11-28G8.1
RP11-85B7.2
RP11-156P1.1
AC002347.2
CTD-2206N4.4
RP1-37N7.1
NOS2P1
RP13-270P17.1
SNRPGP2
MYH4
CTC-525D6.1
RP11-4F22.2
RP11-218M11.4
RP11-156L14.1
RP11-271K11.5
TBC1D3P5
PREX2
MOV10L1
PCDHB4
SERTAD4
MT3
REM1
ANGPT2
R3HDML
PCDH11X
ZDHHC15
WISP1
COMP
TSPAN12
HPX
GHR
KNG1
HHLA2
IL1RL2
SLC5A9
GCM2
BPIFB9P
IGLL1
COX7B
RTBDN
DDC
RXFP2
TRPC4
FST
AMHR2
DGKB
CGREF1
SHROOM3
PIK3C2G
TTC6
KCNH5
AK7
DUOX2
STAC2
PRDM16
PLA1A
SYTL5
GINS4
RP11-35N6.1
CCDC81
SCHIP1
SPARCL1
C4orf19
MAGEC1
CIB4
WDR66
CD1E
ZNF233
FGFR4
KLHL10
LRP5
DNASE1L3
HEYL
NDST3
HHIP
NDUFS4
GPR111
RAET1E
KIAA0895
SBSPON
CCDC38
CCDC68
NXN
KLK11
SCARA5
PLA2G4F
SH3TC2
SHE
DCDC5
ACOT12
CES3
SUSD5
ADCY6
FAM26E
PRSS42
RP11-111M22.2
CNGA2
RALYL
DRD1
MC2R
NRG3
NLRP9
KTN1-AS1
VSIG10L
SERPINA11
BAGE2
TMEM247
RP11-687M24.3
LIN28B
KIR2DL4
DPY19L2P1
TEAD4
ARHGEF15
NOS1AP
RBM20
RP1-153P14.8
AADACL4
ZSCAN5C
PCDHA9
RP11-689P11.2
AC100793.2
ACSM4
RP11-465B22.3
AC018804.4
AC012318.1
AC026954.6
SALL1P1
AC005224.2
RP11-147O5.1
SCAND3
CSPG4P5
LINC00263
ARHGEF38
CYMP
ADAMTS9-AS2
TUBA4B
RP11-434C1.1
CTB-174D11.1
RP11-304F15.4
AC002472.14
KIAA1456
SEPP1
RP11-328L11.1
KRTAP5-9
RP11-129J12.2
CTB-31N19.2
AC068831.8
KRT8P9
CTD-2008A1.2
RP11-24M17.4
RP11-55K13.1
RP11-677O4.2
CES1P2
CTD-2083E4.4
[truncated: 68 more rows]

## Sheet: Gene_raw_no_remDup_25
SEMA3F
CFTR
MYH16
HECW1
KLHL13
CYP26B1
SLC7A2
CALCR
THSD7A
TMEM98
YBX2
KRT33A
MYH13
PROM1
NOS2
DNAH9
SLC13A2
RHBDF1
PAX7
MASP2
IYD
MLXIPL
SLC6A13
PRSS3
SLC7A14
GPRC5A
STMN4
CHDH
IGF1
ATP1A2
PHLDB1
SYT13
CPS1
C8B
INSRR
NR2E3
CYP46A1
CASR
DNAH5
RAI14
PSMA4
TNC
BARX2
DSG2
ANO2
ROS1
LAMC3
FSTL4
LAMA3
SPO11
CHRDL2
PHF21B
GYG2
LAMC2
PTPRU
ARSF
LTK
AHRR
LIMCH1
ATP2C2
CDON
EYA2
BCAS1
GLP2R
ERBB3
MPPED2
CLDN18
EML1
ACSM2B
PHKA1
REEP1
TRPC7
GPR116
ABCC9
GAL
MAOB
GUCY2C
PTPN3
FRMPD1
PTPN21
SLC12A3
TRIP13
TRPC5
ADAM11
FERMT2
CD5L
CDHR2
CA12
WSCD2
WNT8B
MOCOS
ATP12A
RGS11
CAPN6
DCX
ACTN2
SMC1B
ITGA8
LAMP3
ADCY2
DBC1
BPIFB2
CLUL1
CDH17
RIMS1
DCT
SCTR
CACNA1S
LRP2
MPP4
GRHL2
NKAIN1
COL16A1
APOB
EFR3B
GCKR
IGSF9
AQP6
FAT2
HSD17B2
PPEF1
MMP2
NID2
PIR
ASAP3
DNMT3B
FER1L4
EPB41L1
SLC15A1
ARHGAP28
F11
C20orf26
OAS1
CHGB
TBX5
NOS1
FXYD3
OTUB2
LEPREL1
LAMB4
NRCAM
SLC26A4
SLC26A3
RAPGEF4
TF
PITPNM3
MYH7
DAZL
MYL6
CDC45
GABRP
KRT31
EPB41L4B
PDE6C
TLL2
TDRD1
MYO3A
KCNK16
PGC
IGF2-AS
CECR2
PLA2G3
41520
SLC5A1
SLC5A4
DMC1
TIMP3
RASD2
RBFOX2
PNPLA3
KCNK10
C14orf166B
CHGA
SIX4
GALNTL1
ERH
DHRS2
VSX1
SGK2
HNF4A
SALL4
BMP7
SEL1L2
MYLK2
FERMT1
PDYN
PLCB4
PAK7
SYNDIG1
ST8SIA5
LIPG
LAMA1
MID1
GUCY2F
SRPX
PLS3
ASB9
GPR50
GABRE
ITIH6
SRPX2
TAF7L
NALCN
FGF9
CCDC113
PRSS54
FOXF1
ZP2
CRYM
AQP8
TOX3
SLC6A2
IQCH
RASL12
IGDCC4
RP5-1086D14.1
TTC23
CD276
TGM5
TJP1
EYA1
ESRP1
ANXA13
SH2D4A
NEFM
TULP2
NOVA2
CLC
THEG
PLEKHA4
GAPDHS
C7orf63
DLX5
ATP6V0A4
MET
VIPR2
EVX1
FAM188B
GHRHR
PAX4
POU6F2
SLC1A1
ECM2
LHX6
NCS1
CXCL12
SORCS1
KRT37
ALDH3A1
ASIC2
HNF1B
COL1A1
SGCA
MPP2
MYH1
KIAA1211
RPL34
AADAT
SH3D19
FAM149A
DDX25
MS4A4A
C11orf41
ELMOD1
DAO
TSPAN11
CYP27B1
PRMT8
OAS3
OAS2
GYS2
AICDA
RFX4
COL12A1
TPD52L1
TULP1
RHAG
CAP2
BVES
COL9A1
EYA4
GPR126
UNC93A
SLC22A2
PDE10A
SMOC2
LAMA4
SLC4A9
PDE8B
GRM6
CDH6
NPR3
AGXT2
LIFR
WWC1
MORC1
ROPN1B
PEX5L
TANC1
EFEMP1
DNAH6
IGFBP5
HSPE1
PRKAG3
SMYD1
SLC9A2
MLPH
ATP6V1B1
TNR
PAPPA2
ERRFI1
PRAMEF1
PRAMEF12
OLFML3
NR5A2
ST6GALNAC5
MFAP2
ACTL8
IGSF21
PLA2G2D
KIF17
ARTN
TSPAN1
C1orf129
NEK2
CHRNB4
CASC1
ATP10B
ADGB
NDUFB3
GDA
C2orf40
TRIM67
ONECUT2
PPP4R4
ESRRB
IFIT3
CPN1
TNN
TEX11
ARR3
KIAA1217
IQSEC3
ENOX1
GLT8D2
TBX4
TEX14
RGSL1
CSTA
MAPK8IP1
CPXM2
CSMD2
HPCA
PAEP
OBP2A
PLG
LDB3
WIPF3
DNAI1
AKR1D1
CHST3
RASSF8
GUCY1B2
ITIH5
PLP1
GPR83
INHA
CTCFL
WFDC3
SLC12A5
ARHGAP40
MATN4
RBPJL
PCK1
HIF3A
PSG8
GRM4
BTN1A1
SLC17A3
SPDEF
TCP11
DNAH8
KLHL31
COL21A1
RP11-467L20.10
PIWIL1
C17orf53
NDUFA1
SOX9
TEKT3
MYH2
RPL23
PCSK2
BPIFB1
F10
PROZ
KRT36
WNK4
IFI6
PRDM7
AIF1L
COX7C
MASP1
BEST3
PTPRB
TRPV5
PLA2G5
KDR
C22orf24
CPA4
FOXP2
PDE11A
GDF2
CGNL1
DLL4
THAP10
TPH1
E2F8
FAM64A
AIPL1
MMP28
KLK10
CDO1
LBP
PRRG3
GALNT8
GDPD2
CNN1
LRCH2
ACSBG2
STK33
UNC13A
HRC
SULT4A1
SAG
COL5A1
CYP2E1
ASS1
PRDM12
GMFG
ARHGEF16
DUSP9
PKDREJ
FAM22F
FBP2
TTLL9
BPIFA3
EDA2R
GALNTL2
ANO1
MAP1B
KRT34
KRT33B
RHPN2
GAS2L2
HHLA1
IQCA1
XAF1
RGS22
MATN2
SNAP25
RHBG
NES
LPIN3
DMGDH
KANK4
SLC14A2
PDE6A
ATP8A2
MTUS2
RNF17
GPR12
MYH8
DCLK1
EPSTI1
STARD13
RNF128
MYO18B
ZDHHC8P1
SPINK5
TEX15
UNC79
COX16
MRO
CHL1
TRPM1
REG4
CHIA
HMGCS2
RSAD2
CMPK2
CRB1
ERN2
LRP4
DSG3
PDGFRA
CLDN10
DZIP1
ADAMTS8
KLB
ANXA1
FAM71F1
EHF
FAM186B
KRT85
PPP1R1A
FAIM2
KRT7
BCMO1
KCNK1
SLC19A3
ARMC9
ALDH1L2
STAB2
SCEL
EDNRB
GPNMB
MMD2
CIB2
MYCBPAP
SCN2A
GAD2
TXN
DAB2IP
ANGPTL2
GARNL3
NR5A1
CTSL2
DMRT1
TFAP2A
SLC22A7
CAPN11
TMPRSS4
TRIM29
POU2F3
UNC13C
ITGA11
PAQR5
LRRC49
SMAD6
SLC28A2
STRA6
CYP19A1
SEMA6D
BRDT
IFI44L
IFI44
RP11-122C9.1
CLCA2
LHCGR
BTBD16
PLCE1
RBP4
OIT3
ADAMTS14
RPS24
MYPN
AOX1
HERC5
FGF2
BMPR1B
FRAS1
COL2A1
LRIG3
TPH2
LGR5
TMEM132B
FOXN4
NOVA1
RDH12
ESR2
GCNT3
SRP14
BCL2A1
CYP11A1
CCDC33
RLBP1
WDR93
C15orf42
NTRK3
ST8SIA2
ABCC12
MARVELD3
ADAMTS18
CDH13
ADAD2
RASL10B
UNC45B
RHBDL3
ABCA8
GREB1L
SLC13A5
CCDC40
MAPK4
GRB7
ARL5C
PPAP2C
IFITM3
HUNK
IGLON5
PADI3
FHAD1
PADI1
EPHA2
MYOM3
IL22RA1
C1orf94
TINAGL1
CYP4B1
DMRTB1
SLC44A3
FNDC7
GJA5
ILDR2
ADCY10
PVRL4
FAM163A
HMCN1
LHX9
ANXA9
KCNH1
VASH2
HHIPL2
FLG2
CRNN
S100A8
NUP210L
REN
PLEKHA6
ABCG8
DQX1
NPHP1
CNGA3
SCN1A
SLC4A10
UNC80
ABCA12
TRPM8
IL17RD
COL8A1
MYH15
NR1I2
ALDH1L1
AHSG
ANK2
UGT3A1
TSLP
MEGF10
GABRB2
GLRA1
MYLK4
DCDC2
SLC17A4
MLIP
CYP39A1
GABRR1
PNLDC1
SLC22A3
EGFR
SRCRB4D
ZAN
SHROOM2
CCNB3
SLC16A2
CXorf36
HTR2C
IGSF1
GPC3
MAGEA4
GABRQ
CHRNB3
STAR
ST18
GSDMC
FAM135B
NTRK2
SHC3
CACNA1B
LRIT1
HABP2
PLEKHS1
INA
ADAM12
SLC5A12
SERPING1
P4HA3
GGTLC1
SLC22A8
TMC2
ZP1
KIAA1755
C20orf152
HMGA2
FCGR1A
FAM124A
LYPD6B
CNDP1
DLG2
DOCK1
FREM2
GPR158
CACNA1C
MAT1A
ALLC
ADAMTS12
CCDC3
ANO4
AKR1C2
ITIH2
SLC35F4
ASTN1
PTPN14
GRID2
ATG10
PLEKHH2
DDX4
CNTNAP4
NRSN1
LGI2
TEKT5
PLA2R1
GPR110
PLEKHG4B
FBXL2
GOLGA8IP
PTPRD
CNKSR3
FAM92B
SPHKAP
DDAH1
ANKFN1
ANKRD29
THY1
ROBO4
ABI3BP
ABCA9
UCHL1
GPR26
C10orf90
PDLIM3
SORBS2
PDE1C
ATP5J
FGD5
PIEZO2
USP43
CA10
41531
CNTNAP5
PPM1J
DBI
GRIA1
LRGUK
OTOA
ALS2CR11
SPAG17
TRIM42
PPEF2
ADAMTSL3
C14orf2
UQCRB
KCNS2
UNC5D
GPR112
SLC6A1
TMEM171
C8A
CDCP2
STEAP2
HTR5A
C1orf158
ARSE
HYDIN
AFAP1L1
LCA5L
MX1
C9orf43
SVOPL
CABP1
MEGF11
EXTL1
TRIM63
GRHL3
NLRP14
XDH
ESYT3
CLSTN2
SLC13A3
RHBDL2
KCNB1
DNAH3
CPA5
DYNC1I1
PFKFB1
PLA2G2F
FGF17
VWA5B1
SLC5A11
CACHD1
LAD1
TNNI1
CLIC6
IGF2BP1
GJD2
CLDN14
SIM2
GOLGA6A
SCUBE1
PLA2G4D
CES5A
TCHH
TGM7
LRRC36
FCN2
C9orf116
NLRP4
CYP3A7
CYP11B1
LY6K
LY6E
AC008103.5
FBXO27
NPHS1
CCDC155
MPP3
KRT84
KRT82
BCL6B
RPL26
SHANK2
ITIH3
CYP4A22
PRKAA2
KNCN
FBLIM1
PDPN
CCDC27
IL23R
C1orf87
NTNG1
HFM1
CADM3
KCNJ9
DDR2
SLC9C2
AXDND1
WDR64
CAPN13
ACTG2
NOSTRIN
AC069154.2
C1QTNF7
PGLYRP4
S100A12
ALPPL2
DCST2
COL6A3
IGFN1
NEK10
FCRL4
NFASC
AIM2
CADPS
ALB
ADAMTS9
DCLK3
C3orf67
IL17RE
IL17RC
PCOLCE2
PPBP
CCDC158
TCF23
DNAJC5G
TGM4
SLC6A20
LRRC2
GRIK3
RHO
OTOP1
CLDN19
FBXW12
CAMKV
MST1R
AGXT2L1
HMGB2
SLC45A2
GPR98
ESM1
CDC20B
ENPP6
TBX20
FAM183B
BMPER
KIF6
IQUB
ZNF704
COL1A2
C7orf57
SLC30A8
ALDH7A1
FREM1
ZMAT4
TMC1
SVEP1
TRPV6
PTCHD1
PCDH19
FAT3
CCDC67
SLC7A3
ZNF488
SLC16A9
HEPACAM
PKNOX2
FAM123A
VSTM4
SOHLH1
FRMD7
AK8
KIAA1462
FAM194B
HSPA12A
E2F7
SERPINA12
PDZRN4
SLC6A5
PASD1
GPR176
RP11-299H22.3
SVOP
DEPDC4
LRTM2
LARP6
GABRB3
CLMP
SCN3B
C12orf28
WDR88
MOGAT2
LMO1
WDR72
ST5
TMEM130
PRTG
C16orf46
PKD1L2
CLEC4D
A2ML1
SLC38A8
WDR16
AGBL1
STRCP1
PLIN1
SCNN1G
NAV2
MYO1A
SCG5
TGM6
MS4A8B
MS4A15
TCP10L2
B4GALNT2
SNRPD1
SUN5
BPIFB6
TBC1D21
RBFOX3
MYO5B
LPO
AQP2
GPD1
NLRP7
TRPV3
KLK2
KLK6
C3P1
TEKT1
BATF2
GNG4
ACOX2
MOBP
XIRP1
SCN11A
BDKRB2
KCNG4
TXNDC2
LGI3
PHYHIP
CCDC110
NDUFS5
VWA3B
UGT3A2
KCTD19
NPNT
GRM5
ATP5I
ROR2
ARMC4
CPT1C
GSG1L
IL13
RAB3B
RSPO1
STK32A
PDILT
UMOD
GP2
RNASE2
RNASE3
NPR1
COL22A1
BNC1
ANTXR1
CHRNA5
LDB2
NRG4
C15orf27
LINGO1
MUC17
OTUD7A
FRMPD4
MYRIP
ZPLD1
HMP19
MRAP
FRMPD2
GPRC5C
VSTM2A
KRT78
KRT6C
KRT4
KRT74
NPAS2
LONRF2
TMC7
SLC26A5
HOXB9
TTLL6
SYT9
LSM3
PKHD1
HS6ST2
PYGO1
ALK
NPTX1
KCNK3
KRT15
KRT38
APLN
KSR2
KRT27
SSX6
NLRP5
HEATR7B2
RXFP1
NEUROD2
MAP6
DSCAM
VAT1L
SYCE1
SLFNL1
WDR87
TTC40
ANGPTL7
KLF17
FRMD5
AQP4
CYP4F11
TLN2
FBXW10
LRRC48
EPHX4
LRRC15
CALB2
ARNT2
IL17D
C2orf54
SNTG2
MS4A10
COL6A5
KRT2
AP002387.1
LVRN
FRG2C
HPSE2
CCDC63
LRRN3
ADAMTS20
RP11-683L23.1
SYT12
STOX2
CST9
GPR113
NLRP13
HSPB7
GPR64
SPATA3
MUC13
C3orf77
TDRD12
41343
C9orf131
SNX31
GLIS1
LINGO2
IGDCC3
SLC26A9
MYO1H
SLCO2A1
FZD4
DNAH12
CATSPERD
CA5A
WFDC5
C1orf126
C1orf127
VWA3A
GRAMD2
ISX
CHRNA7
SCUBE2
PCSK1
GPR156
LINC00521
NR2F1
EIF4E1B
PRIMA1
ETV4
KLHL38
PLEKHD1
CIDEA
PRR18
RP11-107C16.2
YSK4
NCKAP5
FKBP9L
DSCAML1
RP1-163G9.1
FAM9B
RIMKLA
RP11-551L14.1
AC114947.1
CASC2
CD163L1
ODF3
FAM75E1
STAP2
ZNF454
VN1R1
RNF212
TMEM151B
C9orf62
DNAJC22
ERBB4
C10orf53
CSRNP3
GDPD4
FAM101A
FOXE1
CYP11B2
C2orf71
WSCD1
DNAJB8
SLC17A8
HTR1D
GRM8
NLRP8
NKPD1
NLRP11
TDRD6
RP1-278E11.3
SLC9A4
GPR144
PLD5
CCDC129
LINC00304
C10orf108
SLC47A2
YOD1
MUC16
SLC25A41
TMEM136
HEPHL1
CCDC108
SAGE1
ANKRD62
PNMAL1
TRPC2
ENPP7
IZUMO1
C1S
AC079354.1
FAM87A
CCNYL2
NTM
KCNB2
TSKU
PAPPA
GJC1
IQCA1P1
OTOP2
CALHM3
CALN1
CTNNA3
CCDC60
EPHA10
SYNDIG1L
GRIN2A
COL18A1-AS1
ACSM5
OPCML
LHFP
ACSM2A
AC011443.1
B3GALT5
C3orf15
KIRREL
IQGAP3
LRRC55
DNAH2
TMPRSS2
TBX1
CNTN2
GPR173
ALDH1A3
S100A7A
POU3F2
C15orf55
PIWIL3
PRSS55
CDCA2
ZBTB7C
WT1
RP1-199H16.5
KRT76
FLRT2
FAM169B
MAGEA11
PPIL6
CDNF
SPPL2C
SFTPA2
SCN10A
KPNA7
KRT6B
SV2B
OLFML2A
SHC4
NTF3
SYN3
POU3F1
PRAME
SRL
IFIT1
DNAH14
FAM186A
SLITRK2
KRT5
AGBL4
CYP4F2
BPIFB3
BPIFB4
SLC36A3
CYP4X1
GLDN
KRT3
MYT1L
CLCNKA
XKR5
HPDL
FSD2
CYP27C1
MST1P9
MPPED1
KRT16
C21orf77
KRT14
MAPT
EFCAB6
CYP4A11
TEAD1
CTD-2600O9.1
KRT12
DCC
COL4A1
ATP13A5
ISG15
TMEM8C
HAPLN4
ERC2
KBTBD12
THSD4
DNAJB13
C1orf168
AC002472.13
DMBT1
COL14A1
DNER
PLA2G2C
NWD1
PLA2G4E
COL4A5
ENO4
SERPINA5
LCTL
COL25A1
C9orf171
NKAIN2
RP11-578F21.5
HILS1
CTB-161K23.1
PRELP
SHISA6
GLRA4
FAM78B
TMC3
GPR179
GJB3
FAM196A
AADACL3
RELN
AL450307.1
FAM180A
RP11-113D6.10
FAM90A27P
SH2D5
GJB4
PTPRT
MYBPC1
MYT1
SERPINA3
C11orf92
LINC00523
GRM7
STK31
SLC35F1
RFX8
ANKRD20A19P
WNK3
HRH1
SLC30A10
TOMM7
S100A2
AC079612.1
LINC00087
AL360004.1
SLC6A17
ADAM32
NEK5
PIWIL2
SLC2A7
C17orf102
OPALIN
AL355149.1
COL4A6
ENPP1
MYH6
DNAH10
PARVA
WDR96
HOXC6
TXNRD3
OCLN
NRAP
ZNF677
ZNF560
ZNF667
MB
ZNF334
SULT1C2
PEG3
C2CD4A
C20orf203
RD3
TAT
ABCA4
SMOC1
APCDD1L
RYR3
DUSP27
PNMA5
RP11-351J23.1
CAPN8
ECT2L
CCDC162P
PPAPDC1A
RP11-744H18.1
AL078633.1
ZYG11A
LRIT2
ECEL1P2
C2orf72
GPRIN2
COL11A2
BTNL2
COL15A1
C6orf10
RP11-380J14.1
CARD16
POTEKP
AIF1
PSORS1C1
RP11-638F5.1
TRIM15
TRIM31
PTCHD2
HLA-G
ASPDH
MOG
AC083899.3
RANBP17
KRT40
KRT25
FAM221B
PSG5
PCDHA2
SPIRE2
AC009236.1
AL353997.3
RP11-542P2.1
AC022596.2
AC004790.2
KRT6A
AL592528.1
KRT81
EXOC3L4
RP11-116G8.4
MUC19
RP11-191L9.6
CYS1
C21orf62
C18orf63
LNP1
TRAV10
SNORD17
LINGO4
RP11-641D5.1
C6orf165
RP11-428P16.2
RP11-112J1.1
EMP2
RP11-474D1.3
CTD-2116F7.1
TMEM213
RP11-642P15.1
RP11-394B2.4
CTB-13H5.1
SEC14L6
ZNF705E
LRRC37A11P
SLC6A10P
CAPN14
RP11-480I12.5
FER1L6
DCDC2C
RP11-428C6.1
TBC1D26
CTC-297N7.7
COL28A1
KCNU1
EFCAB8
BCRP7
GAB4
CELA2B
LACTBL1
RP3-368B9.1
ODZ3
LL22NC03-75H12.2
CTA-299D3.8
RPL23P8
AC093802.1
MTMR9LP
RP11-572P18.1
EBF2
LINC00473
RP11-314P12.2
SMPD4P1
AC003090.1
PLAC2
RP11-467L13.5
TSSC2
EFCAB6-AS1
RP11-439L8.4
AC104809.2
AC096559.1
HOXD-AS1
AC114730.3
AC040963.1
RP11-432N13.3
DAQB-12N14.5
CITF22-49D8.1
RP11-441O15.3
SNX18P15
AC096574.4
XXbac-B476C20.9
CT62
AC003958.1
RFPL1-AS1
AC092619.1
LINC00475
C2CD4D
RP13-258O15.1
ZNF503-AS1
AC022596.6
AC022431.1
LINC00323
SLC9A3P3
RP11-137H2.4
RP11-526D8.7
RP11-359N11.2
CTA-929C8.6
TBCAP1
LINC00371
RP5-983L19.2
RP3-417G15.1
LINC00511
ANHX
AC079779.7
RP11-107I14.1
RP11-406A20.4
AC114788.2
AC007276.5
AC105339.1
COL6A4P2
RP11-108M9.3
HOTAIR
AL591893.1
LINC00200
ACTG1P9
LINC00452
SFTA3
HOXB-AS5
KIF25-AS1
RP11-424E7.3
RP11-423O2.1
HERC2P4
RP11-244J10.1
RP11-90J7.3
ANKRD18B
COL6A4P1
RP5-1198O20.4
CEACAM22P
RPL34P1
ACTG1P10
AC004863.6
RP11-763B22.9
AC018470.4
DLX6-AS1
DOC2GP
RP13-16H11.1
AC011899.10
AC093390.1
AC104782.3
RP11-126O22.1
TMA7
DYTN
RP11-134D3.1
LINC00202
RP11-66B24.2
IL9RP2
AC112198.1
AC139676.1
ANKRD20A14P
RPL34P27
AC005324.6
RP3-468B3.2
C1orf81
AC113189.5
RP1-187B23.1
RP11-570P14.1
AC116050.1
AC068057.2
CICP13
KBTBD13
TLR12P
RP11-100G15.7
AC105935.1
AC144530.1
AC090505.5
AC003958.2
RP3-439F8.1
AC005152.2
FABP5P7
AF121897.4
RP5-1096D14.2
RP11-374P20.4
SNRPGP10
RP1-101G11.2
AC092580.4
AC013402.2
RP11-231K24.2
RP11-242G20.1
ANKRD34C
RP11-478H13.2
RP13-444K19.1
SLC25A3P1
RPL26P30
TMEM106A-AS1
RP11-175B9.3
BCYRN1
RP4-749H3.1
PIEZO1P2
RP11-98L5.2
RP11-280O1.2
AC008268.2
SHISA9
DGCR5
RP4-620F22.2
RP11-66D17.3
ERICH1-AS1
AP003025.2
AC113607.1
RP11-358L16.4
AC105344.2
ABCA17P
BX004987.5
AC005702.1
SCARNA10
RP1-163M9.6
C1orf226
C1orf49
MOXD2P
CTC-788C1.1
ARHGEF25
RP11-488C13.1
RP11-129B22.1
TDGF1
RP11-796G6.1
INMT
HOGA1
RP11-1191J2.2
STRC
RP11-507E23.1
GUCY2GP
PALM2
AOX2P
C6orf183
CFB
WDR65
CTD-2049J23.2
RP1-93H18.6
AC007163.4
RP11-526L22.1
RP11-466H18.1
ETV5
CRYBB2
LIFR-AS1
RP11-305N23.1
RP11-620J15.2
RP11-279F6.1
KB-1208A12.3
RP11-544A12.8
RP11-327J17.3
RP11-247C2.2
RP11-844P9.2
CTD-2313N18.5
KIAA0664P4
CTD-2194D22.4
RP3-468B3.3
RP11-93L9.1
CTB-49A3.5
RP11-148B6.1
CTC-349C3.2
RP11-598F7.4
FER1L5
RP11-586D19.1
CCDC79
CTD-2195M18.1
AACSP1
KIAA1210
RP11-271E2.1
RP11-640N11.2
C8orf17
RP5-1063M23.1
PRODH2
RP11-253E3.3
AC141928.1
HOXC-AS3
RP11-215A19.1
SHANK3
RP11-531A21.5
SCARNA5
RP11-527N22.1
LINC00599
RP11-666I19.2
CTD-2281E23.1
CTB-79E8.3
CTD-2292P10.4
PCDHGA8
ETV3L
RP11-177H13.2
KRT18P37
SEC16B
KB-1043D8.6
RP11-34P1.2
RP11-196E1.3
RTL1
RP11-661A12.7
RP13-870H17.3
GRM5-AS1
NOX5
CYP2A6
PADI6
DDX11L8
ABCC6P1
TRAV1-2
AC008537.2
SNRPEP2
RP11-266O8.1
RP11-554D14.1
RP11-231I16.1
RP11-597A11.4
RP11-70F11.6
RP11-511H9.4
ZNF578
NBEAP1
RP11-492D6.3
RP11-638I2.8
CTD-3049M7.1
RP11-140I24.1
RP11-566K11.2
TMEM179
RP11-463J10.3
CTD-2611K5.5
FAM75E3P
RP11-624L4.1
RP11-307C19.1
RP11-1069G10.1
CTD-2071L7.1
RP11-2E17.1
RP11-593F23.1
RP11-625H11.1
RP11-778O17.4
RP11-158M2.2
RP11-307C19.3
RP11-671M22.5
RP11-211G23.1
RP11-441F2.1
RP11-293B20.2
LINC00261
RP11-299H22.5
CTD-2587M23.1
RP11-315H15.2
RP11-506G7.1
AP000997.2
RP11-315H15.3
RP11-119F7.5
RP11-1096D5.1
RP1-140K8.5
RP11-23N2.4
AC004158.3
RP11-266L9.1
RP11-143N13.1
RP11-243E13.1
RP11-731J8.2
RP1-140C12.2
RP11-252A24.3
RP11-744I24.1
RP11-795F19.1
RP11-805I24.1
RP11-13L2.4
ANKRD26P1
MUC22
RP11-160C18.2
RP11-345M22.2
AC011525.2
RP11-626K17.3
SUB1P3
RP11-352D13.6
RP4-668J24.2
RP4-555D20.2
RP11-90P13.1
IL9RP4
DOC2B
CTD-2135D7.2
RP11-28G8.1
RP11-85B7.2
RP11-156P1.1
AC002347.2
CTD-2206N4.4
RP1-37N7.1
NOS2P1
RP13-270P17.1
SNRPGP2
MYH4
CTC-525D6.1
RP11-218M11.4
RP11-156L14.1
TBC1D3P5
MOV10L1
PCDHB4
SERTAD4
MT3
REM1
ANGPT2
R3HDML
PCDH11X
ZDHHC15
WISP1
COMP
TSPAN12
LRP2BP
HPX
GHR
KNG1
HHLA2
IL1RL2
SLC5A9
GCM2
BPIFB9P
IGLL1
COX7B
RTBDN
RXFP2
TRPC4
FST
DGKB
CGREF1
PIK3C2G
TTC6
MDGA2
KCNH5
AK7
DUOX2
PRDM16
PLA1A
SYTL5
GINS4
RP11-35N6.1
SCHIP1
SPARCL1
C4orf19
MAGEC1
CIB4
WDR66
CD1E
ZNF233
KLHL10
LRP5
DNASE1L3
HEYL
NDST3
NDUFS4
GPR111
KIAA0895
SBSPON
C8orf34
CCDC68
NXN
KLK11
PLA2G4F
SH3TC2
SHE
DCDC5
ACOT12
CES3
SUSD5
ADCY6
PRSS42
RP11-111M22.2
CNGA2
RALYL
DRD1
MC2R
NRG3
NLRP9
VSIG10L
SERPINA11
BAGE2
TMEM247
LIN28B
KIR2DL4
DPY19L2P1
TEAD4
ARHGEF15
NOS1AP
RP1-153P14.8
AADACL4
ZSCAN5C
PCDHA9
RP11-689P11.2
AC100793.2
ACSM4
AC012318.1
AC026954.6
SALL1P1
AC005224.2
SCAND3
CSPG4P5
RP11-86H7.7
LINC00263
CYMP
ADAMTS9-AS2
TUBA4B
RP11-434C1.1
RP11-304F15.4
AC002472.14
KIAA1456
RP11-328L11.1
KRTAP5-9
RP11-129J12.2
CTB-31N19.2
AC068831.8
CTD-2008A1.2
RP11-279F6.3
RP11-24M17.4
RP11-356B18.2
CHST9-AS1
RP11-677O4.2
CES1P2
RP1-58B11.1
TIE1
TRO
MECOM
SLC10A1
OGN
TPO
TECTB
MLANA
SEC16B
INHBA
SLC9A5
ALPK3
TTLL7
CILP
SLC47A1
RXRG
SYT14
CCDC150
ITGA9
STXBP5L
SLC39A12
CYP17A1
CABYR
GPR15
HTR4
LDHC
KRT24
CTNND2
AC068020.1
CCDC36
KRT28
C1orf101
GTF2H5
S100A16
GREB1
SLC28A3
RORB
TDRG1
ARSH
NF1P6
RP5-1119D9.4
RP1-153P14.5
RP11-248C1.2
RP13-137A17.4
BPIFB5P
RP11-288E14.2
RP4-764D2.1
RP4-800G7.1
EXTL3-AS1
USP51
RP11-656G20.1
RP11-485O10.3
RP11-361M10.3
RP11-102M11.2
RP11-703M24.5
GABRA3
STYK1
AFP
KIF4A
JPH4
SERPINA4
CDR2L
PHOX2B
GABRA4
IRX4
CD207
SFTPA1
MYO5C
ACE2
C20orf151
MATN3
MEIS2
COL4A2
CDK15
SERPINA10
CYP1A1
TOM1L1
RGS16
IRAK1BP1
ARHGAP36
WDR31
RGR
MYL3
CMYA5
EGFLAM
CPA6
BTNL9
SYNPO2L
[truncated: 21 more rows]

## Sheet: Gene_raw_no_remDup_0
SEMA3F
CFTR
MYH16
HECW1
KLHL13
CYP26B1
SLC7A2
CALCR
THSD7A
TMEM98
YBX2
KRT33A
MYH13
PROM1
NOS2
DNAH9
SLC13A2
RHBDF1
PAX7
MASP2
IYD
MLXIPL
SLC6A13
PRSS3
SLC7A14
GPRC5A
STMN4
CHDH
IGF1
ATP1A2
PHLDB1
SYT13
CPS1
C8B
INSRR
NR2E3
CYP46A1
CASR
DNAH5
RAI14
PSMA4
TNC
BARX2
DSG2
ANO2
ROS1
LAMC3
FSTL4
LAMA3
SPO11
CHRDL2
PHF21B
GYG2
LAMC2
PTPRU
ARSF
LTK
AHRR
LIMCH1
ATP2C2
CDON
EYA2
BCAS1
GLP2R
MCM10
ERBB3
MPPED2
CLDN18
EML1
PHKA1
REEP1
TRPC7
GPR116
ABCC9
GAL
MAOB
GUCY2C
PTPN3
FRMPD1
PTPN21
SLC12A3
TRIP13
TRPC5
ADAM11
FERMT2
CD5L
CDHR2
CA12
WSCD2
WNT8B
MOCOS
ATP12A
RGS11
CAPN6
DCX
ACTN2
SMC1B
ITGA8
LAMP3
ADCY2
DBC1
BPIFB2
CLUL1
CDH17
RIMS1
DCT
SCTR
CACNA1S
LRP2
MPP4
GRHL2
NKAIN1
COL16A1
APOB
EFR3B
GCKR
IGSF9
AQP6
FAT2
HSD17B2
PPEF1
MMP2
NID2
PIR
ASAP3
DNMT3B
FER1L4
EPB41L1
SLC15A1
ARHGAP28
F11
C20orf26
OAS1
CHGB
TBX5
NOS1
FXYD3
OTUB2
LEPREL1
LAMB4
NRCAM
SLC26A4
SLC26A3
RAPGEF4
TF
PITPNM3
MYH7
DAZL
MYL6
CDC45
GABRP
KRT31
EPB41L4B
PDE6C
TLL2
TDRD1
MYO3A
KCNK16
PGC
IGF2-AS
CECR2
PLA2G3
41520
SLC5A1
SLC5A4
DMC1
TIMP3
RASD2
RBFOX2
PNPLA3
KCNK10
C14orf166B
CHGA
GALNTL1
ERH
DHRS2
SGK2
HNF4A
SALL4
BMP7
SEL1L2
MYLK2
FERMT1
PDYN
PLCB4
PAK7
C20orf132
SYNDIG1
ST8SIA5
LIPG
LAMA1
MID1
GUCY2F
SRPX
PLS3
GPR50
GABRE
ITIH6
SRPX2
TAF7L
NALCN
FGF9
CCDC113
PRSS54
FOXF1
ZP2
CRYM
AQP8
TOX3
SLC6A2
IQCH
RASL12
IGDCC4
RP5-1086D14.1
TTC23
CD276
TGM5
TJP1
EYA1
ESRP1
ANXA13
SH2D4A
NEFM
TULP2
NOVA2
CLC
THEG
PLEKHA4
GAPDHS
C7orf63
DLX5
ATP6V0A4
MET
VIPR2
EVX1
FAM188B
GHRHR
PAX4
POU6F2
SLC1A1
ECM2
LHX6
NCS1
CXCL12
KIAA1274
SORCS1
KRT37
ALDH3A1
ASIC2
HNF1B
COL1A1
SGCA
MPP2
MYH1
RPL34
AADAT
SH3D19
FAM149A
DDX25
MS4A4A
C11orf41
ELMOD1
DAO
TSPAN11
CYP27B1
PRMT8
OAS3
OAS2
GYS2
RFX4
COL12A1
TPD52L1
TULP1
RHAG
CAP2
BVES
COL9A1
EYA4
GPR126
UNC93A
SLC22A2
PDE10A
SMOC2
LAMA4
C7
SLC4A9
PDE8B
GRM6
CDH6
NPR3
AGXT2
FGF1
LIFR
WWC1
MORC1
ROPN1B
UPK1B
PEX5L
TANC1
EFEMP1
DNAH6
IGFBP5
HSPE1
PRKAG3
SMYD1
SLC9A2
MLPH
ATP6V1B1
TNR
PAPPA2
ERRFI1
PRAMEF1
PRAMEF12
OLFML3
NR5A2
ST6GALNAC5
MFAP2
ACTL8
IGSF21
PLA2G2D
KIF17
ARTN
TSPAN1
C1orf129
NEK2
CHRNB4
CASC1
ATP10B
ADGB
NDUFB3
GDA
TRIM67
ONECUT2
PPP4R4
ESRRB
IFIT3
CPN1
TNN
TEX11
ARR3
KIAA1217
ENOX1
GLT8D2
PRAMEF2
TBX4
TEX14
RGSL1
CSTA
MAPK8IP1
CPXM2
CSMD2
HPCA
PAEP
OBP2A
PLG
WIPF3
DNAI1
KIAA1549
CHST3
RASSF8
GUCY1B2
ITIH5
PLP1
GPR83
INHA
CTCFL
WFDC3
SLC12A5
ARHGAP40
MATN4
PCK1
HIF3A
PSG8
GRM4
BTN1A1
SLC17A3
SPDEF
TCP11
DNAH8
KLHL31
COL21A1
EREG
RP11-467L20.10
PIWIL1
C17orf53
NDUFA1
SOX9
TEKT3
MYH2
RPL23
PCSK2
BPIFB1
F10
PROZ
KRT36
WNK4
IFI6
PRDM7
AIF1L
COX7C
MASP1
BEST3
PTPRB
TRPV5
PLA2G5
KDR
C22orf24
CPA4
FOXP2
PDE11A
GDF2
CGNL1
DLL4
THAP10
TPH1
FAM64A
AIPL1
MMP28
KLK10
CDO1
LBP
PRRG3
GALNT8
GDPD2
CNN1
LRCH2
ACSBG2
STK33
HRC
SULT4A1
SAG
COL5A1
CYP2E1
ASS1
PRDM12
GMFG
ARHGEF16
DUSP9
PKDREJ
FAM22F
FBP2
TTLL9
BPIFA3
EDA2R
GALNTL2
ANO1
MAP1B
KRT34
KRT33B
RHPN2
GAS2L2
HHLA1
IQCA1
XAF1
RGS22
MATN2
SNAP25
RHBG
NES
LPIN3
DMGDH
KANK4
SLC14A2
PDE6A
ATP8A2
MTUS2
RNF17
GPR12
MYH8
DCLK1
EPSTI1
STARD13
RNF128
MYO18B
ZDHHC8P1
SPINK5
TEX15
UNC79
COX16
PEBP4
MRO
CHL1
TRPM1
REG4
CHIA
HMGCS2
RSAD2
CMPK2
CRB1
RERG
LRP4
DSG3
PDGFRA
CLDN10
DZIP1
ADAMTS8
KLB
ANXA1
FAM71F1
EHF
FAM186B
KRT85
PPP1R1A
FAIM2
KRT7
BCMO1
KCNK1
SLC19A3
ARMC9
ALDH1L2
STAB2
SCEL
EDNRB
GPNMB
MMD2
CIB2
MYCBPAP
SCN2A
GAD2
TXN
DAB2IP
ANGPTL2
GARNL3
NR5A1
CTSL2
DMRT1
TFAP2A
SLC22A7
CAPN11
TMPRSS4
TRIM29
POU2F3
UNC13C
ITGA11
PAQR5
LRRC49
SMAD6
SLC28A2
STRA6
CYP19A1
SEMA6D
BRDT
IFI44L
IFI44
RP11-122C9.1
CLCA2
LHCGR
BTBD16
PLCE1
RBP4
OIT3
ADAMTS14
MYPN
AOX1
HERC5
FGF2
BMPR1B
FRAS1
CDKL2
COL2A1
LRIG3
TPH2
LGR5
TMEM132B
FOXN4
NOVA1
RDH12
ESR2
GCNT3
SRP14
BCL2A1
CYP11A1
CCDC33
RLBP1
WDR93
C15orf42
NTRK3
ST8SIA2
ABCC12
MARVELD3
ADAMTS18
CDH13
ADAD2
RASL10B
UNC45B
RHBDL3
ABCA8
GREB1L
SLC13A5
CCDC40
GRB7
ARL5C
PPAP2C
IFITM3
HUNK
PADI3
FHAD1
PADI1
EPHA2
IL22RA1
C1orf94
TINAGL1
CYP4B1
SLC44A3
FNDC7
GJA5
GPR161
ILDR2
ADCY10
PVRL4
FAM163A
HMCN1
LHX9
ANXA9
KCNH1
VASH2
FLG2
CRNN
S100A8
NUP210L
REN
PLEKHA6
ABCG8
DQX1
NPHP1
CNGA3
SCN1A
SLC4A10
UNC80
ABCA12
TRPM8
IL17RD
COL8A1
MYH15
NR1I2
ALDH1L1
AHSG
ANK2
UGT3A1
TSLP
MEGF10
GABRB2
GLRA1
MYLK4
DCDC2
SLC17A4
MLIP
CYP39A1
GABRR1
PNLDC1
SLC22A3
EGFR
SRCRB4D
ZAN
SHROOM2
CCNB3
SLC16A2
CXorf36
HTR2C
IGSF1
GPC3
MAGEA4
GABRQ
CHRNB3
STAR
ST18
GSDMC
FAM135B
NTRK2
SHC3
CACNA1B
LRIT1
HABP2
PLEKHS1
INA
ADAM12
SLC5A12
SERPING1
P4HA3
GGTLC1
SLC22A8
TMC2
ZP1
KIAA1755
C20orf152
HMGA2
FCGR1A
FAM124A
LYPD6B
CNDP1
DLG2
DOCK1
FREM2
GPR158
CACNA1C
MAT1A
ALLC
ADAMTS12
CCDC3
ANO4
AKR1C2
SLC35F4
ASTN1
GRID2
ATG10
PLEKHH2
DDX4
CNTNAP4
NRSN1
LGI2
TEKT5
RGPD3
PLA2R1
GPR110
PLEKHG4B
FBXL2
GOLGA8IP
PTPRD
CNKSR3
SPHKAP
DDAH1
ANKFN1
ANKRD29
THY1
ROBO4
ABI3BP
ABCA9
UCHL1
GPR26
C10orf90
PDLIM3
SORBS2
PDE1C
FGD5
PIEZO2
USP43
CA10
CNTNAP5
PPM1J
GRIA1
LRGUK
OTOA
ALS2CR11
SPAG17
TRIM42
PPEF2
ADAMTSL3
C14orf2
UQCRB
KCNS2
UNC5D
GPR112
SLC6A1
TMEM171
C8A
CDCP2
STEAP2
C1orf158
ARSE
HYDIN
AFAP1L1
LCA5L
MX1
C9orf43
SVOPL
CABP1
MEGF11
EXTL1
TRIM63
GRHL3
NLRP14
XDH
ESYT3
CLSTN2
SLC13A3
RHBDL2
KCNB1
DNAH3
CPA5
DYNC1I1
PFKFB1
PLA2G2F
FGF17
VWA5B1
SLC5A11
CACHD1
LAD1
TNNI1
CLIC6
IGF2BP1
GJD2
CLDN14
SIM2
GOLGA6A
SCUBE1
PLA2G4D
CES5A
TCHH
TGM7
LRRC36
FCN2
C9orf116
NLRP4
CYP3A7
CYP11B1
LY6K
LY6E
AC008103.5
FBXO27
NPHS1
CCDC155
MPP3
KRT84
KRT82
BCL6B
RPL26
SHANK2
ITIH3
CYP4A22
ELAVL4
PRKAA2
KNCN
FBLIM1
PDPN
CCDC27
IL23R
C1orf87
NTNG1
AKNAD1
HFM1
CADM3
KCNJ9
DDR2
SLC9C2
AXDND1
WDR64
CAPN13
ACTG2
NOSTRIN
AC069154.2
C1QTNF7
PGLYRP4
S100A12
ALPPL2
DCST2
COL6A3
IGFN1
NEK10
FCRL4
NFASC
CADPS
ALB
ADAMTS9
DCLK3
C3orf67
IL17RE
PCOLCE2
PPBP
CCDC158
TCF23
DNAJC5G
TGM4
SLC6A20
LRRC2
GRIK3
RHO
OTOP1
CLDN19
FBXW12
CAMKV
MST1R
AGXT2L1
HMGB2
SLC45A2
GPR98
ESM1
CDC20B
ENPP6
TBX20
FAM183B
BMPER
KIF6
IQUB
ZNF704
COL1A2
C7orf57
SLC30A8
ALDH7A1
FREM1
ZMAT4
TMC1
SVEP1
TRPV6
PTCHD1
PCDH19
FAT3
CCDC67
SLC7A3
ZNF488
SLC16A9
PKNOX2
FAM123A
VSTM4
SOHLH1
FRMD7
AK8
KIAA1462
FAM194B
HSPA12A
E2F7
SERPINA12
PDZRN4
SLC6A5
PASD1
GPR176
RP11-299H22.3
SVOP
DEPDC4
LRTM2
LARP6
GABRB3
CLMP
SCN3B
C12orf28
WDR88
MOGAT2
LMO1
WDR72
ST5
TMEM130
PRTG
C16orf46
PKD1L2
CLEC4D
A2ML1
SLC38A8
WDR16
AGBL1
STRCP1
PLIN1
SCNN1G
NAV2
MYO1A
SCG5
TGM6
MS4A8B
MS4A15
TCP10L2
B4GALNT2
SUN5
BPIFB6
TBC1D21
RBFOX3
MYO5B
AQP2
GPD1
NLRP7
TRPV3
KLK2
KLK6
C3P1
TEKT1
BATF2
GNG4
ACOX2
MOBP
XIRP1
SCN11A
BDKRB2
KCNG4
TXNDC2
LGI3
PHYHIP
CCDC110
NDUFS5
VWA3B
UGT3A2
KCTD19
NPNT
GRM5
ROR2
ARMC4
CPT1C
GSG1L
IL13
RAB3B
RSPO1
STK32A
PDILT
UMOD
GP2
RNASE2
RNASE3
NPR1
COL22A1
BNC1
ANTXR1
LDB2
NRG4
C15orf27
LINGO1
MUC17
OTUD7A
FRMPD4
MYRIP
ZPLD1
HMP19
RNF150
FRMPD2
GPRC5C
VSTM2A
KRT78
KRT6C
KRT4
KRT74
NPAS2
LONRF2
TMC7
SLC26A5
HOXB9
TTLL6
SYT9
LSM3
PKHD1
PYGO1
ALK
FUT3
NPTX1
KCNK3
KRT15
KRT38
APLN
KSR2
KRT27
NLRP5
HEATR7B2
COL24A1
RXFP1
NEUROD2
MAP6
VAT1L
SYCE1
SLFNL1
WDR87
ANGPTL7
PRND
KLF17
FRMD5
AQP4
CYP4F11
TLN2
FBXW10
LRRC48
EPHX4
LRRC15
CALB2
ARNT2
IL17D
C2orf54
SNTG2
MS4A10
COL6A5
KRT2
AP002387.1
LVRN
FRG2C
HPSE2
CCDC63
LRRN3
ADAMTS20
STOX2
CST9
GPR113
NLRP13
HSPB7
GPR64
SPATA3
MUC13
C3orf77
TDRD12
41343
C1orf88
C9orf131
SNX31
GLIS1
LINGO2
IGDCC3
SLC26A9
MYO1H
SLCO2A1
FZD4
DNAH12
CATSPERD
WFDC5
C1orf126
C1orf127
VWA3A
GRAMD2
ISX
CHRNA7
PCSK1
GPR156
LINC00521
NR2F1
EIF4E1B
PRIMA1
ETV4
KLHL38
CIDEA
PRR18
RP11-107C16.2
YSK4
NCKAP5
FKBP9L
DSCAML1
RP1-163G9.1
FAM9B
RIMKLA
RP11-551L14.1
AC114947.1
CD163L1
ODF3
FAM75E1
STAP2
PARD6G
ZNF454
VN1R1
RNF212
TMEM151B
C9orf62
DNAJC22
ERBB4
C10orf53
CSRNP3
GDPD4
FAM101A
FOXE1
EXD1
CYP11B2
C2orf71
WSCD1
HTR1D
GRM8
NLRP8
NKPD1
NLRP11
TDRD6
RP1-278E11.3
SLC9A4
GPR144
PLD5
CCDC129
LINC00304
C10orf108
SLC47A2
YOD1
MUC16
SLC25A41
HEPHL1
SAGE1
ANKRD62
PNMAL1
TRPC2
ENPP7
IZUMO1
C1S
AC079354.1
FAM87A
CCNYL2
NTM
GJC1
SOX1
IQCA1P1
OTOP2
CALHM3
CALN1
CTNNA3
CCDC60
EPHA10
SYNDIG1L
GRIN2A
COL18A1-AS1
ACSM5
OPCML
LHFP
ACSM2A
AC011443.1
B3GALT5
C3orf15
KIRREL
IQGAP3
LRRC55
DNAH2
TMPRSS2
TBX1
CNTN2
GPR173
ALDH1A3
S100A7A
POU3F2
C15orf55
PIWIL3
C8orf12
PRSS55
CDCA2
ZBTB7C
WT1
RP1-199H16.5
CHRM5
SLC22A10
KRT76
FLRT2
MAGEA11
PPIL6
CDNF
SPPL2C
SFTPA2
SCN10A
KPNA7
KRT6B
SV2B
OLFML2A
SHC4
NTF3
SYN3
POU3F1
PRAME
SRL
IFIT1
DNAH14
FAM186A
SLITRK2
KRT5
AGBL4
CYP4F2
BPIFB3
BPIFB4
SLC36A3
SLC36A2
CYP4X1
GLDN
KRT3
MYT1L
CLCNKA
XKR5
HPDL
FSD2
CYP27C1
MST1P9
MPPED1
KRT16
C21orf77
KRT14
MAPT
EFCAB6
CYP4A11
TEAD1
CTD-2600O9.1
KRT12
DCC
COL4A1
ATP13A5
ISG15
TMEM8C
ERC2
KBTBD12
THSD4
DNAJB13
AC002472.13
DMBT1
COL14A1
DNER
PLA2G2C
NWD1
PLA2G4E
COL4A5
PLA2G2A
ENO4
SERPINA5
LCTL
COL25A1
C9orf171
NKAIN2
RP11-578F21.5
CTB-161K23.1
PRELP
SHISA6
GLRA4
FAM78B
TMC3
GPR179
GJB3
FAM196A
C9orf152
AADACL3
RELN
AL450307.1
GJB5
FAM180A
RP11-113D6.10
FAM90A27P
SH2D5
GJB4
PTPRT
MYBPC1
MYT1
SERPINA3
C11orf92
LINC00523
GRM7
STK31
SLC35F1
RFX8
WNK3
HRH1
SLC30A10
TOMM7
S100A2
AC079612.1
PCDHB16
LINC00087
AL360004.1
SLC6A17
ADAM32
NEK5
PIWIL2
SLC2A7
C17orf102
ZNF833P
COL4A6
ENPP1
MYH6
DNAH10
PARVA
WDR96
HOXC6
TXNRD3
OCLN
NRAP
ZNF677
ZNF560
ZNF667
MB
ZNF334
SULT1C2
PEG3
C2CD4A
C20orf203
RD3
TAT
ABCA4
SMOC1
APCDD1L
RYR3
DUSP27
PNMA5
RP11-351J23.1
CAPN8
ECT2L
CCDC162P
PPAPDC1A
RP11-744H18.1
ZYG11A
ECEL1P2
C2orf72
GPRIN2
COL11A2
BTNL2
COL15A1
C6orf10
RP11-380J14.1
CARD16
POTEKP
AIF1
PSORS1C1
RP11-638F5.1
TRIM15
TRIM31
PTCHD2
ASPDH
MOG
AC083899.3
RANBP17
KRT40
KRT25
FAM221B
PSG5
PCDHA2
SPIRE2
AC009236.1
RP11-542P2.1
AC004790.2
CFI
KRT6A
AL592528.1
KRT81
EXOC3L4
RP11-116G8.4
MUC19
RP11-191L9.6
CYS1
C22orf42
C21orf62
C18orf63
LNP1
DIO1
TRAV10
SNORD17
LINGO4
RP11-641D5.1
C6orf165
RP11-428P16.2
RP11-112J1.1
EMP2
RP5-944M2.3
CTD-2116F7.1
TMEM213
RP11-642P15.1
RP11-394B2.4
NEURL1B
CTB-13H5.1
SEC14L6
ZNF705E
LRRC37A11P
SLC6A10P
CAPN14
RP11-480I12.5
FER1L6
DCDC2C
RP11-428C6.1
TBC1D26
CTC-297N7.7
COL28A1
KCNU1
TMCO5B
EFCAB8
BCRP7
GAB4
LACTBL1
RP3-368B9.1
ODZ3
LL22NC03-75H12.2
CTA-299D3.8
CELA3B
RPL23P8
AC093802.1
MTMR9LP
RP11-572P18.1
EBF2
SLC12A8
LINC00473
RP11-314P12.2
SMPD4P1
AC003090.1
PLAC2
TSSC2
EFCAB6-AS1
RP11-439L8.4
AC104809.2
AC096559.1
RP11-191L9.4
AC114730.3
AC040963.1
RP11-432N13.3
DAQB-12N14.5
CITF22-49D8.1
SNX18P15
AC096574.4
CT62
AC003958.1
RFPL1-AS1
AC092619.1
LINC00475
C2CD4D
RP13-258O15.1
ZNF503-AS1
AC022596.6
AC022431.1
LINC00323
AC019349.2
SLC9A3P3
RP11-137H2.4
RP11-526D8.7
RP11-359N11.2
CTA-929C8.6
TBCAP1
LINC00371
RP5-983L19.2
RP3-417G15.1
LINC00511
ANHX
RP11-107I14.1
RP11-406A20.4
AC114788.2
AC007276.5
RP5-1074L1.1
AC105339.1
COL6A4P2
RP11-108M9.3
HOTAIR
AL591893.1
LINC00200
ACTG1P9
LINC00452
SFTA3
HOXB-AS5
KIF25-AS1
RP11-424E7.3
RP11-423O2.1
HERC2P4
RP11-244J10.1
RP11-90J7.3
ANKRD18B
COL6A4P1
AC027612.3
RP5-1198O20.4
CEACAM22P
RPL34P1
ACTG1P10
AC004863.6
RP11-763B22.9
AC018470.4
LINC00032
DLX6-AS1
DOC2GP
RP13-16H11.1
AC011899.10
AL132709.8
AC104782.3
RP11-126O22.1
TMA7
DYTN
RP11-134D3.1
RP11-66B24.2
IL9RP2
AC112198.1
AC139676.1
ANKRD20A14P
RPL34P27
AC005324.6
RP3-468B3.2
C1orf81
AC113189.5
RP1-187B23.1
RP11-570P14.1
PIRT
AC026904.1
AC116050.1
AC068057.2
CICP13
KBTBD13
TLR12P
AC105935.1
AC090505.5
AC003958.2
RP3-439F8.1
AC005152.2
FABP5P7
AF121897.4
RP5-1096D14.2
RP11-374P20.4
SNRPGP10
AC013402.2
RP11-231K24.2
RP11-242G20.1
ANKRD34C
RP11-478H13.2
RP13-444K19.1
RP11-231P20.2
SLC25A3P1
RPL26P30
RP11-108L7.11
TMEM106A-AS1
RP11-175B9.3
RP4-749H3.1
PIEZO1P2
RP11-98L5.2
RP11-280O1.2
AC008268.2
SHISA9
DGCR5
RP4-620F22.2
RP11-66D17.3
ERICH1-AS1
AP003025.2
AC113607.1
RP11-358L16.4
AC105344.2
ABCA17P
BX004987.5
AC005702.1
SCARNA10
RP1-163M9.6
C1orf226
C1orf49
MOXD2P
CTC-788C1.1
ARHGEF25
RP11-488C13.1
TDGF1
RP11-796G6.1
INMT
HOGA1
RP11-1191J2.2
STRC
RP11-507E23.1
GUCY2GP
PALM2
AOX2P
C6orf183
CFB
WDR65
CTD-2049J23.2
RP1-93H18.6
AC007163.4
RP11-526L22.1
RP11-466H18.1
ETV5
CRYBB2
LIFR-AS1
RP11-305N23.1
RP11-620J15.2
RP11-279F6.1
KB-1208A12.3
RP11-327J17.3
RP11-844P9.2
CTD-2313N18.5
KIAA0664P4
CTD-2194D22.4
RP3-468B3.3
RP11-93L9.1
CTB-49A3.5
RP11-148B6.1
CTC-349C3.2
RP11-598F7.4
FER1L5
CCDC79
CTD-2195M18.1
AACSP1
KIAA1210
RP11-271E2.1
RP11-640N11.2
RP5-1063M23.1
PRODH2
RP11-253E3.3
HOXC-AS3
RP11-215A19.1
RP11-164P12.3
RP11-531A21.5
SCARNA5
RP11-666I19.2
CTD-2281E23.1
CTB-79E8.3
CTD-2292P10.4
PCDHGA8
ETV3L
RP11-177H13.2
KRT18P37
SEC16B
RP11-34P1.2
RP11-196E1.3
RTL1
RP11-661A12.7
RP13-870H17.3
GRM5-AS1
NOX5
CYP2A6
PADI6
DDX11L8
ABCC6P1
TRAV1-2
AC008537.2
SNRPEP2
RP11-266O8.1
RP11-554D14.1
RP11-231I16.1
RP11-511H9.4
NBEAP1
RP11-492D6.3
RP11-638I2.8
CTD-3049M7.1
RP11-140I24.1
TMEM179
RP11-463J10.3
CHEK2P2
CTD-2611K5.5
FAM75E3P
RP11-307C19.1
RP11-1069G10.1
CTD-2071L7.1
RP11-2E17.1
RP11-593F23.1
RP11-566K19.5
RP11-625H11.1
RP11-778O17.4
RP11-158M2.2
RP11-307C19.3
RP11-671M22.5
RP11-211G23.1
RP11-441F2.1
RP11-293B20.2
LINC00261
RP11-299H22.5
CTD-2587M23.1
RP11-315H15.2
AP000997.2
RP11-315H15.3
RP11-1096D5.1
RP11-293B20.1
RP1-140K8.5
RP11-23N2.4
AC004158.3
RP11-266L9.1
RP11-143N13.1
RP11-243E13.1
RP11-731J8.2
RP1-140C12.2
RP11-744I24.1
RP11-795F19.1
RP11-805I24.1
RP11-13L2.4
ANKRD26P1
MUC22
RP11-160C18.2
RP11-345M22.2
AC011525.2
RP11-626K17.3
SUB1P3
RP11-352D13.6
RP4-668J24.2
RP11-305A4.3
RP4-555D20.2
RP11-90P13.1
IL9RP4
AP005530.1
RP11-28G8.1
RP11-85B7.2
RP11-156P1.1
AC002347.2
CTD-2206N4.4
RP1-37N7.1
NOS2P1
RP13-270P17.1
SNRPGP2
MYH4
CTC-525D6.1
RP11-218M11.4
RP11-549B18.2
RP11-156L14.1
TBC1D3P5
PREX2
MOV10L1
PCDHB4
SERTAD4
REM1
ANGPT2
R3HDML
PCDH11X
ZDHHC15
WISP1
COMP
TSPAN12
HPX
GHR
KNG1
IL1RL2
SLC5A9
GCM2
BPIFB9P
IGLL1
RTBDN
RXFP2
TRPC4
FST
AMHR2
DGKB
CGREF1
PIK3C2G
MDGA2
KCNH5
AK7
DUOX2
PRDM16
PLA1A
SYTL5
GINS4
RP11-35N6.1
SCHIP1
SPARCL1
C4orf19
MAGEC1
CIB4
WDR66
CD1E
ZNF233
CYP3A4
KLHL10
FCAMR
DNASE1L3
HEYL
NDST3
NDUFS4
GPR111
KIAA0895
SBSPON
C8orf34
CCDC68
NXN
SH3TC2
SHE
DCDC5
ACOT12
CES3
ADCY6
PRSS42
RP11-111M22.2
CNGA2
RALYL
DRD1
MC2R
NRG3
NLRP9
VSIG10L
SERPINA11
BAGE2
TMEM247
RP11-687M24.3
LIN28B
KIR2DL4
DPY19L2P1
TEAD4
NOS1AP
RBM20
AADACL4
ZSCAN5C
PCDHA9
RP11-689P11.2
ACSM4
LY86-AS1
AC012318.1
SALL1P1
AC005224.2
SCAND3
CSPG4P5
RP11-86H7.7
LINC00263
CYMP
TUBA4B
RP11-304F15.4
AC002472.14
KIAA1456
RP11-328L11.1
KRTAP5-9
RP11-129J12.2
AC068831.8
KRT8P9
CTD-2008A1.2
RP11-24M17.4
RP11-356B18.2
CHST9-AS1
CES1P2
RP1-58B11.1
RP11-23E10.4
USH2A
TIE1
TRO
MECOM
CPA1
SLC10A1
OGN
TECTB
INHBA
SLC9A5
ALPK3
TTLL7
CILP
SLC47A1
RXRG
SYT14
CCDC150
ITGA9
STXBP5L
SLC39A12
CABYR
HTR4
KRT24
AC068020.1
CCDC36
KRT28
C6orf201
S100A16
GREB1
SLC28A3
RORB
TDRG1
ARSH
NF1P6
RP5-1119D9.4
RP1-153P14.5
RP11-490N5.2
RP13-137A17.4
BPIFB5P
RP4-800G7.1
USP51
RP11-656G20.1
RP11-361M10.3
RP11-102M11.2
RP11-703M24.5
GABRA3
STYK1
AFP
KIF4A
JPH4
SERPINA4
PHOX2B
CD207
MYO5C
ACE2
C20orf151
MATN3
MEIS2
COL4A2
CDK15
SERPINA10
CYP1A1
TOM1L1
IRAK1BP1
ARHGAP36
WDR31
RGR
MYL3
CPA6
BTNL9
SYNPO2L
RAG1
FAM86GP
RP11-455G16.1
CALHM1
MST1P2
MAPK12
LGR4
RPTN
AC003665.1
RP11-513O17.2
hsa-mir-10a
RP11-822E23.5
NOX1
MSH4
ROPN1
MYO3B
FNDC8
GPC4
OPHN1
MYBPC2
TFAP2C
SEMA4G
TTC28
ACR
PHEX
SGCG
RHOV
TRPA1
ASPN
PTGR1
CNTN3
SLC5A7
FMO6P
PROX1
XG
OVOL2
DLGAP5
RFPL3
AJUBA
LRRC9
ENAM
ATP1A4
NMUR2
TRIM45
DSC3
DSC1
MSI1
MMP13
KRT71
FRMD6
DUOXA2
CDH11
TNFRSF11A
FKBP10
FLG
ILDR1
LRRTM2
C11orf53
TMEM56
TUBA3E
GPR115
TDH
EFHA2
CDC25C
FAM71A
EFHB
[truncated: 87 more rows]

## Sheet: KEGG_raw_no_remDup_all
KEGGID	Pvalue	OddsRatio	ExpCount	Count	Size	Term	p.adj
4512	5.80943e-09	5.29616	5.81832	23	85	ECM-receptor interaction	1.85902e-07
4510	4.98587e-07	2.95389	13.6902	34	200	Focal adhesion	7.9774e-06
4974	6.12438e-06	4.02475	5.54452	18	81	Protein digestion and absorption	6.53267e-05
4080	3.515e-05	2.25949	18.6186	37	272	Neuroactive ligand-receptor interaction	0.0002812
4610	4.81791e-05	3.88889	4.72311	15	69	Complement and coagulation cascades	0.000308346
5146	7.38933e-05	3.10698	7.18734	19	105	Amoebiasis	0.000340742
4530	7.45373e-05	2.82228	9.03551	22	132	Tight junction	0.000340742
591	0.000118307	5.94396	2.05353	9	30	Linoleic acid metabolism	0.000473227
4020	0.000151511	2.43691	12.1158	26	177	Calcium signaling pathway	0.000538707
4975	0.000201866	4.37003	3.14874	11	46	Fat digestion and absorption	0.000645971
592	0.000236975	7.44093	1.36902	7	20	alpha-Linolenic acid metabolism	0.000689383
590	0.000526184	3.55138	4.0386	12	59	Arachidonic acid metabolism	0.00132624
565	0.000538783	4.61795	2.46423	9	36	Ether lipid metabolism	0.00132624
4730	0.000780661	3.17467	4.79156	13	70	Long-term depression	0.00173144
4270	0.000811612	2.57046	7.9403	18	116	Vascular smooth muscle contraction	0.00173144
4972	0.00124767	2.62694	6.91354	16	101	Pancreatic secretion	0.00249535
4320	0.00462535	4.59033	1.64282	6	24	Dorso-ventral axis formation	0.00870655
260	0.0050313	3.86071	2.19043	7	32	Glycine, serine and threonine metabolism	0.00894454
2010	0.00898347	3.06564	3.01184	8	44	ABC transporters	0.0151301
330	0.0101921	2.76154	3.69635	9	54	Arginine and proline metabolism	0.0163073
340	0.012214	3.58911	1.98507	6	29	Histidine metabolism	0.0186117
300	0.0133868	27.3501	0.205353	2	3	Lysine biosynthesis	0.0194717
4912	0.0195476	2.04445	6.91354	13	101	GnRH signaling pathway	0.0250523
5416	0.0198352	2.30077	4.79156	10	70	Viral myocarditis	0.0250523
3320	0.0198352	2.30077	4.79156	10	70	PPAR signaling pathway	0.0250523
120	0.020355	4.57215	1.09521	4	16	Primary bile acid biosynthesis	0.0250523
4976	0.0217323	2.26263	4.86001	10	71	Bile secretion	0.0255911
380	0.0223922	2.75255	2.87494	7	42	Tryptophan metabolism	0.0255911
1100	0.0246329	1.28903	77.281	93	1129	Metabolic pathways	0.0260295
5410	0.0250296	2.10975	5.68142	11	83	Hypertrophic cardiomyopathy (HCM)	0.0260295
360	0.025216	4.21967	1.16366	4	17	Phenylalanine metabolism	0.0260295
140	0.0321178	2.34336	3.7648	8	55	Steroid hormone biosynthesis	0.0321178

## Sheet: KEGG_raw_no_remDup_75
KEGGID	Pvalue	OddsRatio	ExpCount	Count	Size	Term	p.adj
4512	2.30927e-09	5.38644	6.05164	24	85	ECM-receptor interaction	7.6206e-08
4510	4.22623e-07	2.93006	14.2391	35	200	Focal adhesion	6.97328e-06
4080	2.56487e-06	2.4597	19.3652	41	272	Neuroactive ligand-receptor interaction	2.82135e-05
4974	1.06071e-05	3.85103	5.76686	18	81	Protein digestion and absorption	8.75082e-05
4610	1.86332e-05	4.05618	4.91251	16	69	Complement and coagulation cascades	0.000122979
4975	6.0775e-05	4.71172	3.275	12	46	Fat digestion and absorption	0.000334262
5146	0.000125168	2.97252	7.47555	19	105	Amoebiasis	0.000590079
591	0.000160143	5.69282	2.13587	9	30	Linoleic acid metabolism	0.00066059
4972	0.000229379	2.91214	7.19077	18	101	Pancreatic secretion	0.000841057
4020	0.000284826	2.32959	12.6016	26	177	Calcium signaling pathway	0.000907784
592	0.000302595	7.12802	1.42391	7	20	alpha-Linolenic acid metabolism	0.000907784
4530	0.00036654	2.54637	9.39784	21	132	Tight junction	0.00100798
4270	0.000476273	2.62999	8.25871	19	116	Vascular smooth muscle contraction	0.001209
565	0.00071827	4.42282	2.56305	9	36	Ether lipid metabolism	0.00164857
590	0.000749352	3.40024	4.20055	12	59	Arachidonic acid metabolism	0.00164857
4730	0.00112655	3.03923	4.9837	13	70	Long-term depression	0.00232351
4976	0.00393879	2.70261	5.0549	12	71	Bile secretion	0.00764589
360	0.00539576	5.48984	1.21033	5	17	Phenylalanine metabolism	0.00989223
260	0.00623861	3.69833	2.27826	7	32	Glycine, serine and threonine metabolism	0.0108355
380	0.00849995	3.11028	2.99022	8	42	Tryptophan metabolism	0.0140249
2010	0.0112701	2.93639	3.13261	8	44	ABC transporters	0.0175365
4912	0.011691	2.1377	7.19077	14	101	GnRH signaling pathway	0.0175365
330	0.0129948	2.64483	3.84457	9	54	Arginine and proline metabolism	0.0186448
300	0.0144555	26.2131	0.213587	2	3	Lysine biosynthesis	0.0191729
340	0.0146475	3.4385	2.06468	6	29	Histidine metabolism	0.0191729
1100	0.0151059	1.31425	80.38	98	1129	Metabolic pathways	0.0191729
650	0.0172422	3.29462	2.13587	6	30	Butanoate metabolism	0.0210738
120	0.0231985	4.38118	1.13913	4	16	Primary bile acid biosynthesis	0.02696
350	0.0240145	2.71482	2.91903	7	41	Tyrosine metabolism	0.02696
4320	0.0245627	3.46277	1.7087	5	24	Dorso-ventral axis formation	0.02696
5416	0.025326	2.20329	4.9837	10	70	Viral myocarditis	0.02696
140	0.0392594	2.24455	3.91577	8	55	Steroid hormone biosynthesis	0.0404863
4540	0.049955	1.86266	6.33642	11	89	Gap junction	0.049955

## Sheet: KEGG_raw_no_remDup_50
KEGGID	Pvalue	OddsRatio	ExpCount	Count	Size	Term	p.adj
4512	1.99376e-09	5.43113	6.00789	24	85	ECM-receptor interaction	7.17753e-08
4510	1.14662e-07	3.06675	14.1362	36	200	Focal adhesion	2.06392e-06
4974	2.29247e-06	4.1757	5.72517	19	81	Protein digestion and absorption	2.75096e-05
4080	5.34181e-06	2.40313	19.2253	40	272	Neuroactive ligand-receptor interaction	4.80763e-05
5146	0.000113657	2.99689	7.42151	19	105	Amoebiasis	0.000818334
4972	0.000209503	2.93597	7.13879	18	101	Pancreatic secretion	0.00115712
4020	0.000253865	2.34904	12.5106	26	177	Calcium signaling pathway	0.00115712
4975	0.000267616	4.21817	3.25133	11	46	Fat digestion and absorption	0.00115712
592	0.00028928	7.18481	1.41362	7	20	alpha-Linolenic acid metabolism	0.00115712
4270	0.000434877	2.65156	8.199	19	116	Vascular smooth muscle contraction	0.00156556
565	0.000681307	4.45823	2.54452	9	36	Ether lipid metabolism	0.00210692
590	0.000702307	3.42766	4.17018	12	59	Arachidonic acid metabolism	0.00210692
591	0.000852355	4.85599	2.12043	8	30	Linoleic acid metabolism	0.00219616
4530	0.000870696	2.41664	9.3299	20	132	Tight junction	0.00219616
4610	0.000915068	3.11909	4.87699	13	69	Complement and coagulation cascades	0.00219616
4730	0.00105334	3.0638	4.94768	13	70	Long-term depression	0.00237002
4976	0.00120866	3.01041	5.01836	13	71	Bile secretion	0.00255952
360	0.00523055	5.53337	1.20158	5	17	Phenylalanine metabolism	0.0104611
350	0.00701571	3.23072	2.89792	8	41	Tyrosine metabolism	0.0132929
380	0.00814654	3.13512	2.96861	8	42	Tryptophan metabolism	0.0146638
2010	0.0108112	2.95985	3.10997	8	44	ABC transporters	0.0180175
4912	0.0110107	2.15503	7.13879	14	101	GnRH signaling pathway	0.0180175
1100	0.0123511	1.32772	79.7989	98	1129	Metabolic pathways	0.0186443
330	0.0124296	2.666	3.81678	9	54	Arginine and proline metabolism	0.0186443
340	0.014167	3.46584	2.04975	6	29	Histidine metabolism	0.0197338
300	0.0142522	26.4195	0.212043	2	3	Lysine biosynthesis	0.0197338
650	0.0166838	3.32081	2.12043	6	30	Butanoate metabolism	0.0222451
260	0.0226069	3.06423	2.26179	6	32	Glycine, serine and threonine metabolism	0.0272482
120	0.0226473	4.41585	1.1309	4	16	Primary bile acid biosynthesis	0.0272482
4320	0.0238819	3.49024	1.69635	5	24	Dorso-ventral axis formation	0.0272482
5416	0.0242206	2.22098	4.94768	10	70	Viral myocarditis	0.0272482
3320	0.0242206	2.22098	4.94768	10	70	PPAR signaling pathway	0.0272482
5410	0.0307774	2.0364	5.86653	11	83	Hypertrophic cardiomyopathy (HCM)	0.0335754
5222	0.0358854	1.98062	6.00789	11	85	Small cell lung cancer	0.0379964
140	0.0378448	2.26248	3.88746	8	55	Steroid hormone biosynthesis	0.038926
4540	0.0478321	1.87765	6.29062	11	89	Gap junction	0.0478321

## Sheet: KEGG_raw_no_remDup_25
KEGGID	Pvalue	OddsRatio	ExpCount	Count	Size	Term	p.adj
4512	2.41163e-10	5.88158	5.90582	25	85	ECM-receptor interaction	8.92304e-09
4510	2.26447e-08	3.24515	13.896	37	200	Focal adhesion	4.18927e-07
4080	1.36009e-06	2.53215	18.8986	41	272	Neuroactive ligand-receptor interaction	1.63859e-05
4974	1.77145e-06	4.25698	5.6279	19	81	Protein digestion and absorption	1.63859e-05
5146	2.73941e-05	3.26295	7.29542	20	105	Amoebiasis	0.000202716
4020	0.000192957	2.3956	12.298	26	177	Calcium signaling pathway	0.0011899
4610	0.000779209	3.17894	4.79413	13	69	Complement and coagulation cascades	0.00407331
4270	0.000966042	2.52776	8.0597	18	116	Vascular smooth muscle contraction	0.00407331
4975	0.000990806	3.78903	3.19609	10	46	Fat digestion and absorption	0.00407331
592	0.00181757	5.81096	1.3896	6	20	alpha-Linolenic acid metabolism	0.006725
590	0.00213003	3.1269	4.09933	11	59	Arachidonic acid metabolism	0.00716464
565	0.00272234	3.88341	2.50129	8	36	Ether lipid metabolism	0.00812693
4730	0.00285541	2.82495	4.86361	12	70	Long-term depression	0.00812693
4976	0.00322636	2.77656	4.93309	12	71	Bile secretion	0.00852681
591	0.00372551	4.13011	2.08441	7	30	Linoleic acid metabolism	0.00895077
4972	0.0038706	2.3873	7.0175	15	101	Pancreatic secretion	0.00895077
4530	0.00421491	2.16646	9.17138	18	132	Tight junction	0.00917363
380	0.00736549	3.19455	2.91817	8	42	Tryptophan metabolism	0.0151402
4912	0.00954456	2.19649	7.0175	14	101	GnRH signaling pathway	0.0181214
2010	0.00979536	3.01595	3.05713	8	44	ABC transporters	0.0181214
1100	0.0105212	1.34031	78.4431	97	1129	Metabolic pathways	0.0184873
330	0.0111829	2.71667	3.75193	9	54	Arginine and proline metabolism	0.0184873
5410	0.0114921	2.30212	5.76686	12	83	Hypertrophic cardiomyopathy (HCM)	0.0184873
140	0.0125772	2.65711	3.82141	9	55	Steroid hormone biosynthesis	0.0193899
5222	0.013777	2.23821	5.90582	12	85	Small cell lung cancer	0.0196143
300	0.013783	26.9132	0.208441	2	3	Lysine biosynthesis	0.0196143
650	0.0154307	3.38346	2.08441	6	30	Butanoate metabolism	0.0211458
260	0.020951	3.12204	2.22337	6	32	Glycine, serine and threonine metabolism	0.0243139
5414	0.0209988	2.09278	6.25322	12	90	Dilated cardiomyopathy	0.0243139
350	0.0213027	2.78821	2.84869	7	41	Tyrosine metabolism	0.0243139
120	0.0213937	4.49875	1.11168	4	16	Primary bile acid biosynthesis	0.0243139
5416	0.0217792	2.26329	4.86361	10	70	Viral myocarditis	0.0243139
3320	0.0217792	2.26329	4.86361	10	70	PPAR signaling pathway	0.0243139
4320	0.0223425	3.55592	1.66752	5	24	Dorso-ventral axis formation	0.0243139
360	0.0264812	4.15193	1.18116	4	17	Phenylalanine metabolism	0.0279944
4540	0.0431232	1.91351	6.18374	11	89	Gap junction	0.044321
340	0.0470347	2.8125	2.01493	5	29	Histidine metabolism	0.0470347

## Sheet: KEGG_raw_no_remDup_0
KEGGID	Pvalue	OddsRatio	ExpCount	Count	Size	Term	p.adj
4512	2.8256e-10	5.83225	5.94956	25	85	ECM-receptor interaction	1.01722e-08
4510	8.23511e-09	3.33403	13.999	38	200	Focal adhesion	1.48232e-07
4080	8.41196e-08	2.75318	19.0386	44	272	Neuroactive ligand-receptor interaction	8.14579e-07
4974	9.05088e-08	4.84845	5.66958	21	81	Protein digestion and absorption	8.14579e-07
5146	8.76936e-06	3.44767	7.34946	21	105	Amoebiasis	6.31394e-05
4610	6.23647e-05	3.79347	4.82964	15	69	Complement and coagulation cascades	0.000374188
591	0.000140521	5.80021	2.09985	9	30	Linoleic acid metabolism	0.000722678
4972	0.000185363	2.9683	7.06948	18	101	Pancreatic secretion	0.000834132
4020	0.00021725	2.37544	12.3891	26	177	Calcium signaling pathway	0.000868999
4975	0.000245683	4.26384	3.21976	11	46	Fat digestion and absorption	0.000884458
592	0.000272274	7.26185	1.3999	7	20	alpha-Linolenic acid metabolism	0.000891079
4976	0.000325937	3.34384	4.96963	14	71	Bile secretion	0.000977811
4270	0.000384585	2.68084	8.1194	19	116	Vascular smooth muscle contraction	0.001065
565	0.000634481	4.50627	2.51981	9	36	Ether lipid metabolism	0.00154435
590	0.00064348	3.46486	4.1297	12	59	Arachidonic acid metabolism	0.00154435
4530	0.000770158	2.44339	9.23932	20	132	Tight junction	0.00173286
4730	0.000962004	3.09714	4.89964	13	70	Long-term depression	0.00203718
4912	0.00414892	2.36774	7.06948	15	101	GnRH signaling pathway	0.00829784
5410	0.00467332	2.51584	5.80957	13	83	Hypertrophic cardiomyopathy (HCM)	0.0088547
380	0.00769288	3.16882	2.93978	8	42	Tryptophan metabolism	0.0138472
5414	0.00930556	2.28414	6.29954	13	90	Dilated cardiomyopathy	0.0159524
2010	0.0102215	2.99167	3.07977	8	44	ABC transporters	0.0167261
330	0.011705	2.69474	3.77972	9	54	Arginine and proline metabolism	0.0183208
5412	0.0131265	2.35648	5.17962	11	74	Arrhythmogenic right ventricular cardiomyopathy (ARVC)	0.0196898
300	0.0139832	26.6995	0.209985	2	3	Lysine biosynthesis	0.0201357
5222	0.0145424	2.22001	5.94956	12	85	Small cell lung cancer	0.0201357
260	0.02165	3.09701	2.23984	6	32	Glycine, serine and threonine metabolism	0.0285442
5416	0.0228022	2.24497	4.89964	10	70	Viral myocarditis	0.0285442
4320	0.0229939	3.52749	1.67988	5	24	Dorso-ventral axis formation	0.0285442
360	0.0271283	4.11881	1.18991	4	17	Phenylalanine metabolism	0.03152
4950	0.0271422	3.3505	1.74987	5	25	Maturity onset diabetes of the young	0.03152
4670	0.0309474	1.85294	8.1194	14	116	Leukocyte transendothelial migration	0.0348159
140	0.0360134	2.28681	3.84972	8	55	Steroid hormone biosynthesis	0.0392873
5145	0.0416437	1.73028	9.23932	15	132	Toxoplasmosis	0.0440934
4540	0.0450998	1.89798	6.22954	11	89	Gap junction	0.0463884
340	0.0483058	2.79001	2.02985	5	29	Histidine metabolism	0.0483058

[truncated: 30 more sheets: GO_raw_no_remDup_all, GO_raw_no_remDup_75, GO_raw_no_remDup_50, GO_raw_no_remDup_25, GO_raw_no_remDup_0, PW_raw_no_remDup_all, PW_raw_no_remDup_75, PW_raw_no_remDup_50, PW_raw_no_remDup_25, PW_raw_no_remDup_0, Gene_raw_remDup_all, Gene_raw_remDup_75, Gene_raw_remDup_50, Gene_raw_remDup_25, Gene_raw_remDup_0, KEGG_raw_remDup_all, KEGG_raw_remDup_75, KEGG_raw_remDup_50, KEGG_raw_remDup_25, KEGG_raw_remDup_0 …]
