# Supplementary material for: Detrimental effects of duplicate reads and low complexity regions on RNA- and ChIP-seq data
Source: BMC Bioinformatics. 2015 Sep 25;16(Suppl 13):S10. doi: 10.1186/1471-2105-16-S13-S10 (PMC4597324; doi:10.1186/1471-2105-16-S13-S10)
Supplement: Additional File 5 — Differentially expressed genes in the trimmed RNA-seq data, and the results of KEGG/GO/Reactome pathway enrichment analyses identified in each data preprocessing step. Each worksheet contains step-specific alignment statistics, abbreviations are the same as in the Additional File 2. [file 1471-2105-16-S13-S10-S5.xlsx]

## Sheet: Gene_trim_no_remDup_all
SEMA3F
CFTR
MYH16
HECW1
KLHL13
CYP26B1
SLC7A2
CALCR
THSD7A
TMEM98
YBX2
KRT33A
MYH13
PROM1
NOS2
DNAH9
SLC13A2
RHBDF1
PAX7
MASP2
IYD
MLXIPL
SLC6A13
SLC7A14
GPRC5A
STMN4
CHDH
IGF1
ATP1A2
PHLDB1
SYT13
CYP3A43
CPS1
C8B
INSRR
NR2E3
CYP46A1
CASR
DNAH5
RAI14
PSMA4
TNC
BARX2
DSG2
ANO2
ROS1
EPN3
LAMC3
FSTL4
LAMA3
SPO11
CHRDL2
PHF21B
GYG2
LAMC2
PTPRU
ARSF
LTK
AHRR
LIMCH1
ATP2C2
EYA2
BCAS1
GLP2R
MCM10
ERBB3
TIE1
MPPED2
CLDN18
EML1
ACSM2B
PHKA1
REEP1
TRPC7
GPR116
ABCC9
GAL
MAOB
GUCY2C
PTPN3
PTPN21
SLC12A3
TRIP13
TRPC5
ADAM11
FERMT2
CD5L
CDHR2
CA12
WSCD2
WNT8B
MOCOS
ATP12A
RGS11
CAPN6
DCX
ACTN2
SMC1B
FBLN1
ITGA8
LAMP3
ADCY2
RBFOX1
DBC1
CLUL1
CDH17
DCT
SCTR
AFP
CACNA1S
LRP2
PCDHB4
MPP4
SERTAD4
GRHL2
NKAIN1
COL16A1
APOB
EFR3B
GCKR
IGSF9
AQP6
FAT2
HSD17B2
PPEF1
MMP2
NID2
PIR
ASAP3
DNMT3B
REM1
FER1L4
SLC15A1
ARHGAP28
CPXM1
F11
C20orf26
OAS1
TBX5
NOS1
OTUB2
LAMB4
NRCAM
SLC26A4
SLC26A3
RAPGEF4
TF
PITPNM3
MYH7
DAZL
PHGDH
MYL6
CDC45
GABRP
KRT31
EPB41L4B
PDE6C
TLL2
TDRD1
CRTAC1
MYO3A
KCNK16
PGC
IGF2-AS
CECR2
PLA2G3
41520
SLC5A1
SLC5A4
DMC1
TIMP3
RASD2
RBFOX2
PNPLA3
KCNK10
C14orf166B
CHGA
SIX4
GALNTL1
ERH
DHRS2
VSX1
SGK2
R3HDML
HNF4A
RIMS4
SALL4
BMP7
NKAIN4
SEL1L2
SLC52A3
MYLK2
FERMT1
PDYN
PLCB4
PAK7
C20orf132
SPINLW1
SYNDIG1
ST8SIA5
LIPG
LAMA1
MID1
GUCY2F
SRPX
PLS3
ASB9
GPR50
GABRE
ITIH6
SRPX2
TAF7L
FGF9
CCDC113
PRSS54
FOXF1
ZP2
CRYM
AQP8
TOX3
SLC6A2
IQCH
RASL12
RP5-1086D14.1
TTC23
CD276
TGM5
TJP1
ESRP1
WISP1
ANXA13
SH2D4A
NEFM
ADAM2
CLC
THEG
PLEKHA4
COMP
GAPDHS
C7orf63
DLX5
ATP6V0A4
MET
VIPR2
TSPAN12
EVX1
COBL
FAM188B
GHRHR
PAX4
POU6F2
GALNTL5
SLC1A1
ECM2
LHX6
NCS1
CXCL12
KIAA1274
SORCS1
ASPA
KRT37
ALDH3A1
ASIC2
HNF1B
COL1A1
SGCA
MPP2
MYH1
RPL34
AADAT
CPZ
SH3D19
FAM149A
DDX25
MS4A4A
C11orf41
ELMOD1
DAO
TSPAN11
CYP27B1
PRMT8
GSG1
OAS3
OAS2
GYS2
AICDA
RFX4
TPD52L1
TULP1
RHAG
CAP2
BVES
EYA4
UNC93A
PDE10A
SMOC2
LAMA4
MEP1A
C7
SLC4A9
PDE8B
GRM6
CDH6
NPR3
AGXT2
FGF1
LIFR
WWC1
HRG
HHLA2
ROPN1B
UPK1B
PEX5L
TANC1
TACR1
EFEMP1
DNAH6
IGFBP5
HSPE1
PRKAG3
SMYD1
IL1RL2
SLC9A2
MLPH
ATP6V1B1
PRRX1
TNR
ERRFI1
PRAMEF1
PRAMEF12
OLFML3
NR5A2
ST6GALNAC5
MFAP2
ACTL8
IGSF21
PLA2G2D
KIF17
ARTN
TSPAN1
C1orf129
NEK2
CHRNB4
CASC1
ATP10B
ADGB
NDUFB3
GDA
C2orf40
TRIM67
NR4A3
ONECUT2
PPP4R4
ESRRB
IFIT3
CPN1
TNN
TTLL2
TEX11
ARR3
KIAA1217
GLT8D2
TBX4
TEX14
RGSL1
CSTA
CPXM2
CSMD2
HPCA
SV2C
PAEP
PLG
LDB3
WIPF3
DNAI1
AKR1D1
CHST3
RASSF8
GUCY1B2
ITIH5
PLP1
NRK
TNFAIP6
C4BPB
GPR83
INHA
CTCFL
WFDC3
SLC12A5
ARHGAP40
MATN4
RBPJL
PCK1
HIF3A
PSG8
GRM4
BTN1A1
SLC17A3
SPDEF
TCP11
DNAH8
KLHL31
COL21A1
KCNK17
GCM2
EREG
RP11-467L20.10
C3orf32
PIWIL1
C17orf53
NDUFA1
SOX9
TEKT3
MYH2
LINC00029
RPL23
PCSK2
BPIFB9P
FAM83C
BPIFB1
F10
PROZ
KRT36
WNK4
IFI6
PRDM7
AIF1L
COX7C
MASP1
BEST3
PTPRB
TRPV5
PLA2G5
KDR
C22orf24
APOL5
IGLL1
CPA4
FOXP2
PDE11A
CGNL1
DLL4
ISLR
THAP10
TPH1
FAM64A
AIPL1
MMP28
KLK10
CDO1
LBP
PRRG3
GALNT8
GDPD2
ACSBG2
FUT5
STK33
UNC13A
HRC
SULT4A1
SAG
COL5A1
CYP2E1
ASS1
PRDM12
GMFG
ARHGEF16
DUSP9
PKDREJ
FBP2
BPIFA3
EDA2R
GALNTL2
ANO1
MAP1B
KRT34
KRT33B
RHPN2
RTBDN
GAS2L2
HHLA1
IQCA1
XAF1
RGS22
MATN2
SNAP25
RHBG
LPIN3
DMGDH
BHMT2
KANK4
SLC14A2
PDE6A
MTUS2
TPTE2
RNF17
GPR12
MYH8
DCLK1
RXFP2
EPSTI1
STARD13
RNF128
MYO18B
ZDHHC8P1
SPINK5
TEX15
UNC79
COX16
PEBP4
MRO
CHL1
TRPM1
REG4
SYT6
CHIA
HMGCS2
VTCN1
RSAD2
CMPK2
FST
CRB1
ERN2
RERG
LRP4
USP26
DSG3
PDGFRA
CLDN10
DZIP1
ADAMTS8
KLB
ANXA1
FAM71F1
EHF
FAM186B
PPP1R1A
KRT7
BCMO1
KCNK1
SLC19A3
ARMC9
ALDH1L2
STAB2
SCEL
EDNRB
GPNMB
MMD2
CIB2
MYCBPAP
SCN2A
TXN
DAB2IP
ANGPTL2
GARNL3
GABBR2
CTSL2
LMX1B
DMRT1
TFAP2A
SLC22A7
CAPN11
TMPRSS4
TRIM29
POU2F3
MMP13
UNC13C
ITGA11
PAQR5
LRRC49
SMAD6
SLC28A2
STRA6
CYP19A1
SEMA6D
BCAR3
BRDT
IFI44L
IFI44
RP11-122C9.1
CLCA2
LHCGR
BTBD16
PLCE1
RBP4
OIT3
RPS24
MYPN
AOX1
HERC5
BMPR1B
FRAS1
CDKL2
KIAA1644
COL2A1
LRIG3
TPH2
LGR5
TMEM132B
FOXN4
NOVA1
MDGA2
C14orf37
ESR2
GCNT3
SRP14
BCL2A1
CYP11A1
CCDC33
RLBP1
WDR93
C15orf42
NTRK3
ST8SIA2
ABCC12
MARVELD3
ADAMTS18
CDH13
ADAD2
RASL10B
UNC45B
RHBDL3
SPACA3
ABCA8
GREB1L
SLC13A5
CCDC40
FBXO15
GRB7
ARL5C
STAC2
FKBP10
PPAP2C
IFITM3
HUNK
IGLON5
PRDM16
PADI3
FHAD1
PADI1
MYOM3
IL22RA1
C1orf94
TINAGL1
CYP4B1
SLC44A3
GJA5
GPR161
RXRG
ILDR2
ADCY10
PVRL4
FAM163A
HMCN1
LHX9
ANXA9
SYT14
VASH2
HHIPL2
FLG2
CRNN
S100A8
NUP210L
REN
PLEKHA6
ABCG8
DQX1
NPHP1
CNGA3
THSD7B
SCN1A
SLC4A10
UNC80
ABCA12
TRPM8
IL17RD
COL8A1
MYH15
PLA1A
NR1I2
ALDH1L1
AC062028.1
AHSG
ANK2
GLRA3
UGT3A1
BHMT
TSLP
MEGF10
C1QTNF2
GABRB2
GLRA1
MYLK4
DCDC2
SLC17A4
MLIP
CYP39A1
IRAK1BP1
GABRR1
PNLDC1
SLC22A3
C6orf123
EGFR
SRCRB4D
ZAN
SHROOM2
CCNB3
SLC16A2
CXorf36
HTR2C
IGSF1
GPC3
GABRQ
STAR
ST18
TRIM55
GSDMC
NTRK2
RP11-35N6.1
CACNA1B
LRIT1
HABP2
PLEKHS1
INA
ADAM12
SLC5A12
SERPING1
HTR3B
P4HA3
GGTLC1
SLC22A8
TMC2
ZP1
KIAA1755
C20orf152
HMGA2
FCGR1A
FAM124A
LYPD6B
CNDP1
DLG2
DOCK1
C2orf50
GPR158
CACNA1C
MAT1A
ALLC
ADAMTS12
CCDC3
ANO4
AKR1C2
ITIH2
SLC35F4
KCNE4
TMEM163
HSPB8
GRID2
ATG10
PLEKHH2
DDX4
SLC16A12
CNTNAP4
STK32B
NRSN1
LGI2
RGPD3
PLA2R1
GPR110
PLEKHG4B
FBXL2
PTPRD
CNKSR3
FAM92B
SPHKAP
DDAH1
ANKFN1
ANKRD29
THY1
ABI3BP
ABCA9
UCHL1
GPR26
C10orf90
PDLIM3
SORBS2
PDE1C
ATP5J
FGD5
PIEZO2
USP43
CA10
41531
CNTNAP5
GRIA1
LRGUK
OTOA
ALS2CR11
SPAG17
TRIM42
PPEF2
ADAMTSL3
C14orf2
UQCRB
KCNS2
UNC5D
GPR112
SHCBP1L
SLC6A1
TMEM171
C8A
CDCP2
STEAP2
HTR5A
CLDN12
C1orf158
ARSE
HYDIN
AFAP1L1
LCA5L
MX1
C9orf43
SVOPL
CABP1
CIB4
MEGF11
EXTL1
TRIM63
GRHL3
NLRP14
ESYT3
CLSTN2
SLC13A3
RHBDL2
KCNB1
DNAH3
CPA5
DYNC1I1
PFKFB1
PLA2G2F
FGF17
VWA5B1
SLC5A11
WNT9B
CACHD1
LAD1
TNNI1
CLIC6
IGF2BP1
GJD2
CLDN14
SIM2
GOLGA6A
SCUBE1
PLA2G4D
CES5A
TCHH
TGM7
LRRC36
FCN2
C9orf116
NLRP4
CYP11B1
LY6K
LY6E
AC008103.5
FBXO27
NPHS1
CCDC155
MPP3
KRT84
KRT82
BCL6B
RPL26
SHANK2
ITIH3
CYP4A22
ELAVL4
PRKAA2
KNCN
FBLIM1
PDPN
TTLL10
CCDC27
IL23R
C1orf87
HFM1
CADM3
KCNJ9
DDR2
SLC9C2
AXDND1
WDR64
FCAMR
CAPN13
ACTG2
NOSTRIN
AC069154.2
C1QTNF7
PGLYRP4
S100A12
ALPPL2
DCST2
COL6A3
IGFN1
FCRL4
NFASC
AIM2
CADPS
ALB
ADAMTS9
CLRN1
DCLK3
DNASE1L3
C3orf67
IL17RE
IL17RC
C3orf24
PCOLCE2
PPBP
CCDC158
TCF23
DNAJC5G
TGM4
SLC6A20
LRRC2
GRIK3
RHO
C3orf65
OTOP1
CLDN19
EMCN
FBXW12
CAMKV
MST1R
AGXT2L1
HMGB2
SLC45A2
GPR98
HTR4
ESM1
CDC20B
ENPP6
EGFLAM
TBX20
KIAA0895
FAM183B
MYOZ3
BMPER
KIF6
ZNF704
COL1A2
SUN3
C7orf57
SLC30A8
ALDH7A1
FREM1
ZMAT4
CPA6
TMC1
SVEP1
TRPV6
PTCHD1
ASB11
PCDH19
FAT3
CCDC67
SLC7A3
ZNF488
SLC16A9
PKNOX2
FAM123A
VSTM4
SOHLH1
AK8
KIAA1462
FAM194B
HSPA12A
E2F7
SERPINA12
PDZRN4
SLC6A5
PASD1
TMCO5A
GPR176
RP11-299H22.3
SVOP
DEPDC4
LRTM2
LARP6
GABRB3
TBATA
CLMP
SCN3B
C12orf28
WDR88
MOGAT2
LMO1
WDR72
ST5
TMEM130
PRTG
C16orf46
PKD1L2
FAM86GP
CLEC4D
A2ML1
SLC38A8
WDR16
NNMT
AGBL1
STRCP1
LDHC
PLIN1
SCNN1G
NAV2
GLYATL1
CACNG2
MYO1A
SCG5
TGM6
MS4A8B
MS4A15
TCP10L2
NAT16
B4GALNT2
SNRPD1
SUN5
BPIFB6
TBC1D21
RBFOX3
LPO
AQP2
GPD1
NLRP7
PSCA
NXN
TRPV3
KLK2
KLK6
C3P1
TEKT1
BATF2
PBK
GNG4
ACOX2
MOBP
XIRP1
SCN11A
BDKRB2
KCNG4
SCNN1B
LGI3
PHYHIP
NDUFS5
UGT3A2
KCTD19
NPNT
CA7
GRM5
CPLX1
NTSR2
ATP5I
ROR2
ARMC4
CPT1C
GSG1L
IL13
RAB3B
RSPO1
STK32A
PDILT
UMOD
GP2
RNASE2
RNASE3
NPR1
COL22A1
BNC1
ANTXR1
CHRNA5
LDB2
NRG4
C15orf27
LINGO1
MUC17
OTUD7A
FRMPD4
MYRIP
ZPLD1
HMP19
RNF150
MRAP
FRMPD2
GPRC5C
VSTM2A
KRT78
KRT6C
KRT4
KRT74
NPAS2
LONRF2
TMC7
SLC26A5
HOXB9
TTLL6
SYT9
CEL
LSM3
PKHD1
DCDC5
HS6ST2
PYGO1
ALK
FUT3
NPTX1
KCNK3
KRT15
KRT38
APLN
KSR2
KRT27
SSX6
NLRP5
HEATR7B2
COL24A1
RXFP1
NEUROD2
MAP6
VAT1L
SYCE1
SLFNL1
WDR87
TTC40
ANGPTL7
PRND
KLF17
FRMD5
AQP4
CYP4F11
TLN2
FBXW10
LRRC48
EPHX4
LRRC15
CALB2
ARNT2
IL17D
C2orf54
SNTG2
MS4A10
COL6A5
AP002387.1
LVRN
FRG2C
HPSE2
41609
CCDC63
LRRN3
ADAMTS20
RP11-683L23.1
SYT12
STOX2
CST9
GPR113
NLRP13
GPR64
SPATA3
MUC13
C3orf77
HAP1
TDRD12
41343
KRT28
C1orf88
C9orf131
SNX31
GLIS1
CHRNA9
LINGO2
IGDCC3
SLC26A9
MYO1H
SLCO2A1
FZD4
DNAH12
CATSPERD
CA5A
C1orf126
CSRP2
C1orf127
VWA3A
ANKS4B
GRAMD2
ISX
SCUBE2
PCSK1
RP11-276H1.3
GPR156
LINC00521
C11orf44
EIF4E1B
PRIMA1
ETV4
KLHL38
CIDEA
PRR18
RP11-107C16.2
YSK4
HORMAD2
NCKAP5
FKBP9L
AP000679.2
DSCAML1
ZDHHC22
RP1-163G9.1
FAM9B
RIMKLA
RP11-551L14.1
AC114947.1
CD163L1
ODF3
FAM75E1
PARD6G
ZNF454
VN1R1
RNF212
TMEM151B
C9orf62
DNAJC22
ERBB4
C10orf53
CSRNP3
C5orf64
GDPD4
FAM101A
FOXE1
C1orf173
EXD1
C10orf67
CYP11B2
C2orf71
WSCD1
DNAJB8
SLC17A8
HTR1D
GRM8
NLRP8
ATP8B5P
CDH5
NKPD1
NLRP11
AC018865.8
RP1-278E11.3
SLC9A4
GPR144
PLD5
CCDC129
LINC00304
TPRXL
C10orf108
SLC47A2
YOD1
C12orf36
GPR137C
HLA-P
MUC16
SLC25A41
TMEM136
HEPHL1
CCDC108
SAGE1
ANKRD62
PNMAL1
TRPC2
ENPP7
NLRP10
IZUMO1
C1S
AC079354.1
FAM87A
CCNYL2
NTM
TSKU
PAPPA
GJC1
SOX1
IQCA1P1
OTOP2
IGSF5
FAM43B
CTNNA3
CCDC60
FAM9A
EPHA10
SYNDIG1L
GRIN2A
AC009365.3
COL18A1-AS1
ACSM5
OPCML
ACSM2A
AC011443.1
B3GALT5
C3orf15
GPR39
KIRREL
IQGAP3
CNGA2
LRRC55
DNAH2
TMPRSS2
TBX1
CNTN2
GPR173
ALDH1A3
C1orf130
BPIFC
POU3F2
C15orf55
PIWIL3
C8orf12
PRSS55
CDCA2
C21orf88
DRD1
WT1
RP1-199H16.5
CHRM5
SLC22A10
KRT76
FLRT2
FAM169B
MYADML2
LINC00313
MAGEA11
PPIL6
CDNF
SPPL2C
SFTPA2
C12orf56
SCN10A
KPNA7
KRT6B
SV2B
OLFML2A
SHC4
NTF3
SYN3
POU3F1
PRAME
C6orf201
SRL
IFIT1
NLRP9
DNAH14
C1orf110
FAM186A
SLITRK2
KRT5
AGBL4
CYP4F2
BPIFB3
BPIFB4
SLC36A3
SLC36A2
CYP4X1
GLDN
KRT3
MYT1L
CLCNKA
CYP4F8
XKR5
HPDL
FSD2
CYP27C1
MST1P9
MPPED1
KRT16
C21orf77
KRT14
MAPT
EFCAB6
CYP4A11
TEAD1
LYPD6
LINC00221
CTD-2600O9.1
KRT12
DCC
COL4A1
ATP13A5
TMEM247
ISG15
TMEM8C
HAPLN4
ERC2
RP11-687M24.3
KBTBD12
THSD4
DNAJB13
AP000867.1
C1orf168
AC002472.13
DMBT1
COL14A1
DNER
PLA2G2C
OR7D2
NWD1
PRSS45
PLA2G4E
COL4A5
ENO4
SLC24A5
SERPINA5
LCTL
COL25A1
C9orf171
NKAIN2
RP11-578F21.5
FAM154B
CTB-161K23.1
PRELP
SHISA6
GLRA4
FAM78B
TMC3
GPR179
GJB3
FAM196A
UTS2D
C9orf152
AADACL3
RELN
CLDN4
CRYM-AS1
AL450307.1
GJB5
RP11-113D6.10
FAM90A27P
SH2D5
GJB4
PTPRT
MYBPC1
MYT1
SERPINA3
C11orf92
LINC00523
STK31
SLC35F1
RFX8
ANKRD20A19P
SLC22A25
WNK3
HRH1
SLC30A10
TOMM7
BX284668.1
S100A2
AC079612.1
PCDHB16
LINC00087
AL360004.1
NPSR1-AS1
SLC6A17
ADAM32
NEK5
PIWIL2
SLC2A7
C17orf102
ZNF833P
DACT3
OPALIN
CYP2F1
AL355149.1
COL4A6
DMBX1
ENPP1
MFAP5
MYH6
SERPINB13
DNAH10
SLC22A24
PARVA
WDR96
HOXC6
TXNRD3
OCLN
NRAP
ZNF677
ZNF560
ZNF667
MB
ZNF334
SULT1C2
PEG3
RP11-208N14.4
CNGA1
C2CD4A
C20orf203
RD3
ZNF534
TAT
C3orf27
ABCA4
SMOC1
RYR3
PNMA5
CTA-221G9.11
AC105020.1
RP11-351J23.1
CAPN8
ECT2L
CCDC162P
PPAPDC1A
RP11-744H18.1
AL078633.1
C1orf141
AL772363.1
ZYG11A
TDRG1
ECEL1P2
C2orf72
GPRIN2
COL11A2
BTNL2
COL15A1
C6orf10
RP11-380J14.1
CARD16
POTEKP
AIF1
AADACL4
PSORS1C1
AC096670.3
RP11-638F5.1
TRIM15
TRIM31
MOG
RP11-195E11.3
AC083899.3
RANBP17
KRT40
KRT25
AC074391.1
FAM221B
PSG5
PCDHA2
SPIRE2
C16orf85
AC009236.1
ACCSL
ARID3C
CCDC144NL
RP11-542P2.1
AC022596.2
AC004790.2
CFI
KRT6A
AL592528.1
KRT81
EXOC3L4
RP11-116G8.4
MUC19
AF064858.6
RP11-191L9.6
CYS1
C21orf62
C18orf63
LNP1
DIO1
AKR7L
SNORD17
LINC00277
RP1-44A20.4
LINGO4
RP11-641D5.1
C6orf165
RP11-428P16.2
RP11-112J1.1
EMP2
AC007277.3
TM6SF2
RP11-474D1.3
RP5-944M2.3
CTD-2116F7.1
TMEM213
RP11-642P15.1
RP11-394B2.4
CTB-13H5.1
SEC14L6
ZNF705E
LRRC37A11P
CPEB1
CAPN14
RP11-544I20.2
RP11-480I12.5
RP11-1036E20.9
FER1L6
DCDC2C
TBC1D26
CTC-297N7.7
ACSM4
COL28A1
RP11-43F13.3
KCNU1
C14orf164
TMCO5B
EFCAB8
BCRP7
GAB4
CELA2B
RP11-426L16.8
LACTBL1
RP3-368B9.1
ODZ3
LL22NC03-75H12.2
CTA-299D3.8
CELA3B
AC011298.2
RPL23P8
ZNF259P1
AC093802.1
AC093726.4
MTMR9LP
RP11-572P18.1
LL22NC03-63E9.3
EBF2
PSG3
SLC12A8
MEG9
LINC00473
RP11-314P12.2
SMPD4P1
AC003090.1
PLAC2
TSSC2
EFCAB6-AS1
RP11-439L8.4
RP11-24J23.2
AC104809.2
RP11-86H7.1
AC096559.1
LINC00466
RP11-191L9.4
AC114730.3
AC012317.1
AC040963.1
RP11-432N13.3
AC012318.1
DAQB-12N14.5
RP11-126K1.8
AC026954.6
CITF22-49D8.1
RP11-576D8.4
RP11-441O15.3
CTA-282F2.3
RP11-330M19.1
AC096574.4
LINC00337
XXbac-B476C20.9
CT62
AC003958.1
RFPL1-AS1
AC092619.1
LINC00475
C2CD4D
AL132709.5
AC004603.4
RP13-258O15.1
RP11-57H12.3
ZNF503-AS1
AC022596.6
RP11-438H8.8
RP4-760C5.5
AC022431.1
RP11-276H19.1
ADIPOQ-AS1
LINC00323
LINC00606
SHANK2-AS1
AC019349.2
RP11-526D8.7
RP11-359N11.2
CTA-929C8.6
SMCR5
TBCAP1
LINC00371
ERVMER34-1
RP5-983L19.2
RP3-417G15.1
ANHX
AC079779.7
RP3-340N1.2
AC087859.1
RP11-267C16.1
RP11-107I14.1
SUB1P1
RP11-282K24.1
RP11-406A20.4
AC114788.2
AC007276.5
RP1-272J12.1
RP5-839B4.7
RP5-1074L1.1
AC018712.3
RP4-663N10.1
AC105339.1
COL6A4P2
AC073063.10
RP11-108M9.3
HOTAIR
RP11-242F24.1
AC073641.2
GS1-122H1.2
AL591893.1
RP11-264C15.2
LINC00200
ACTG1P9
LINC00452
SFTA3
HOXB-AS5
ZNF492
AC013460.1
STEAP3-AS1
RP11-424E7.3
HERC2P4
RP11-244J10.1
RP13-507P19.2
RP11-359G22.2
RP11-90J7.3
ANKRD18B
AC011551.2
RP3-437I16.1
COL6A4P1
AC092162.1
AC027612.3
RP5-1198O20.4
CEACAM22P
RP11-54O7.1
RPL31P2
RP11-67K19.3
AL121980.1
AC005592.2
RP5-907D15.2
ACTG1P10
AC004863.6
RP11-763B22.9
AC018470.4
LINC00032
RP4-669H2.1
DLX6-AS1
MTHFD1P1
RP13-16H11.1
AC011899.10
AL132709.8
SCAND3
AC104782.3
RP11-126O22.1
TMA7
DYTN
RP11-134D3.1
RP11-66B24.2
IL9RP2
AC112198.1
AC012507.3
RP11-14N7.2
CTD-2201G3.1
AC139676.1
ANKRD20A14P
RPL34P27
AC005324.6
RP5-1069C8.2
RP3-468B3.2
C1orf81
AC113189.5
AC092159.2
RP13-614K11.1
RP11-111I12.1
RP1-187B23.1
RP11-570P14.1
PIRT
MYCNOS
AC026904.1
AC009302.2
AC068057.2
AC007308.6
RP11-761N21.2
AP000330.8
TLR12P
RP11-100G15.7
AC105935.1
AC073283.4
AC144530.1
AC090505.5
RP11-466L17.1
RP3-400B16.1
AC003958.2
RP3-439F8.1
AC005152.2
XXbac-B476C20.13
RP4-723E3.1
FABP5P7
AF121897.4
RP5-1096D14.2
RP5-1166F10.1
RP11-399E6.1
SNRPGP10
BX004987.7
AC092580.4
AC013402.2
RP11-231K24.2
RP11-242G20.1
ANKRD34C
AC010148.1
RP11-478H13.2
RP13-444K19.1
AC109642.1
RP11-231P20.2
SLC25A3P1
RPL26P30
CTB-31C7.1
TMEM106A-AS1
RP11-125B21.2
RP11-175B9.3
ARHGEF38
BCYRN1
RP5-1063M23.2
RP11-451O13.1
RP4-749H3.1
PIEZO1P2
RP11-569G13.2
RP11-214L19.1
RP4-680D5.2
RP11-98L5.2
RP11-280O1.2
AC008268.2
SHISA9
DGCR5
RP4-620F22.2
RP11-66D17.3
ERICH1-AS1
AC113607.1
RP11-358L16.4
AC105344.2
ABCA17P
BX004987.5
AC005702.1
RP11-431K24.1
RP1-163M9.6
C1orf226
C1orf49
CPHL1P
MOXD2P
CTC-788C1.1
ARHGEF25
RP11-488C13.1
RP11-129B22.1
TDGF1
CTC-451A6.1
HNF1A-AS1
ARHGAP8
RP11-796G6.1
INMT
RP11-755B10.3
HOGA1
PSG2
RP11-416O18.1
RP11-1191J2.2
RP11-507E23.1
RPS11P6
RP11-734J24.1
GUCY2GP
PALM2
AOX2P
C6orf183
CFB
WDR65
RGAG1
CTD-2049J23.2
RP1-93H18.6
AC007163.4
RP11-526L22.1
RP11-466H18.1
ETV5
CRYBB2
LIFR-AS1
RP11-305N23.1
RP11-540A21.2
RP11-551L14.5
RP11-279F6.1
KB-1208A12.3
ALDH1L1-AS2
LINC00535
RP11-877E17.2
CTD-2382E5.1
RP11-379P15.1
RP11-544A12.8
RP11-325N19.3
RP11-348A11.4
RP11-13G14.4
RP11-327J17.3
CTB-174D11.1
RP11-834C11.3
RP11-205M3.3
RP11-2O17.2
RP11-247C2.2
OTX2-AS1
GDNF-AS1
RP11-844P9.2
RP3-412A9.10
RP5-955M13.3
RP5-916L7.1
RP11-267A15.1
CTD-2194D22.4
RP3-468B3.3
RP11-1136L8.1
RP11-93L9.1
CTB-49A3.5
RP11-148B6.1
RP11-438N16.1
CTB-46B19.2
RP3-340I3.1
CTC-349C3.2
MIR143HG
AC002472.14
RP11-598F7.4
FER1L5
RP11-6D1.6
RP11-586D19.1
CCDC79
RP11-855O10.2
AACSP1
KIAA1210
RP11-271E2.1
RP11-640N11.2
C8orf17
RP11-230G5.2
RP5-1063M23.1
PRODH2
CTC-564N23.3
RP11-253E3.3
AC141928.1
HOXC-AS3
RP11-215A19.1
RP11-82I10.1
RP11-73G16.1
RP11-305P14.1
RP11-163N6.2
RP11-164P12.3
SCARNA5
RP11-527N22.1
LINC00599
RP11-666I19.2
SERPINE3
RP11-1102P16.1
AC012613.2
AC145110.1
CTD-2281E23.1
CTB-79E8.3
CTD-2292P10.4
PCDHGA8
ETV3L
RP11-177H13.2
AC131025.8
KRT18P37
CTB-33O18.3
SEC16B
KB-1043D8.6
RP11-115J16.1
RP11-134O21.1
RP11-34P1.2
RP11-196E1.3
RTL1
RP13-870H17.3
RP11-494M8.4
CTD-2562J17.9
KRTAP5-9
RP11-166D19.1
RP11-448P19.1
RP11-430H10.2
RP11-725K16.4
NOX5
RP11-546B8.6
RP11-65M17.1
RP11-445F12.1
C11orf39
CYP2A6
AP000439.1
PADI6
RP11-319E16.2
DDX11L8
ABCC6P1
RP11-554A11.6
AC156455.1
TRAV1-2
AC008537.2
SNRPEP2
RP11-266O8.1
RP11-554D14.1
[truncated: 139 more rows]

## Sheet: Gene_trim_no_remDup_75
CFTR
MYH16
HECW1
KLHL13
CYP26B1
SLC7A2
CALCR
THSD7A
TMEM98
YBX2
KRT33A
MYH13
PROM1
NOS2
DNAH9
SLC13A2
RHBDF1
PAX7
MASP2
IYD
MLXIPL
SLC6A13
SLC7A14
GPRC5A
STMN4
CHDH
ATP1A2
PHLDB1
SYT13
CYP3A43
CPS1
C8B
INSRR
NR2E3
CYP46A1
CASR
DNAH5
RAI14
PSMA4
TNC
BARX2
DSG2
ANO2
ROS1
LAMC3
FSTL4
LAMA3
SPO11
CHRDL2
PHF21B
GYG2
LAMC2
PTPRU
ARSF
LTK
AHRR
LIMCH1
ATP2C2
EYA2
BCAS1
GLP2R
ERBB3
TIE1
MPPED2
CLDN18
EML1
ACSM2B
PHKA1
REEP1
TRPC7
GPR116
ABCC9
GAL
MAOB
GUCY2C
PTPN3
PTPN21
TRIP13
TRPC5
ADAM11
FERMT2
CD5L
CA12
WSCD2
WNT8B
MOCOS
ATP12A
RGS11
CAPN6
DCX
ACTN2
SMC1B
FBLN1
ITGA8
LAMP3
ADCY2
RBFOX1
DBC1
CLUL1
CDH17
DCT
SCTR
AFP
CACNA1S
LRP2
PCDHB4
MPP4
SERTAD4
GRHL2
NKAIN1
COL16A1
APOB
EFR3B
GCKR
IGSF9
AQP6
FAT2
HSD17B2
PPEF1
MMP2
NID2
PIR
ASAP3
DNMT3B
REM1
SLC15A1
ARHGAP28
CPXM1
F11
C20orf26
OAS1
TBX5
NOS1
OTUB2
LAMB4
NRCAM
SLC26A4
SLC26A3
RAPGEF4
TF
PITPNM3
MYH7
DAZL
PHGDH
MYL6
CDC45
GABRP
KRT31
EPB41L4B
PDE6C
TLL2
TDRD1
MYO3A
KCNK16
PGC
IGF2-AS
CECR2
PLA2G3
41520
SLC5A1
SLC5A4
DMC1
TIMP3
RASD2
RBFOX2
PNPLA3
KCNK10
C14orf166B
CHGA
GALNTL1
ERH
DHRS2
VSX1
SGK2
R3HDML
HNF4A
RIMS4
SALL4
BMP7
NKAIN4
SEL1L2
SLC52A3
MYLK2
FERMT1
PDYN
PLCB4
PAK7
C20orf132
SPINLW1
SYNDIG1
ST8SIA5
LIPG
LAMA1
MID1
GUCY2F
SRPX
PLS3
ASB9
GPR50
GABRE
ITIH6
SRPX2
TAF7L
FGF9
CCDC113
PRSS54
FOXF1
ZP2
CRYM
AQP8
TOX3
SLC6A2
IQCH
RASL12
RP5-1086D14.1
TTC23
CD276
TGM5
TJP1
ESRP1
WISP1
ANXA13
SH2D4A
NEFM
CLC
THEG
PLEKHA4
GAPDHS
C7orf63
DLX5
ATP6V0A4
MET
VIPR2
TSPAN12
EVX1
COBL
FAM188B
GHRHR
PAX4
POU6F2
GALNTL5
SLC1A1
ECM2
LHX6
NCS1
CXCL12
KIAA1274
SORCS1
KRT37
ALDH3A1
ASIC2
HNF1B
COL1A1
SGCA
MPP2
MYH1
RPL34
AADAT
CPZ
SH3D19
FAM149A
DDX25
MS4A4A
C11orf41
ELMOD1
DAO
TSPAN11
CYP27B1
PRMT8
GSG1
OAS3
OAS2
GYS2
AICDA
RFX4
TULP1
RHAG
CAP2
BVES
EYA4
UNC93A
PDE10A
SMOC2
LAMA4
MEP1A
C7
SLC4A9
PDE8B
GRM6
CDH6
NPR3
AGXT2
FGF1
LIFR
WWC1
HHLA2
ROPN1B
UPK1B
PEX5L
TANC1
TACR1
EFEMP1
DNAH6
IGFBP5
HSPE1
PRKAG3
SMYD1
IL1RL2
SLC9A2
MLPH
ATP6V1B1
PRRX1
TNR
ERRFI1
PRAMEF1
PRAMEF12
OLFML3
NR5A2
ST6GALNAC5
MFAP2
ACTL8
IGSF21
PLA2G2D
KIF17
ARTN
TSPAN1
C1orf129
NEK2
CHRNB4
CASC1
ATP10B
ADGB
NDUFB3
GDA
C2orf40
TRIM67
NR4A3
ONECUT2
PPP4R4
ESRRB
IFIT3
CPN1
TNN
TEX11
ARR3
KIAA1217
GLT8D2
TBX4
TEX14
RGSL1
CSTA
CPXM2
CSMD2
HPCA
SV2C
PAEP
PLG
LDB3
WIPF3
DNAI1
AKR1D1
CHST3
RASSF8
GUCY1B2
ITIH5
PLP1
NRK
TNFAIP6
GPR83
INHA
CTCFL
WFDC3
SLC12A5
ARHGAP40
MATN4
RBPJL
PCK1
HIF3A
PSG8
GRM4
BTN1A1
SLC17A3
SPDEF
TCP11
DNAH8
KLHL31
COL21A1
KCNK17
GCM2
EREG
RP11-467L20.10
C3orf32
PIWIL1
C17orf53
NDUFA1
SOX9
TEKT3
MYH2
RPL23
PCSK2
BPIFB9P
FAM83C
BPIFB1
F10
PROZ
KRT36
WNK4
IFI6
PRDM7
AIF1L
COX7C
MASP1
BEST3
PTPRB
TRPV5
PLA2G5
KDR
C22orf24
APOL5
IGLL1
CPA4
FOXP2
PDE11A
CGNL1
DLL4
ISLR
THAP10
TPH1
FAM64A
AIPL1
MMP28
KLK10
CDO1
LBP
PRRG3
GALNT8
GDPD2
ACSBG2
UNC13A
HRC
SULT4A1
SAG
COL5A1
CYP2E1
ASS1
PRDM12
GMFG
ARHGEF16
DUSP9
PKDREJ
FBP2
BPIFA3
EDA2R
GALNTL2
ANO1
MAP1B
KRT34
KRT33B
RHPN2
RTBDN
GAS2L2
HHLA1
IQCA1
XAF1
RGS22
MATN2
SNAP25
RHBG
LPIN3
BHMT2
KANK4
SLC14A2
PDE6A
MTUS2
RNF17
GPR12
MYH8
DCLK1
RXFP2
EPSTI1
STARD13
RNF128
MYO18B
ZDHHC8P1
SPINK5
TEX15
UNC79
COX16
PEBP4
MRO
CHL1
TRPM1
REG4
SYT6
CHIA
HMGCS2
VTCN1
RSAD2
CMPK2
FST
CRB1
ERN2
RERG
LRP4
USP26
DSG3
PDGFRA
CLDN10
DZIP1
ADAMTS8
KLB
ANXA1
FAM71F1
EHF
FAM186B
PPP1R1A
KRT7
BCMO1
KCNK1
SLC19A3
ARMC9
ALDH1L2
STAB2
SCEL
EDNRB
GPNMB
MMD2
CIB2
MYCBPAP
SCN2A
TXN
DAB2IP
ANGPTL2
GARNL3
GABBR2
CTSL2
LMX1B
DMRT1
TFAP2A
SLC22A7
CAPN11
TMPRSS4
TRIM29
POU2F3
UNC13C
ITGA11
PAQR5
LRRC49
SMAD6
SLC28A2
STRA6
CYP19A1
SEMA6D
BRDT
IFI44L
IFI44
RP11-122C9.1
CLCA2
LHCGR
BTBD16
PLCE1
RBP4
OIT3
RPS24
MYPN
AOX1
HERC5
BMPR1B
FRAS1
CDKL2
KIAA1644
COL2A1
LRIG3
TPH2
LGR5
TMEM132B
FOXN4
NOVA1
MDGA2
GCNT3
SRP14
BCL2A1
CYP11A1
CCDC33
RLBP1
WDR93
C15orf42
NTRK3
ST8SIA2
ABCC12
MARVELD3
ADAMTS18
CDH13
ADAD2
RASL10B
UNC45B
RHBDL3
ABCA8
GREB1L
SLC13A5
CCDC40
GRB7
ARL5C
STAC2
FKBP10
PPAP2C
IFITM3
HUNK
IGLON5
PRDM16
PADI3
FHAD1
PADI1
MYOM3
IL22RA1
C1orf94
TINAGL1
CYP4B1
SLC44A3
GJA5
RXRG
ILDR2
ADCY10
PVRL4
FAM163A
HMCN1
LHX9
ANXA9
SYT14
VASH2
FLG2
CRNN
S100A8
NUP210L
REN
PLEKHA6
ABCG8
DQX1
NPHP1
CNGA3
THSD7B
SCN1A
SLC4A10
UNC80
ABCA12
TRPM8
IL17RD
COL8A1
MYH15
PLA1A
NR1I2
ALDH1L1
AC062028.1
AHSG
ANK2
UGT3A1
BHMT
TSLP
MEGF10
GABRB2
GLRA1
MYLK4
DCDC2
SLC17A4
MLIP
CYP39A1
IRAK1BP1
GABRR1
PNLDC1
SLC22A3
EGFR
SRCRB4D
ZAN
SHROOM2
CCNB3
SLC16A2
CXorf36
HTR2C
IGSF1
GPC3
GABRQ
STAR
ST18
TRIM55
GSDMC
NTRK2
RP11-35N6.1
CACNA1B
LRIT1
HABP2
PLEKHS1
INA
ADAM12
SLC5A12
SERPING1
P4HA3
GGTLC1
SLC22A8
TMC2
ZP1
KIAA1755
C20orf152
HMGA2
FCGR1A
FAM124A
LYPD6B
CNDP1
DOCK1
C2orf50
GPR158
CACNA1C
MAT1A
ALLC
ADAMTS12
CCDC3
ANO4
AKR1C2
ITIH2
SLC35F4
KCNE4
GRID2
ATG10
PLEKHH2
DDX4
CNTNAP4
STK32B
NRSN1
LGI2
RGPD3
PLA2R1
GPR110
PLEKHG4B
FBXL2
PTPRD
CNKSR3
FAM92B
SPHKAP
DDAH1
ANKFN1
ANKRD29
THY1
ABI3BP
ABCA9
UCHL1
GPR26
C10orf90
PDLIM3
SORBS2
PDE1C
ATP5J
FGD5
PIEZO2
USP43
CA10
41531
CNTNAP5
GRIA1
LRGUK
OTOA
ALS2CR11
SPAG17
TRIM42
PPEF2
ADAMTSL3
C14orf2
UQCRB
KCNS2
UNC5D
GPR112
SHCBP1L
SLC6A1
TMEM171
C8A
CDCP2
STEAP2
HTR5A
C1orf158
ARSE
HYDIN
AFAP1L1
LCA5L
MX1
C9orf43
SVOPL
CABP1
CIB4
MEGF11
EXTL1
TRIM63
GRHL3
NLRP14
ESYT3
CLSTN2
SLC13A3
KCNB1
DNAH3
CPA5
DYNC1I1
PFKFB1
PLA2G2F
FGF17
VWA5B1
WNT9B
CACHD1
LAD1
TNNI1
CLIC6
IGF2BP1
GJD2
CLDN14
SIM2
GOLGA6A
SCUBE1
PLA2G4D
CES5A
TCHH
TGM7
LRRC36
FCN2
C9orf116
NLRP4
CYP11B1
LY6K
LY6E
AC008103.5
FBXO27
NPHS1
CCDC155
MPP3
KRT84
KRT82
BCL6B
RPL26
SHANK2
ITIH3
CYP4A22
PRKAA2
KNCN
FBLIM1
PDPN
CCDC27
IL23R
C1orf87
HFM1
CADM3
KCNJ9
DDR2
SLC9C2
AXDND1
WDR64
FCAMR
CAPN13
ACTG2
NOSTRIN
AC069154.2
C1QTNF7
PGLYRP4
S100A12
ALPPL2
DCST2
COL6A3
IGFN1
FCRL4
NFASC
AIM2
CADPS
ALB
ADAMTS9
DCLK3
DNASE1L3
C3orf67
IL17RE
IL17RC
PCOLCE2
PPBP
CCDC158
TCF23
DNAJC5G
TGM4
SLC6A20
LRRC2
GRIK3
RHO
OTOP1
CLDN19
FBXW12
CAMKV
MST1R
AGXT2L1
HMGB2
SLC45A2
GPR98
HTR4
ESM1
CDC20B
ENPP6
TBX20
KIAA0895
FAM183B
MYOZ3
BMPER
KIF6
ZNF704
COL1A2
C7orf57
SLC30A8
ALDH7A1
FREM1
ZMAT4
CPA6
TMC1
SVEP1
TRPV6
PTCHD1
ASB11
PCDH19
FAT3
CCDC67
SLC7A3
ZNF488
SLC16A9
PKNOX2
VSTM4
SOHLH1
AK8
KIAA1462
FAM194B
HSPA12A
E2F7
SERPINA12
PDZRN4
SLC6A5
PASD1
GPR176
RP11-299H22.3
SVOP
DEPDC4
LRTM2
LARP6
GABRB3
TBATA
CLMP
SCN3B
C12orf28
WDR88
MOGAT2
LMO1
WDR72
ST5
TMEM130
PRTG
C16orf46
PKD1L2
FAM86GP
CLEC4D
A2ML1
SLC38A8
WDR16
NNMT
AGBL1
STRCP1
LDHC
PLIN1
SCNN1G
NAV2
MYO1A
SCG5
TGM6
MS4A8B
MS4A15
TCP10L2
NAT16
B4GALNT2
SNRPD1
SUN5
BPIFB6
TBC1D21
RBFOX3
LPO
AQP2
GPD1
NLRP7
NXN
TRPV3
KLK2
KLK6
C3P1
TEKT1
BATF2
PBK
GNG4
ACOX2
MOBP
XIRP1
SCN11A
BDKRB2
KCNG4
SCNN1B
LGI3
PHYHIP
NDUFS5
UGT3A2
KCTD19
NPNT
CA7
GRM5
CPLX1
NTSR2
ATP5I
ROR2
ARMC4
CPT1C
GSG1L
IL13
RAB3B
RSPO1
STK32A
PDILT
UMOD
GP2
RNASE2
RNASE3
NPR1
COL22A1
BNC1
ANTXR1
CHRNA5
LDB2
NRG4
C15orf27
LINGO1
MUC17
OTUD7A
MYRIP
ZPLD1
HMP19
RNF150
MRAP
FRMPD2
GPRC5C
VSTM2A
KRT78
KRT6C
KRT4
KRT74
NPAS2
LONRF2
TMC7
SLC26A5
HOXB9
TTLL6
SYT9
CEL
LSM3
PKHD1
DCDC5
HS6ST2
PYGO1
ALK
NPTX1
KCNK3
KRT15
KRT38
APLN
KSR2
KRT27
SSX6
NLRP5
HEATR7B2
COL24A1
RXFP1
NEUROD2
MAP6
VAT1L
SYCE1
SLFNL1
WDR87
ANGPTL7
PRND
KLF17
FRMD5
AQP4
CYP4F11
TLN2
FBXW10
LRRC48
EPHX4
LRRC15
CALB2
ARNT2
IL17D
C2orf54
SNTG2
MS4A10
COL6A5
AP002387.1
LVRN
FRG2C
HPSE2
CCDC63
LRRN3
ADAMTS20
RP11-683L23.1
SYT12
STOX2
CST9
GPR113
NLRP13
GPR64
SPATA3
MUC13
C3orf77
HAP1
TDRD12
41343
KRT28
C1orf88
C9orf131
SNX31
GLIS1
CHRNA9
LINGO2
IGDCC3
SLC26A9
MYO1H
SLCO2A1
FZD4
DNAH12
CATSPERD
CA5A
C1orf126
CSRP2
C1orf127
VWA3A
ANKS4B
GRAMD2
ISX
PCSK1
RP11-276H1.3
GPR156
LINC00521
EIF4E1B
PRIMA1
ETV4
KLHL38
CIDEA
PRR18
RP11-107C16.2
YSK4
HORMAD2
NCKAP5
FKBP9L
DSCAML1
ZDHHC22
RP1-163G9.1
FAM9B
RIMKLA
RP11-551L14.1
AC114947.1
CD163L1
ODF3
FAM75E1
PARD6G
ZNF454
VN1R1
RNF212
TMEM151B
C9orf62
DNAJC22
ERBB4
C10orf53
CSRNP3
GDPD4
FAM101A
FOXE1
EXD1
CYP11B2
WSCD1
DNAJB8
SLC17A8
HTR1D
GRM8
NLRP8
ATP8B5P
NLRP11
RP1-278E11.3
SLC9A4
GPR144
PLD5
CCDC129
LINC00304
C10orf108
SLC47A2
YOD1
HLA-P
MUC16
SLC25A41
TMEM136
HEPHL1
SAGE1
ANKRD62
PNMAL1
TRPC2
ENPP7
IZUMO1
C1S
AC079354.1
FAM87A
CCNYL2
NTM
TSKU
PAPPA
GJC1
SOX1
IQCA1P1
OTOP2
FAM43B
CTNNA3
CCDC60
EPHA10
SYNDIG1L
GRIN2A
AC009365.3
COL18A1-AS1
ACSM5
OPCML
ACSM2A
AC011443.1
B3GALT5
C3orf15
KIRREL
IQGAP3
CNGA2
LRRC55
DNAH2
TMPRSS2
TBX1
CNTN2
GPR173
ALDH1A3
C1orf130
BPIFC
POU3F2
C15orf55
PIWIL3
C8orf12
PRSS55
CDCA2
DRD1
WT1
RP1-199H16.5
SLC22A10
KRT76
FLRT2
FAM169B
MAGEA11
PPIL6
CDNF
SPPL2C
SFTPA2
C12orf56
SCN10A
KPNA7
KRT6B
SV2B
OLFML2A
SHC4
NTF3
SYN3
POU3F1
PRAME
C6orf201
SRL
IFIT1
NLRP9
DNAH14
FAM186A
SLITRK2
KRT5
AGBL4
CYP4F2
BPIFB3
BPIFB4
SLC36A3
SLC36A2
CYP4X1
GLDN
KRT3
MYT1L
CLCNKA
CYP4F8
XKR5
HPDL
FSD2
CYP27C1
MST1P9
MPPED1
KRT16
C21orf77
KRT14
MAPT
EFCAB6
CYP4A11
TEAD1
LYPD6
LINC00221
CTD-2600O9.1
KRT12
DCC
COL4A1
ATP13A5
TMEM247
ISG15
TMEM8C
HAPLN4
ERC2
RP11-687M24.3
KBTBD12
THSD4
DNAJB13
AP000867.1
AC002472.13
DMBT1
COL14A1
DNER
PLA2G2C
NWD1
PRSS45
PLA2G4E
COL4A5
ENO4
SLC24A5
SERPINA5
LCTL
COL25A1
C9orf171
NKAIN2
RP11-578F21.5
FAM154B
CTB-161K23.1
PRELP
SHISA6
GLRA4
FAM78B
TMC3
GPR179
GJB3
FAM196A
AADACL3
RELN
CLDN4
AL450307.1
GJB5
RP11-113D6.10
FAM90A27P
SH2D5
GJB4
PTPRT
MYBPC1
MYT1
SERPINA3
C11orf92
LINC00523
STK31
SLC35F1
RFX8
ANKRD20A19P
WNK3
HRH1
SLC30A10
TOMM7
S100A2
AC079612.1
PCDHB16
LINC00087
AL360004.1
SLC6A17
ADAM32
NEK5
PIWIL2
SLC2A7
C17orf102
ZNF833P
OPALIN
AL355149.1
COL4A6
ENPP1
MYH6
SERPINB13
DNAH10
PARVA
WDR96
HOXC6
TXNRD3
OCLN
NRAP
ZNF677
ZNF560
ZNF667
MB
ZNF334
SULT1C2
PEG3
RP11-208N14.4
CNGA1
C2CD4A
C20orf203
RD3
ZNF534
TAT
C3orf27
ABCA4
SMOC1
RYR3
PNMA5
AC105020.1
RP11-351J23.1
CAPN8
ECT2L
CCDC162P
PPAPDC1A
RP11-744H18.1
AL078633.1
AL772363.1
ZYG11A
TDRG1
ECEL1P2
C2orf72
GPRIN2
COL11A2
BTNL2
COL15A1
C6orf10
RP11-380J14.1
CARD16
POTEKP
AIF1
AADACL4
PSORS1C1
RP11-638F5.1
TRIM15
TRIM31
MOG
RP11-195E11.3
AC083899.3
RANBP17
KRT40
KRT25
FAM221B
PSG5
PCDHA2
SPIRE2
C16orf85
AC009236.1
ACCSL
ARID3C
RP11-542P2.1
AC022596.2
AC004790.2
CFI
KRT6A
AL592528.1
KRT81
EXOC3L4
RP11-116G8.4
MUC19
AF064858.6
RP11-191L9.6
CYS1
C21orf62
C18orf63
LNP1
DIO1
SNORD17
RP1-44A20.4
LINGO4
RP11-641D5.1
C6orf165
RP11-428P16.2
RP11-112J1.1
EMP2
TM6SF2
RP5-944M2.3
CTD-2116F7.1
TMEM213
RP11-642P15.1
RP11-394B2.4
CTB-13H5.1
SEC14L6
ZNF705E
LRRC37A11P
CPEB1
CAPN14
RP11-480I12.5
RP11-1036E20.9
FER1L6
DCDC2C
TBC1D26
CTC-297N7.7
ACSM4
COL28A1
KCNU1
C14orf164
TMCO5B
EFCAB8
BCRP7
GAB4
CELA2B
LACTBL1
RP3-368B9.1
ODZ3
LL22NC03-75H12.2
CTA-299D3.8
CELA3B
RPL23P8
AC093802.1
MTMR9LP
RP11-572P18.1
LL22NC03-63E9.3
EBF2
LINC00473
RP11-314P12.2
SMPD4P1
AC003090.1
PLAC2
TSSC2
EFCAB6-AS1
RP11-439L8.4
AC104809.2
RP11-86H7.1
AC096559.1
RP11-191L9.4
AC114730.3
AC040963.1
RP11-432N13.3
AC012318.1
DAQB-12N14.5
RP11-126K1.8
AC026954.6
CITF22-49D8.1
RP11-441O15.3
CTA-282F2.3
AC096574.4
XXbac-B476C20.9
CT62
AC003958.1
RFPL1-AS1
AC092619.1
LINC00475
C2CD4D
AL132709.5
RP13-258O15.1
ZNF503-AS1
AC022596.6
RP11-438H8.8
AC022431.1
ADIPOQ-AS1
LINC00323
LINC00606
SHANK2-AS1
AC019349.2
RP11-526D8.7
RP11-359N11.2
CTA-929C8.6
TBCAP1
RP5-983L19.2
RP3-417G15.1
ANHX
AC079779.7
RP11-267C16.1
RP11-107I14.1
SUB1P1
RP11-282K24.1
RP11-406A20.4
AC114788.2
AC007276.5
RP5-1074L1.1
AC018712.3
AC105339.1
COL6A4P2
AC073063.10
RP11-108M9.3
HOTAIR
AC073641.2
AL591893.1
LINC00200
ACTG1P9
LINC00452
SFTA3
HOXB-AS5
ZNF492
AC013460.1
STEAP3-AS1
RP11-424E7.3
HERC2P4
RP11-244J10.1
RP13-507P19.2
RP11-90J7.3
ANKRD18B
AC011551.2
RP3-437I16.1
COL6A4P1
RP5-1198O20.4
CEACAM22P
RP11-54O7.1
RPL31P2
AC005592.2
ACTG1P10
AC004863.6
RP11-763B22.9
AC018470.4
RP4-669H2.1
DLX6-AS1
MTHFD1P1
RP13-16H11.1
AC011899.10
AL132709.8
SCAND3
AC104782.3
RP11-126O22.1
TMA7
DYTN
RP11-134D3.1
RP11-66B24.2
IL9RP2
AC112198.1
RP11-14N7.2
AC139676.1
ANKRD20A14P
RPL34P27
AC005324.6
RP3-468B3.2
C1orf81
AC113189.5
RP13-614K11.1
RP11-111I12.1
RP1-187B23.1
RP11-570P14.1
PIRT
MYCNOS
AC026904.1
AC009302.2
AC068057.2
TLR12P
RP11-100G15.7
AC105935.1
AC073283.4
AC144530.1
AC090505.5
AC003958.2
RP3-439F8.1
AC005152.2
FABP5P7
AF121897.4
RP5-1096D14.2
RP11-399E6.1
SNRPGP10
BX004987.7
AC092580.4
AC013402.2
RP11-231K24.2
RP11-242G20.1
ANKRD34C
RP11-478H13.2
RP13-444K19.1
RP11-231P20.2
SLC25A3P1
RPL26P30
CTB-31C7.1
TMEM106A-AS1
RP11-125B21.2
RP11-175B9.3
ARHGEF38
BCYRN1
RP5-1063M23.2
RP11-451O13.1
RP4-749H3.1
PIEZO1P2
RP11-214L19.1
RP11-98L5.2
RP11-280O1.2
AC008268.2
SHISA9
DGCR5
RP4-620F22.2
RP11-66D17.3
ERICH1-AS1
AC113607.1
RP11-358L16.4
AC105344.2
BX004987.5
AC005702.1
RP1-163M9.6
C1orf226
C1orf49
CPHL1P
MOXD2P
CTC-788C1.1
ARHGEF25
RP11-488C13.1
RP11-129B22.1
TDGF1
CTC-451A6.1
RP11-796G6.1
INMT
HOGA1
PSG2
RP11-1191J2.2
RP11-507E23.1
RP11-734J24.1
GUCY2GP
PALM2
AOX2P
C6orf183
CFB
WDR65
RGAG1
CTD-2049J23.2
RP1-93H18.6
AC007163.4
RP11-526L22.1
RP11-466H18.1
ETV5
CRYBB2
LIFR-AS1
RP11-305N23.1
RP11-279F6.1
KB-1208A12.3
LINC00535
CTD-2382E5.1
RP11-544A12.8
RP11-327J17.3
CTB-174D11.1
RP11-2O17.2
RP11-247C2.2
RP11-844P9.2
RP3-412A9.10
RP11-267A15.1
CTD-2194D22.4
RP3-468B3.3
RP11-93L9.1
CTB-49A3.5
RP11-148B6.1
RP11-438N16.1
CTC-349C3.2
MIR143HG
AC002472.14
RP11-598F7.4
FER1L5
RP11-586D19.1
CCDC79
RP11-855O10.2
AACSP1
KIAA1210
RP11-271E2.1
RP11-640N11.2
C8orf17
RP11-230G5.2
RP5-1063M23.1
PRODH2
CTC-564N23.3
RP11-253E3.3
AC141928.1
HOXC-AS3
RP11-73G16.1
RP11-305P14.1
RP11-164P12.3
SCARNA5
RP11-527N22.1
LINC00599
RP11-666I19.2
SERPINE3
CTD-2281E23.1
CTB-79E8.3
PCDHGA8
ETV3L
RP11-177H13.2
KRT18P37
SEC16B
KB-1043D8.6
RP11-115J16.1
RP11-34P1.2
RP11-196E1.3
RTL1
RP13-870H17.3
CTD-2562J17.9
KRTAP5-9
NOX5
RP11-546B8.6
RP11-65M17.1
RP11-445F12.1
CYP2A6
PADI6
DDX11L8
ABCC6P1
AC156455.1
TRAV1-2
AC008537.2
SNRPEP2
RP11-266O8.1
RP11-554D14.1
RP11-231I16.1
RP11-70F11.8
RP11-70F11.6
RP11-511H9.4
MEG8
ZNF578
RP11-280K24.4
NBEAP1
RP11-492D6.3
RP11-638I2.8
RP11-433J8.1
CTD-3049M7.1
RP11-140I24.1
RP11-260M19.2
RP11-566K11.2
RP11-463J10.3
CHEK2P2
CTD-3076O17.2
CTD-2611K5.5
FAM75E3P
RP11-624L4.1
RP11-210M15.3
RP11-307C19.1
RP11-1069G10.1
CTD-2071L7.1
RP11-2E17.1
RP11-593F23.1
RP11-566K19.5
RP11-253M7.1
KRT8P9
CTD-2008A1.2
RP11-778O17.4
RP11-158M2.2
RP11-307C19.3
RP11-671M22.5
RP11-211G23.1
RP11-441F2.1
RP11-293B20.2
AC022819.3
LINC00261
RP11-299H22.5
CTD-2587M23.1
CTD-2313J23.1
RP11-315H15.2
RP11-229P13.25
AP000997.2
RP11-356B18.2
RP11-315H15.3
RP11-119F7.5
RP11-297M9.2
RP11-1096D5.1
RP11-834C11.11
RP1-140K8.5
RP11-23N2.4
AC004158.3
RP11-266L9.1
RP11-143N13.1
CES1P2
RP11-856M7.1
RP11-345M22.1
RP11-95M5.1
RP11-243E13.1
RP1-140C12.2
RP11-734K21.5
RP11-744I24.1
RP11-795F19.1
RP11-805I24.1
RP11-13L2.4
ANKRD26P1
MUC22
RP11-160C18.2
AC011525.2
RP11-626K17.3
SUB1P3
RP11-243A14.1
RP11-189E14.4
RP11-352D13.6
RP11-483E23.8
RP11-178L8.5
RP4-668J24.2
RP11-305A4.3
RP4-555D20.2
RP11-90P13.1
IL9RP4
RP11-510M2.10
AP005530.1
DOC2B
CTD-2135D7.2
RP11-28G8.1
RP11-85B7.2
AC002347.2
RP11-321A17.3
CTD-2206N4.4
RP1-37N7.1
NOS2P1
SNRPGP2
MYH4
CTC-525D6.1
RP11-4F22.2
RP11-218M11.4
RP11-156L14.1
RP11-159D12.10
TBC1D3P5
SELE
GABRA3
CDON
ROPN1
FRMPD1
FNDC8
PPP2R2C
SLCO1A2
MT3
CHGB
FXYD3
LEPREL1
ACR
ZDHHC15
NALCN
SGCG
OGN
LRP2BP
HPX
CALCA
KNG1
CD207
SLC5A9
TECTB
PRB2
GJA3
OPN5
OVOL2
ACE2
BPIFA2
COX7B
USP29
MATN3
NES
NMUR2
AMHR2
NR5A1
CGREF1
RDH12
KCNH5
AK7
SERPINA10
DUOX2
TNFRSF11A
SYTL5
CHRNB3
GINS4
WDR31
SLC39A12
CCDC81
MIPOL1
SCHIP1
TUBA3E
SPARCL1
TCTEX1D1
GPR115
C4orf19
PPM1J
MAGEC1
SLC28A1
KCNJ6
WDR66
XDH
CD1E
ZNF233
FGFR4
CYP3A4
KLHL10
FAM71A
SLC2A2
NDST3
NPY1R
HHIP
RANBP3L
NDUFS4
GPR111
RAET1E
IQUB
BAALC
FRMD7
CCDC38
CCDC68
KRT24
CCDC110
FABP6
KCNS3
LURAP1
KRT13
ACOT12
CES3
GXYLT2
MMRN2
SUSD5
ADCY6
PPM1E
NPPA
[truncated: 116 more rows]

## Sheet: Gene_trim_no_remDup_50
SEMA3F
CFTR
MYH16
HECW1
KLHL13
CYP26B1
SLC7A2
CALCR
THSD7A
TMEM98
YBX2
KRT33A
MYH13
PROM1
NOS2
DNAH9
SLC13A2
RHBDF1
PAX7
MASP2
IYD
MLXIPL
SLC6A13
SLC7A14
GPRC5A
STMN4
CHDH
ATP1A2
PHLDB1
SYT13
CYP3A43
CPS1
C8B
INSRR
NR2E3
CYP46A1
CASR
DNAH5
RAI14
PSMA4
TNC
BARX2
DSG2
ANO2
ROS1
LAMC3
FSTL4
LAMA3
SPO11
CHRDL2
PHF21B
GYG2
LAMC2
PTPRU
ARSF
LTK
AHRR
LIMCH1
ATP2C2
EYA2
BCAS1
GLP2R
ERBB3
TIE1
MPPED2
CLDN18
EML1
ACSM2B
PHKA1
REEP1
TRPC7
GPR116
ABCC9
GAL
MAOB
GUCY2C
PTPN3
PTPN21
SLC12A3
TRIP13
TRPC5
ADAM11
FERMT2
CD5L
CDHR2
CA12
WSCD2
WNT8B
MOCOS
ATP12A
RGS11
CAPN6
DCX
ACTN2
SMC1B
FBLN1
ITGA8
LAMP3
ADCY2
RBFOX1
DBC1
CLUL1
CDH17
DCT
SCTR
CACNA1S
LRP2
PCDHB4
MPP4
SERTAD4
GRHL2
NKAIN1
COL16A1
APOB
EFR3B
GCKR
IGSF9
AQP6
FAT2
HSD17B2
PPEF1
MMP2
NID2
PIR
ASAP3
DNMT3B
REM1
FER1L4
SLC15A1
ARHGAP28
CPXM1
F11
C20orf26
OAS1
TBX5
NOS1
OTUB2
LAMB4
NRCAM
SLC26A4
SLC26A3
RAPGEF4
TF
PITPNM3
MYH7
DAZL
PHGDH
MYL6
CDC45
GABRP
KRT31
EPB41L4B
PDE6C
TLL2
TDRD1
MYO3A
KCNK16
PGC
IGF2-AS
CECR2
PLA2G3
41520
SLC5A1
SLC5A4
DMC1
TIMP3
RASD2
RBFOX2
PNPLA3
KCNK10
C14orf166B
CHGA
GALNTL1
ERH
DHRS2
VSX1
SGK2
R3HDML
HNF4A
RIMS4
SALL4
BMP7
NKAIN4
SEL1L2
MYLK2
FERMT1
PDYN
PLCB4
PAK7
C20orf132
SPINLW1
SYNDIG1
ST8SIA5
LIPG
LAMA1
MID1
GUCY2F
SRPX
PLS3
ASB9
GPR50
GABRE
ITIH6
SRPX2
TAF7L
FGF9
CCDC113
PRSS54
FOXF1
ZP2
CRYM
AQP8
TOX3
SLC6A2
IQCH
RASL12
RP5-1086D14.1
TTC23
CD276
TGM5
TJP1
ESRP1
WISP1
ANXA13
SH2D4A
NEFM
CLC
THEG
PLEKHA4
GAPDHS
C7orf63
DLX5
ATP6V0A4
MET
VIPR2
TSPAN12
EVX1
COBL
FAM188B
GHRHR
PAX4
POU6F2
GALNTL5
SLC1A1
ECM2
LHX6
NCS1
CXCL12
KIAA1274
SORCS1
KRT37
ALDH3A1
ASIC2
HNF1B
COL1A1
SGCA
MPP2
MYH1
RPL34
AADAT
CPZ
SH3D19
FAM149A
DDX25
MS4A4A
C11orf41
ELMOD1
DAO
TSPAN11
CYP27B1
PRMT8
GSG1
OAS3
OAS2
GYS2
AICDA
RFX4
TPD52L1
TULP1
RHAG
CAP2
BVES
EYA4
UNC93A
PDE10A
SMOC2
LAMA4
MEP1A
C7
SLC4A9
PDE8B
GRM6
CDH6
NPR3
AGXT2
FGF1
LIFR
HRG
HHLA2
ROPN1B
UPK1B
PEX5L
TANC1
TACR1
EFEMP1
DNAH6
IGFBP5
HSPE1
PRKAG3
SMYD1
IL1RL2
SLC9A2
MLPH
ATP6V1B1
PRRX1
TNR
ERRFI1
PRAMEF1
PRAMEF12
OLFML3
NR5A2
ST6GALNAC5
MFAP2
ACTL8
IGSF21
PLA2G2D
KIF17
ARTN
TSPAN1
C1orf129
NEK2
CHRNB4
CASC1
ATP10B
ADGB
NDUFB3
GDA
C2orf40
TRIM67
NR4A3
ONECUT2
PPP4R4
ESRRB
IFIT3
CPN1
TNN
TEX11
ARR3
KIAA1217
GLT8D2
TBX4
TEX14
RGSL1
CSTA
CPXM2
CSMD2
HPCA
PAEP
PLG
LDB3
WIPF3
DNAI1
AKR1D1
CHST3
RASSF8
GUCY1B2
ITIH5
PLP1
NRK
GPR83
INHA
CTCFL
WFDC3
SLC12A5
ARHGAP40
MATN4
RBPJL
PCK1
HIF3A
PSG8
GRM4
BTN1A1
SLC17A3
SPDEF
TCP11
DNAH8
KLHL31
COL21A1
KCNK17
GCM2
EREG
RP11-467L20.10
C3orf32
PIWIL1
C17orf53
NDUFA1
SOX9
TEKT3
MYH2
RPL23
PCSK2
BPIFB9P
FAM83C
BPIFB1
F10
PROZ
KRT36
WNK4
IFI6
PRDM7
AIF1L
COX7C
MASP1
BEST3
PTPRB
TRPV5
PLA2G5
KDR
C22orf24
APOL5
IGLL1
CPA4
FOXP2
PDE11A
CGNL1
DLL4
ISLR
THAP10
TPH1
FAM64A
AIPL1
MMP28
KLK10
CDO1
LBP
PRRG3
GALNT8
GDPD2
ACSBG2
UNC13A
HRC
SULT4A1
SAG
COL5A1
CYP2E1
ASS1
PRDM12
ARHGEF16
DUSP9
PKDREJ
FBP2
BPIFA3
EDA2R
GALNTL2
ANO1
MAP1B
KRT34
KRT33B
RHPN2
RTBDN
GAS2L2
HHLA1
IQCA1
XAF1
RGS22
MATN2
SNAP25
RHBG
LPIN3
BHMT2
KANK4
SLC14A2
PDE6A
MTUS2
RNF17
GPR12
MYH8
DCLK1
RXFP2
EPSTI1
STARD13
RNF128
MYO18B
ZDHHC8P1
SPINK5
TEX15
UNC79
COX16
PEBP4
MRO
CHL1
TRPM1
REG4
SYT6
CHIA
HMGCS2
VTCN1
RSAD2
CMPK2
FST
CRB1
ERN2
LRP4
DSG3
PDGFRA
CLDN10
DZIP1
ADAMTS8
KLB
ANXA1
FAM71F1
EHF
FAM186B
PPP1R1A
KRT7
BCMO1
KCNK1
SLC19A3
ARMC9
ALDH1L2
STAB2
SCEL
EDNRB
GPNMB
MMD2
CIB2
MYCBPAP
SCN2A
TXN
DAB2IP
ANGPTL2
GARNL3
GABBR2
CTSL2
DMRT1
TFAP2A
SLC22A7
CAPN11
TMPRSS4
TRIM29
POU2F3
UNC13C
ITGA11
PAQR5
LRRC49
SMAD6
SLC28A2
STRA6
CYP19A1
SEMA6D
BRDT
IFI44L
IFI44
RP11-122C9.1
CLCA2
LHCGR
BTBD16
PLCE1
RBP4
OIT3
RPS24
MYPN
AOX1
HERC5
BMPR1B
FRAS1
CDKL2
KIAA1644
COL2A1
LRIG3
TPH2
LGR5
TMEM132B
FOXN4
NOVA1
GCNT3
SRP14
BCL2A1
CYP11A1
CCDC33
RLBP1
WDR93
C15orf42
NTRK3
ST8SIA2
ABCC12
MARVELD3
ADAMTS18
CDH13
RASL10B
UNC45B
RHBDL3
ABCA8
GREB1L
SLC13A5
CCDC40
GRB7
ARL5C
STAC2
PPAP2C
IFITM3
HUNK
IGLON5
PRDM16
PADI3
FHAD1
PADI1
MYOM3
IL22RA1
C1orf94
TINAGL1
CYP4B1
SLC44A3
GJA5
GPR161
RXRG
ILDR2
ADCY10
PVRL4
FAM163A
HMCN1
LHX9
ANXA9
SYT14
VASH2
FLG2
CRNN
S100A8
NUP210L
REN
PLEKHA6
ABCG8
DQX1
NPHP1
CNGA3
THSD7B
SCN1A
SLC4A10
UNC80
ABCA12
TRPM8
IL17RD
COL8A1
MYH15
PLA1A
NR1I2
ALDH1L1
AHSG
ANK2
UGT3A1
BHMT
TSLP
MEGF10
GABRB2
GLRA1
MYLK4
DCDC2
SLC17A4
MLIP
CYP39A1
IRAK1BP1
GABRR1
PNLDC1
SLC22A3
EGFR
SRCRB4D
ZAN
SHROOM2
CCNB3
SLC16A2
CXorf36
HTR2C
IGSF1
GPC3
GABRQ
STAR
ST18
TRIM55
GSDMC
NTRK2
RP11-35N6.1
CACNA1B
LRIT1
HABP2
PLEKHS1
INA
ADAM12
SLC5A12
SERPING1
P4HA3
GGTLC1
SLC22A8
TMC2
ZP1
KIAA1755
C20orf152
HMGA2
FCGR1A
FAM124A
LYPD6B
CNDP1
DOCK1
GPR158
CACNA1C
MAT1A
ALLC
ADAMTS12
CCDC3
ANO4
AKR1C2
SLC35F4
KCNE4
GRID2
ATG10
PLEKHH2
DDX4
CNTNAP4
STK32B
NRSN1
LGI2
RGPD3
PLA2R1
GPR110
PLEKHG4B
FBXL2
PTPRD
CNKSR3
FAM92B
SPHKAP
DDAH1
ANKFN1
ANKRD29
THY1
ABI3BP
ABCA9
UCHL1
GPR26
C10orf90
PDLIM3
SORBS2
PDE1C
ATP5J
FGD5
PIEZO2
USP43
CA10
41531
CNTNAP5
GRIA1
LRGUK
OTOA
ALS2CR11
SPAG17
TRIM42
PPEF2
ADAMTSL3
C14orf2
UQCRB
KCNS2
UNC5D
GPR112
SHCBP1L
SLC6A1
TMEM171
C8A
CDCP2
STEAP2
HTR5A
C1orf158
ARSE
HYDIN
AFAP1L1
LCA5L
MX1
C9orf43
SVOPL
CABP1
CIB4
MEGF11
EXTL1
TRIM63
GRHL3
NLRP14
ESYT3
CLSTN2
SLC13A3
RHBDL2
KCNB1
DNAH3
CPA5
DYNC1I1
PFKFB1
PLA2G2F
FGF17
VWA5B1
CACHD1
LAD1
TNNI1
CLIC6
IGF2BP1
GJD2
CLDN14
SIM2
GOLGA6A
SCUBE1
PLA2G4D
CES5A
TCHH
TGM7
LRRC36
FCN2
C9orf116
NLRP4
CYP11B1
LY6K
LY6E
AC008103.5
FBXO27
NPHS1
CCDC155
MPP3
KRT84
KRT82
BCL6B
RPL26
SHANK2
ITIH3
CYP4A22
PRKAA2
KNCN
FBLIM1
PDPN
CCDC27
IL23R
C1orf87
HFM1
CADM3
KCNJ9
DDR2
SLC9C2
AXDND1
WDR64
FCAMR
CAPN13
ACTG2
NOSTRIN
AC069154.2
C1QTNF7
PGLYRP4
S100A12
ALPPL2
DCST2
COL6A3
IGFN1
FCRL4
NFASC
AIM2
CADPS
ALB
ADAMTS9
DCLK3
DNASE1L3
C3orf67
IL17RE
IL17RC
PCOLCE2
PPBP
CCDC158
TCF23
DNAJC5G
TGM4
SLC6A20
LRRC2
GRIK3
RHO
OTOP1
CLDN19
EMCN
FBXW12
CAMKV
MST1R
AGXT2L1
HMGB2
SLC45A2
GPR98
HTR4
ESM1
CDC20B
ENPP6
EGFLAM
TBX20
KIAA0895
FAM183B
MYOZ3
BMPER
KIF6
ZNF704
COL1A2
C7orf57
SLC30A8
ALDH7A1
FREM1
ZMAT4
CPA6
TMC1
SVEP1
TRPV6
PTCHD1
ASB11
PCDH19
CCDC67
SLC7A3
ZNF488
SLC16A9
PKNOX2
VSTM4
SOHLH1
AK8
KIAA1462
FAM194B
HSPA12A
E2F7
SERPINA12
PDZRN4
SLC6A5
PASD1
GPR176
RP11-299H22.3
SVOP
DEPDC4
LRTM2
LARP6
GABRB3
TBATA
CLMP
SCN3B
C12orf28
WDR88
MOGAT2
LMO1
WDR72
ST5
TMEM130
PRTG
C16orf46
PKD1L2
FAM86GP
CLEC4D
A2ML1
SLC38A8
WDR16
AGBL1
STRCP1
LDHC
PLIN1
SCNN1G
NAV2
MYO1A
SCG5
TGM6
MS4A8B
MS4A15
TCP10L2
B4GALNT2
SNRPD1
SUN5
BPIFB6
TBC1D21
RBFOX3
LPO
AQP2
GPD1
NLRP7
NXN
TRPV3
KLK2
KLK6
C3P1
TEKT1
BATF2
PBK
GNG4
ACOX2
MOBP
XIRP1
SCN11A
BDKRB2
KCNG4
LGI3
PHYHIP
NDUFS5
UGT3A2
KCTD19
NPNT
CA7
GRM5
CPLX1
NTSR2
ATP5I
ARMC4
CPT1C
GSG1L
IL13
RAB3B
RSPO1
STK32A
PDILT
UMOD
GP2
RNASE2
RNASE3
NPR1
COL22A1
BNC1
ANTXR1
CHRNA5
LDB2
NRG4
C15orf27
LINGO1
MUC17
OTUD7A
FRMPD4
MYRIP
ZPLD1
HMP19
MRAP
FRMPD2
GPRC5C
VSTM2A
KRT78
KRT6C
KRT4
KRT74
NPAS2
LONRF2
TMC7
SLC26A5
HOXB9
TTLL6
SYT9
CEL
LSM3
PKHD1
DCDC5
HS6ST2
PYGO1
ALK
NPTX1
KCNK3
KRT15
KRT38
APLN
KSR2
KRT27
SSX6
NLRP5
HEATR7B2
COL24A1
RXFP1
NEUROD2
MAP6
VAT1L
SYCE1
SLFNL1
WDR87
ANGPTL7
PRND
KLF17
FRMD5
AQP4
CYP4F11
TLN2
FBXW10
LRRC48
EPHX4
LRRC15
CALB2
ARNT2
IL17D
C2orf54
SNTG2
MS4A10
COL6A5
AP002387.1
LVRN
FRG2C
HPSE2
CCDC63
LRRN3
ADAMTS20
RP11-683L23.1
SYT12
STOX2
CST9
GPR113
NLRP13
GPR64
SPATA3
MUC13
C3orf77
HAP1
TDRD12
41343
KRT28
C1orf88
C9orf131
SNX31
GLIS1
LINGO2
IGDCC3
SLC26A9
MYO1H
FZD4
DNAH12
CATSPERD
C1orf126
CSRP2
C1orf127
VWA3A
GRAMD2
ISX
PCSK1
GPR156
LINC00521
EIF4E1B
PRIMA1
ETV4
KLHL38
CIDEA
PRR18
RP11-107C16.2
YSK4
HORMAD2
NCKAP5
FKBP9L
DSCAML1
ZDHHC22
RP1-163G9.1
FAM9B
RIMKLA
RP11-551L14.1
AC114947.1
CD163L1
ODF3
FAM75E1
ZNF454
VN1R1
RNF212
TMEM151B
C9orf62
DNAJC22
ERBB4
C10orf53
CSRNP3
GDPD4
FAM101A
FOXE1
EXD1
CYP11B2
WSCD1
DNAJB8
SLC17A8
HTR1D
GRM8
NLRP8
ATP8B5P
NLRP11
RP1-278E11.3
SLC9A4
GPR144
PLD5
CCDC129
LINC00304
C10orf108
SLC47A2
YOD1
HLA-P
MUC16
SLC25A41
TMEM136
HEPHL1
SAGE1
ANKRD62
PNMAL1
TRPC2
ENPP7
IZUMO1
C1S
AC079354.1
FAM87A
CCNYL2
NTM
TSKU
PAPPA
GJC1
SOX1
IQCA1P1
OTOP2
FAM43B
CTNNA3
CCDC60
EPHA10
SYNDIG1L
GRIN2A
AC009365.3
COL18A1-AS1
ACSM5
OPCML
ACSM2A
AC011443.1
B3GALT5
C3orf15
KIRREL
IQGAP3
CNGA2
LRRC55
DNAH2
TMPRSS2
TBX1
CNTN2
GPR173
ALDH1A3
C1orf130
BPIFC
POU3F2
C15orf55
PIWIL3
C8orf12
PRSS55
CDCA2
DRD1
WT1
RP1-199H16.5
SLC22A10
KRT76
FLRT2
FAM169B
MAGEA11
PPIL6
CDNF
SPPL2C
SFTPA2
C12orf56
SCN10A
KPNA7
KRT6B
SV2B
OLFML2A
SHC4
NTF3
SYN3
POU3F1
PRAME
C6orf201
SRL
IFIT1
NLRP9
DNAH14
FAM186A
SLITRK2
KRT5
AGBL4
CYP4F2
BPIFB3
BPIFB4
SLC36A3
CYP4X1
GLDN
KRT3
MYT1L
CLCNKA
XKR5
HPDL
FSD2
CYP27C1
MST1P9
MPPED1
KRT16
C21orf77
KRT14
MAPT
EFCAB6
CYP4A11
TEAD1
LYPD6
CTD-2600O9.1
KRT12
DCC
COL4A1
ATP13A5
TMEM247
ISG15
TMEM8C
HAPLN4
ERC2
RP11-687M24.3
KBTBD12
THSD4
DNAJB13
AC002472.13
DMBT1
COL14A1
DNER
PLA2G2C
NWD1
PRSS45
PLA2G4E
COL4A5
ENO4
SLC24A5
SERPINA5
LCTL
COL25A1
C9orf171
NKAIN2
RP11-578F21.5
FAM154B
CTB-161K23.1
PRELP
SHISA6
GLRA4
FAM78B
TMC3
GPR179
GJB3
FAM196A
UTS2D
C9orf152
AADACL3
RELN
CLDN4
AL450307.1
GJB5
RP11-113D6.10
FAM90A27P
SH2D5
GJB4
PTPRT
MYBPC1
MYT1
SERPINA3
C11orf92
LINC00523
STK31
SLC35F1
RFX8
ANKRD20A19P
WNK3
HRH1
SLC30A10
TOMM7
S100A2
AC079612.1
PCDHB16
LINC00087
AL360004.1
SLC6A17
ADAM32
NEK5
PIWIL2
SLC2A7
C17orf102
ZNF833P
OPALIN
AL355149.1
COL4A6
ENPP1
MYH6
SERPINB13
DNAH10
WDR96
HOXC6
TXNRD3
OCLN
NRAP
ZNF677
ZNF560
ZNF667
MB
ZNF334
SULT1C2
PEG3
CNGA1
C2CD4A
C20orf203
RD3
TAT
C3orf27
ABCA4
SMOC1
RYR3
PNMA5
RP11-351J23.1
CAPN8
ECT2L
CCDC162P
PPAPDC1A
RP11-744H18.1
ZYG11A
TDRG1
ECEL1P2
C2orf72
GPRIN2
COL11A2
BTNL2
COL15A1
C6orf10
RP11-380J14.1
CARD16
POTEKP
AIF1
AADACL4
PSORS1C1
RP11-638F5.1
TRIM15
TRIM31
MOG
AC083899.3
RANBP17
KRT40
KRT25
FAM221B
PSG5
PCDHA2
SPIRE2
C16orf85
AC009236.1
ACCSL
ARID3C
RP11-542P2.1
AC022596.2
AC004790.2
CFI
KRT6A
AL592528.1
KRT81
EXOC3L4
RP11-116G8.4
MUC19
AF064858.6
RP11-191L9.6
CYS1
C21orf62
C18orf63
LNP1
SNORD17
RP1-44A20.4
LINGO4
RP11-641D5.1
C6orf165
RP11-428P16.2
RP11-112J1.1
EMP2
TM6SF2
RP11-474D1.3
RP5-944M2.3
CTD-2116F7.1
TMEM213
RP11-642P15.1
RP11-394B2.4
CTB-13H5.1
SEC14L6
ZNF705E
LRRC37A11P
CPEB1
CAPN14
RP11-480I12.5
RP11-1036E20.9
FER1L6
DCDC2C
TBC1D26
CTC-297N7.7
ACSM4
COL28A1
KCNU1
C14orf164
TMCO5B
EFCAB8
BCRP7
GAB4
CELA2B
LACTBL1
RP3-368B9.1
ODZ3
LL22NC03-75H12.2
CTA-299D3.8
CELA3B
RPL23P8
AC093802.1
MTMR9LP
RP11-572P18.1
LL22NC03-63E9.3
EBF2
LINC00473
SMPD4P1
AC003090.1
PLAC2
TSSC2
EFCAB6-AS1
RP11-439L8.4
AC104809.2
AC096559.1
RP11-191L9.4
AC114730.3
AC040963.1
RP11-432N13.3
AC012318.1
DAQB-12N14.5
AC026954.6
CITF22-49D8.1
RP11-441O15.3
AC096574.4
XXbac-B476C20.9
CT62
AC003958.1
RFPL1-AS1
AC092619.1
LINC00475
C2CD4D
AL132709.5
RP13-258O15.1
ZNF503-AS1
AC022596.6
RP11-438H8.8
AC022431.1
LINC00323
SHANK2-AS1
AC019349.2
RP11-526D8.7
RP11-359N11.2
CTA-929C8.6
TBCAP1
RP5-983L19.2
RP3-417G15.1
ANHX
AC079779.7
RP11-267C16.1
RP11-107I14.1
SUB1P1
RP11-282K24.1
RP11-406A20.4
AC114788.2
AC007276.5
RP5-1074L1.1
AC105339.1
COL6A4P2
AC073063.10
RP11-108M9.3
HOTAIR
AL591893.1
LINC00200
ACTG1P9
LINC00452
SFTA3
HOXB-AS5
ZNF492
AC013460.1
RP11-424E7.3
HERC2P4
RP11-244J10.1
RP13-507P19.2
RP11-90J7.3
ANKRD18B
COL6A4P1
RP5-1198O20.4
CEACAM22P
RP11-54O7.1
RPL31P2
ACTG1P10
AC004863.6
RP11-763B22.9
AC018470.4
RP4-669H2.1
DLX6-AS1
MTHFD1P1
RP13-16H11.1
AC011899.10
AL132709.8
SCAND3
AC104782.3
RP11-126O22.1
TMA7
DYTN
RP11-134D3.1
RP11-66B24.2
IL9RP2
AC112198.1
RP11-14N7.2
AC139676.1
ANKRD20A14P
RPL34P27
AC005324.6
RP3-468B3.2
C1orf81
RP13-614K11.1
RP11-111I12.1
RP1-187B23.1
RP11-570P14.1
PIRT
AC009302.2
AC068057.2
TLR12P
RP11-100G15.7
AC105935.1
AC144530.1
AC090505.5
AC003958.2
RP3-439F8.1
AC005152.2
FABP5P7
AF121897.4
RP5-1096D14.2
SNRPGP10
BX004987.7
AC092580.4
AC013402.2
RP11-231K24.2
RP11-242G20.1
ANKRD34C
RP11-478H13.2
RP13-444K19.1
SLC25A3P1
RPL26P30
CTB-31C7.1
TMEM106A-AS1
RP11-125B21.2
RP11-175B9.3
ARHGEF38
BCYRN1
RP5-1063M23.2
RP11-451O13.1
RP4-749H3.1
PIEZO1P2
RP11-98L5.2
RP11-280O1.2
AC008268.2
SHISA9
DGCR5
RP4-620F22.2
RP11-66D17.3
ERICH1-AS1
AC113607.1
RP11-358L16.4
AC105344.2
BX004987.5
AC005702.1
RP1-163M9.6
C1orf226
C1orf49
CPHL1P
MOXD2P
CTC-788C1.1
ARHGEF25
RP11-488C13.1
RP11-129B22.1
TDGF1
CTC-451A6.1
RP11-796G6.1
INMT
HOGA1
PSG2
RP11-416O18.1
RP11-1191J2.2
RP11-507E23.1
RP11-734J24.1
GUCY2GP
PALM2
AOX2P
C6orf183
CFB
WDR65
RGAG1
CTD-2049J23.2
RP1-93H18.6
AC007163.4
RP11-526L22.1
RP11-466H18.1
ETV5
CRYBB2
LIFR-AS1
RP11-305N23.1
RP11-279F6.1
KB-1208A12.3
RP11-544A12.8
RP11-348A11.4
RP11-327J17.3
RP11-2O17.2
RP11-247C2.2
RP11-844P9.2
RP3-412A9.10
RP11-267A15.1
CTD-2194D22.4
RP3-468B3.3
RP11-93L9.1
CTB-49A3.5
RP11-148B6.1
RP11-438N16.1
CTC-349C3.2
MIR143HG
AC002472.14
RP11-598F7.4
FER1L5
RP11-586D19.1
CCDC79
RP11-855O10.2
AACSP1
KIAA1210
RP11-271E2.1
RP11-640N11.2
C8orf17
RP11-230G5.2
RP5-1063M23.1
PRODH2
RP11-253E3.3
AC141928.1
HOXC-AS3
RP11-215A19.1
SCARNA5
RP11-527N22.1
LINC00599
RP11-666I19.2
SERPINE3
CTD-2281E23.1
CTB-79E8.3
PCDHGA8
ETV3L
RP11-177H13.2
KRT18P37
SEC16B
KB-1043D8.6
RP11-115J16.1
RP11-34P1.2
RP11-196E1.3
RTL1
RP13-870H17.3
CTD-2562J17.9
KRTAP5-9
NOX5
RP11-546B8.6
RP11-65M17.1
RP11-445F12.1
CYP2A6
PADI6
DDX11L8
ABCC6P1
AC156455.1
TRAV1-2
AC008537.2
SNRPEP2
RP11-266O8.1
RP11-554D14.1
RP11-231I16.1
RP11-70F11.6
RP11-511H9.4
ZNF578
NBEAP1
RP11-492D6.3
RP11-638I2.8
CTD-3049M7.1
RP11-140I24.1
RP11-260M19.2
RP11-566K11.2
RP11-463J10.3
CHEK2P2
CTD-3076O17.2
CTD-2611K5.5
FAM75E3P
RP11-624L4.1
RP11-210M15.3
RP11-307C19.1
RP11-1069G10.1
CTD-2071L7.1
RP11-2E17.1
RP11-593F23.1
RP11-566K19.5
RP11-253M7.1
KRT8P9
CTD-2008A1.2
RP11-778O17.4
RP11-158M2.2
RP11-307C19.3
RP11-671M22.5
RP11-211G23.1
RP11-441F2.1
RP11-293B20.2
AC022819.3
LINC00261
RP11-299H22.5
CTD-2587M23.1
RP11-315H15.2
RP11-229P13.25
AP000997.2
RP11-356B18.2
RP11-315H15.3
RP11-119F7.5
RP11-297M9.2
RP11-1096D5.1
RP11-834C11.11
RP1-140K8.5
RP11-23N2.4
AC004158.3
RP11-266L9.1
RP11-143N13.1
CES1P2
RP11-856M7.1
RP11-345M22.1
RP11-243E13.1
RP1-140C12.2
RP11-744I24.1
RP11-795F19.1
RP11-805I24.1
RP11-13L2.4
ANKRD26P1
MUC22
RP11-160C18.2
AC011525.2
RP11-626K17.3
SUB1P3
RP11-243A14.1
RP11-352D13.6
RP11-483E23.8
RP11-178L8.5
RP4-668J24.2
RP11-305A4.3
RP4-555D20.2
RP11-90P13.1
IL9RP4
RP11-510M2.10
AP005530.1
DOC2B
CTD-2135D7.2
RP11-28G8.1
RP11-85B7.2
AC002347.2
RP11-321A17.3
CTD-2206N4.4
RP1-37N7.1
NOS2P1
SNRPGP2
MYH4
CTC-525D6.1
RP11-218M11.4
RP11-156L14.1
TBC1D3P5
SELE
GABRA3
CDON
ROPN1
FRMPD1
FNDC8
SLCO1A2
MT3
CHGB
FXYD3
LEPREL1
ZDHHC15
NALCN
SGCG
OGN
LRP2BP
HPX
KNG1
CD207
SLC5A9
TECTB
PRB2
OPN5
OVOL2
ACE2
BPIFA2
COX7B
MATN3
NES
NMUR2
AMHR2
NR5A1
CGREF1
KCNH5
AK7
SERPINA10
DUOX2
SYTL5
CHRNB3
GINS4
WDR31
SLC39A12
CCDC81
MIPOL1
SCHIP1
TUBA3E
SPARCL1
TCTEX1D1
GPR115
C4orf19
PPM1J
MAGEC1
SLC28A1
KCNJ6
WDR66
CD1E
ZNF233
CYP3A4
KLHL10
FAM71A
SLC2A2
NDST3
NPY1R
RANBP3L
NDUFS4
GPR111
RAET1E
IQUB
FRMD7
CCDC38
CCDC68
KRT24
FABP6
KCNS3
LURAP1
KRT13
ACOT12
CES3
GXYLT2
SUSD5
ADCY6
PPM1E
NPPA
CHRNA7
CEACAM20
C10orf85
CASC2
TMEM125
RP11-111M22.2
ADIG
SLC25A18
LHFP
MC2R
NPAP1
KIF18B
VSIG10L
SERPINA11
TMPRSS11A
BAGE2
LIN28B
MAPK12
PLA2G2A
HILS1
GREB1
GRM7
B3GNT6
EGFL6
NOS1AP
RP1-153P14.8
ZSCAN5C
FBXO47
AL353997.3
C22orf42
AC100793.2
ARHGEF33
ZNF705G
RPTN
C2orf16
AC018804.4
RP5-934G17.6
TMEM233
SNX18P15
ABCD1P4
SLC9A3P3
SALL1P1
KIF25-AS1
RP11-423O2.1
RP11-560I19.4
FAM41C
RP11-576I22.2
AC005224.2
RP11-147O5.1
AC093390.1
AC016831.6
RP13-137A17.4
RCC2P3
AC003665.1
C19orf81
LINC00263
LINC00479
RP11-280G19.2
CYMP
ADAMTS9-AS2
RP11-305F5.2
TUBA4B
RAD21L1
RP11-620J15.2
RP11-613D13.5
RP11-434C1.1
USP51
CTD-2313N18.5
KIAA1456
RP11-656G20.1
RP11-770E5.1
GRM5-AS1
[truncated: 66 more rows]

## Sheet: Gene_trim_no_remDup_25
SEMA3F
CFTR
MYH16
HECW1
KLHL13
CYP26B1
SLC7A2
CALCR
THSD7A
TMEM98
YBX2
KRT33A
MYH13
PROM1
NOS2
DNAH9
SLC13A2
RHBDF1
PAX7
MASP2
IYD
MLXIPL
SLC6A13
SLC7A14
GPRC5A
STMN4
CHDH
ATP1A2
PHLDB1
SYT13
CPS1
C8B
INSRR
NR2E3
CYP46A1
CASR
DNAH5
RAI14
PSMA4
TNC
BARX2
DSG2
ANO2
ROS1
LAMC3
FSTL4
LAMA3
SPO11
CHRDL2
PHF21B
GYG2
LAMC2
PTPRU
ARSF
LTK
AHRR
LIMCH1
ATP2C2
EYA2
BCAS1
GLP2R
ERBB3
TIE1
MPPED2
CLDN18
EML1
PHKA1
REEP1
TRPC7
GPR116
ABCC9
GAL
MAOB
GUCY2C
PTPN3
PTPN21
SLC12A3
TRIP13
TRPC5
ADAM11
FERMT2
CD5L
CDHR2
CA12
WSCD2
WNT8B
MOCOS
ATP12A
RGS11
CAPN6
DCX
ACTN2
SMC1B
ITGA8
LAMP3
ADCY2
RBFOX1
DBC1
CLUL1
CDH17
DCT
SCTR
AFP
CACNA1S
LRP2
PCDHB4
MPP4
SERTAD4
GRHL2
NKAIN1
COL16A1
APOB
EFR3B
GCKR
IGSF9
AQP6
FAT2
HSD17B2
PPEF1
MMP2
NID2
PIR
ASAP3
DNMT3B
REM1
FER1L4
SLC15A1
ARHGAP28
F11
C20orf26
OAS1
TBX5
NOS1
OTUB2
LAMB4
NRCAM
SLC26A4
SLC26A3
RAPGEF4
TF
PITPNM3
MYH7
DAZL
PHGDH
MYL6
CDC45
GABRP
KRT31
EPB41L4B
PDE6C
TLL2
TDRD1
MYO3A
KCNK16
PGC
IGF2-AS
CECR2
PLA2G3
41520
SLC5A1
SLC5A4
DMC1
TIMP3
RASD2
RBFOX2
PNPLA3
KCNK10
C14orf166B
CHGA
SIX4
GALNTL1
ERH
DHRS2
SGK2
R3HDML
HNF4A
SALL4
NKAIN4
SEL1L2
MYLK2
FERMT1
PDYN
PLCB4
PAK7
C20orf132
SYNDIG1
ST8SIA5
LIPG
LAMA1
MID1
GUCY2F
SRPX
PLS3
ASB9
GPR50
GABRE
ITIH6
SRPX2
TAF7L
FGF9
CCDC113
PRSS54
FOXF1
ZP2
CRYM
AQP8
TOX3
SLC6A2
IQCH
RASL12
RP5-1086D14.1
TTC23
CD276
TGM5
TJP1
ESRP1
WISP1
ANXA13
SH2D4A
NEFM
ADAM2
CLC
THEG
PLEKHA4
GAPDHS
C7orf63
DLX5
ATP6V0A4
MET
VIPR2
TSPAN12
EVX1
FAM188B
GHRHR
PAX4
POU6F2
GALNTL5
SLC1A1
ECM2
LHX6
NCS1
CXCL12
KIAA1274
SORCS1
KRT37
ALDH3A1
ASIC2
HNF1B
COL1A1
SGCA
MPP2
MYH1
RPL34
AADAT
SH3D19
FAM149A
DDX25
MS4A4A
C11orf41
ELMOD1
DAO
TSPAN11
CYP27B1
PRMT8
GSG1
OAS3
OAS2
GYS2
AICDA
RFX4
TPD52L1
TULP1
RHAG
CAP2
BVES
EYA4
UNC93A
PDE10A
SMOC2
LAMA4
MEP1A
C7
SLC4A9
PDE8B
GRM6
CDH6
NPR3
AGXT2
FGF1
LIFR
WWC1
HHLA2
ROPN1B
UPK1B
PEX5L
TANC1
TACR1
EFEMP1
DNAH6
IGFBP5
HSPE1
PRKAG3
SMYD1
IL1RL2
SLC9A2
MLPH
ATP6V1B1
TNR
ERRFI1
PRAMEF1
PRAMEF12
OLFML3
NR5A2
ST6GALNAC5
MFAP2
ACTL8
IGSF21
PLA2G2D
KIF17
ARTN
TSPAN1
C1orf129
NEK2
CHRNB4
CASC1
ATP10B
ADGB
NDUFB3
GDA
C2orf40
TRIM67
ONECUT2
PPP4R4
ESRRB
IFIT3
CPN1
TNN
TEX11
ARR3
KIAA1217
GLT8D2
TBX4
TEX14
RGSL1
CSTA
CPXM2
CSMD2
HPCA
PAEP
PLG
LDB3
WIPF3
DNAI1
AKR1D1
CHST3
RASSF8
GUCY1B2
ITIH5
PLP1
NRK
GPR83
INHA
CTCFL
WFDC3
SLC12A5
ARHGAP40
MATN4
RBPJL
PCK1
HIF3A
PSG8
GRM4
BTN1A1
SLC17A3
SPDEF
TCP11
DNAH8
KLHL31
COL21A1
KCNK17
GCM2
RP11-467L20.10
PIWIL1
C17orf53
NDUFA1
SOX9
TEKT3
MYH2
RPL23
BPIFB9P
BPIFB1
F10
PROZ
KRT36
WNK4
IFI6
PRDM7
AIF1L
COX7C
MASP1
BEST3
PTPRB
TRPV5
PLA2G5
KDR
C22orf24
APOL5
IGLL1
CPA4
FOXP2
PDE11A
CGNL1
DLL4
THAP10
TPH1
FAM64A
AIPL1
MMP28
KLK10
CDO1
LBP
PRRG3
GALNT8
GDPD2
ACSBG2
HRC
SULT4A1
SAG
COL5A1
CYP2E1
ASS1
PRDM12
ARHGEF16
DUSP9
PKDREJ
FBP2
BPIFA3
EDA2R
GALNTL2
ANO1
MAP1B
KRT34
KRT33B
RHPN2
RTBDN
GAS2L2
HHLA1
IQCA1
XAF1
RGS22
MATN2
SNAP25
RHBG
LPIN3
KANK4
SLC14A2
PDE6A
MTUS2
RNF17
GPR12
MYH8
DCLK1
RXFP2
EPSTI1
STARD13
RNF128
MYO18B
ZDHHC8P1
SPINK5
TEX15
UNC79
COX16
PEBP4
MRO
CHL1
TRPM1
SYT6
CHIA
HMGCS2
VTCN1
RSAD2
CMPK2
FST
CRB1
ERN2
LRP4
DSG3
PDGFRA
CLDN10
DZIP1
ADAMTS8
KLB
ANXA1
FAM71F1
EHF
FAM186B
PPP1R1A
KRT7
BCMO1
KCNK1
SLC19A3
ARMC9
ALDH1L2
STAB2
SCEL
EDNRB
GPNMB
MMD2
CIB2
MYCBPAP
SCN2A
TXN
DAB2IP
ANGPTL2
GARNL3
GABBR2
CTSL2
DMRT1
TFAP2A
SLC22A7
CAPN11
TMPRSS4
TRIM29
POU2F3
UNC13C
ITGA11
PAQR5
LRRC49
SMAD6
SLC28A2
STRA6
CYP19A1
SEMA6D
BRDT
IFI44L
IFI44
RP11-122C9.1
CLCA2
LHCGR
BTBD16
PLCE1
RBP4
OIT3
RPS24
MYPN
AOX1
HERC5
BMPR1B
FRAS1
CDKL2
COL2A1
LRIG3
TPH2
LGR5
TMEM132B
FOXN4
NOVA1
MDGA2
GCNT3
SRP14
BCL2A1
CYP11A1
CCDC33
RLBP1
WDR93
C15orf42
NTRK3
ST8SIA2
ABCC12
MARVELD3
ADAMTS18
CDH13
RASL10B
UNC45B
RHBDL3
ABCA8
GREB1L
SLC13A5
CCDC40
GRB7
ARL5C
STAC2
PPAP2C
IFITM3
HUNK
IGLON5
PRDM16
PADI3
FHAD1
PADI1
IL22RA1
C1orf94
TINAGL1
CYP4B1
SLC44A3
GJA5
RXRG
ILDR2
ADCY10
PVRL4
FAM163A
HMCN1
LHX9
ANXA9
SYT14
VASH2
FLG2
CRNN
S100A8
NUP210L
REN
PLEKHA6
ABCG8
DQX1
NPHP1
CNGA3
THSD7B
SLC4A10
UNC80
ABCA12
TRPM8
IL17RD
COL8A1
MYH15
PLA1A
NR1I2
ALDH1L1
AHSG
ANK2
UGT3A1
BHMT
TSLP
MEGF10
GABRB2
GLRA1
MYLK4
DCDC2
SLC17A4
MLIP
CYP39A1
IRAK1BP1
GABRR1
SLC22A3
EGFR
SRCRB4D
ZAN
SHROOM2
CCNB3
SLC16A2
CXorf36
HTR2C
IGSF1
GPC3
GABRQ
STAR
ST18
NTRK2
RP11-35N6.1
CACNA1B
LRIT1
HABP2
PLEKHS1
INA
ADAM12
SLC5A12
SERPING1
P4HA3
GGTLC1
SLC22A8
TMC2
ZP1
KIAA1755
C20orf152
HMGA2
FCGR1A
FAM124A
LYPD6B
CNDP1
DLG2
DOCK1
GPR158
CACNA1C
MAT1A
ALLC
ADAMTS12
CCDC3
ANO4
AKR1C2
SLC35F4
GRID2
ATG10
PLEKHH2
DDX4
CNTNAP4
NRSN1
LGI2
RGPD3
PLA2R1
GPR110
PLEKHG4B
FBXL2
PTPRD
CNKSR3
FAM92B
SPHKAP
DDAH1
ANKFN1
ANKRD29
THY1
ABI3BP
ABCA9
UCHL1
GPR26
C10orf90
PDLIM3
SORBS2
PDE1C
ATP5J
FGD5
PIEZO2
USP43
CA10
41531
CNTNAP5
GRIA1
LRGUK
OTOA
ALS2CR11
SPAG17
TRIM42
PPEF2
ADAMTSL3
C14orf2
UQCRB
KCNS2
UNC5D
GPR112
SHCBP1L
SLC6A1
TMEM171
C8A
CDCP2
STEAP2
HTR5A
C1orf158
ARSE
HYDIN
AFAP1L1
MX1
C9orf43
SVOPL
CABP1
CIB4
EXTL1
TRIM63
GRHL3
NLRP14
ESYT3
CLSTN2
SLC13A3
RHBDL2
KCNB1
DNAH3
CPA5
DYNC1I1
PFKFB1
PLA2G2F
FGF17
VWA5B1
SLC5A11
CACHD1
LAD1
TNNI1
CLIC6
IGF2BP1
GJD2
CLDN14
SIM2
GOLGA6A
SCUBE1
PLA2G4D
CES5A
TCHH
TGM7
LRRC36
FCN2
C9orf116
NLRP4
CYP11B1
LY6K
LY6E
AC008103.5
FBXO27
NPHS1
CCDC155
MPP3
KRT84
KRT82
BCL6B
RPL26
SHANK2
ITIH3
CYP4A22
PRKAA2
KNCN
FBLIM1
PDPN
CCDC27
IL23R
C1orf87
HFM1
CADM3
KCNJ9
DDR2
SLC9C2
AXDND1
WDR64
FCAMR
CAPN13
ACTG2
NOSTRIN
AC069154.2
C1QTNF7
PGLYRP4
S100A12
ALPPL2
DCST2
COL6A3
IGFN1
FCRL4
NFASC
AIM2
CADPS
ALB
ADAMTS9
DCLK3
DNASE1L3
C3orf67
IL17RE
IL17RC
C3orf24
PCOLCE2
PPBP
CCDC158
TCF23
DNAJC5G
TGM4
SLC6A20
LRRC2
GRIK3
RHO
OTOP1
CLDN19
EMCN
FBXW12
CAMKV
MST1R
AGXT2L1
HMGB2
GPR98
HTR4
ESM1
CDC20B
ENPP6
EGFLAM
TBX20
KIAA0895
FAM183B
BMPER
KIF6
ZNF704
COL1A2
C7orf57
SLC30A8
ALDH7A1
FREM1
ZMAT4
CPA6
TMC1
SVEP1
TRPV6
PTCHD1
PCDH19
FAT3
CCDC67
SLC7A3
ZNF488
PKNOX2
FAM123A
VSTM4
SOHLH1
AK8
KIAA1462
FAM194B
HSPA12A
E2F7
SERPINA12
PDZRN4
SLC6A5
PASD1
GPR176
RP11-299H22.3
SVOP
DEPDC4
LRTM2
LARP6
GABRB3
CLMP
SCN3B
C12orf28
WDR88
MOGAT2
LMO1
WDR72
ST5
TMEM130
PRTG
C16orf46
PKD1L2
FAM86GP
CLEC4D
A2ML1
SLC38A8
WDR16
AGBL1
STRCP1
PLIN1
SCNN1G
NAV2
MYO1A
SCG5
TGM6
MS4A8B
MS4A15
TCP10L2
B4GALNT2
SNRPD1
SUN5
BPIFB6
TBC1D21
RBFOX3
LPO
AQP2
GPD1
NLRP7
NXN
TRPV3
KLK2
KLK6
C3P1
TEKT1
BATF2
GNG4
ACOX2
MOBP
XIRP1
SCN11A
BDKRB2
KCNG4
LGI3
PHYHIP
NDUFS5
UGT3A2
KCTD19
NPNT
CA7
GRM5
CPLX1
NTSR2
ATP5I
ROR2
ARMC4
CPT1C
GSG1L
IL13
RAB3B
RSPO1
STK32A
PDILT
UMOD
GP2
RNASE2
RNASE3
NPR1
COL22A1
BNC1
ANTXR1
CHRNA5
LDB2
NRG4
C15orf27
LINGO1
MUC17
OTUD7A
FRMPD4
MYRIP
ZPLD1
HMP19
MRAP
FRMPD2
GPRC5C
VSTM2A
KRT78
KRT6C
KRT4
KRT74
NPAS2
LONRF2
TMC7
SLC26A5
HOXB9
TTLL6
SYT9
CEL
LSM3
PKHD1
DCDC5
HS6ST2
PYGO1
ALK
NPTX1
KCNK3
KRT15
KRT38
APLN
KSR2
KRT27
SSX6
NLRP5
HEATR7B2
COL24A1
RXFP1
NEUROD2
MAP6
VAT1L
SYCE1
SLFNL1
WDR87
ANGPTL7
PRND
KLF17
FRMD5
AQP4
CYP4F11
TLN2
FBXW10
LRRC48
EPHX4
LRRC15
CALB2
ARNT2
IL17D
C2orf54
SNTG2
MS4A10
COL6A5
AP002387.1
LVRN
FRG2C
HPSE2
CCDC63
LRRN3
ADAMTS20
RP11-683L23.1
SYT12
STOX2
CST9
GPR113
NLRP13
GPR64
SPATA3
MUC13
C3orf77
TDRD12
41343
C1orf88
C9orf131
SNX31
GLIS1
LINGO2
IGDCC3
SLC26A9
MYO1H
FZD4
DNAH12
CATSPERD
CA5A
C1orf126
CSRP2
C1orf127
VWA3A
GRAMD2
ISX
PCSK1
GPR156
LINC00521
EIF4E1B
PRIMA1
ETV4
KLHL38
CIDEA
PRR18
RP11-107C16.2
YSK4
HORMAD2
NCKAP5
FKBP9L
DSCAML1
RP1-163G9.1
FAM9B
RIMKLA
RP11-551L14.1
AC114947.1
CD163L1
ODF3
FAM75E1
ZNF454
VN1R1
RNF212
TMEM151B
C9orf62
DNAJC22
ERBB4
C10orf53
CSRNP3
GDPD4
FAM101A
FOXE1
EXD1
CYP11B2
C2orf71
WSCD1
DNAJB8
HTR1D
GRM8
NLRP8
ATP8B5P
NKPD1
NLRP11
RP1-278E11.3
SLC9A4
GPR144
PLD5
CCDC129
LINC00304
C10orf108
SLC47A2
YOD1
MUC16
SLC25A41
TMEM136
HEPHL1
SAGE1
ANKRD62
PNMAL1
TRPC2
ENPP7
IZUMO1
C1S
AC079354.1
FAM87A
CCNYL2
NTM
TSKU
GJC1
SOX1
IQCA1P1
FAM43B
CTNNA3
CCDC60
EPHA10
SYNDIG1L
GRIN2A
AC009365.3
COL18A1-AS1
ACSM5
OPCML
ACSM2A
AC011443.1
B3GALT5
C3orf15
KIRREL
IQGAP3
CNGA2
LRRC55
DNAH2
TMPRSS2
TBX1
CNTN2
GPR173
ALDH1A3
BPIFC
POU3F2
C15orf55
PIWIL3
C8orf12
PRSS55
CDCA2
DRD1
WT1
RP1-199H16.5
SLC22A10
KRT76
FLRT2
FAM169B
MAGEA11
CDNF
SPPL2C
SFTPA2
SCN10A
KPNA7
KRT6B
SV2B
OLFML2A
SHC4
NTF3
SYN3
POU3F1
PRAME
C6orf201
SRL
IFIT1
NLRP9
DNAH14
FAM186A
SLITRK2
KRT5
AGBL4
CYP4F2
BPIFB3
BPIFB4
SLC36A3
CYP4X1
GLDN
KRT3
MYT1L
CLCNKA
XKR5
HPDL
FSD2
CYP27C1
MST1P9
MPPED1
KRT16
C21orf77
KRT14
MAPT
EFCAB6
CYP4A11
TEAD1
CTD-2600O9.1
KRT12
DCC
COL4A1
ATP13A5
TMEM247
ISG15
TMEM8C
ERC2
RP11-687M24.3
KBTBD12
THSD4
DNAJB13
AC002472.13
DMBT1
COL14A1
DNER
PLA2G2C
NWD1
PRSS45
PLA2G4E
COL4A5
ENO4
SLC24A5
SERPINA5
LCTL
COL25A1
C9orf171
NKAIN2
RP11-578F21.5
FAM154B
CTB-161K23.1
PRELP
SHISA6
GLRA4
FAM78B
TMC3
GPR179
GJB3
FAM196A
C9orf152
AADACL3
RELN
CLDN4
AL450307.1
RP11-113D6.10
FAM90A27P
SH2D5
GJB4
PTPRT
MYBPC1
MYT1
SERPINA3
C11orf92
LINC00523
STK31
SLC35F1
RFX8
ANKRD20A19P
WNK3
HRH1
SLC30A10
TOMM7
S100A2
AC079612.1
PCDHB16
LINC00087
AL360004.1
SLC6A17
ADAM32
NEK5
PIWIL2
SLC2A7
C17orf102
OPALIN
AL355149.1
COL4A6
ENPP1
MYH6
SERPINB13
DNAH10
WDR96
HOXC6
TXNRD3
OCLN
NRAP
ZNF677
ZNF560
ZNF667
MB
ZNF334
SULT1C2
PEG3
CNGA1
C2CD4A
RD3
TAT
ABCA4
SMOC1
RYR3
PNMA5
RP11-351J23.1
CAPN8
ECT2L
CCDC162P
PPAPDC1A
RP11-744H18.1
AL772363.1
ZYG11A
TDRG1
ECEL1P2
C2orf72
GPRIN2
COL11A2
BTNL2
COL15A1
C6orf10
RP11-380J14.1
CARD16
POTEKP
AIF1
AADACL4
PSORS1C1
RP11-638F5.1
TRIM15
TRIM31
MOG
AC083899.3
RANBP17
KRT40
KRT25
FAM221B
PSG5
PCDHA2
SPIRE2
AC009236.1
ACCSL
ARID3C
RP11-542P2.1
AC004790.2
CFI
KRT6A
AL592528.1
KRT81
EXOC3L4
RP11-116G8.4
MUC19
RP11-191L9.6
CYS1
C21orf62
C18orf63
LNP1
SNORD17
RP1-44A20.4
LINGO4
RP11-641D5.1
RP11-428P16.2
RP11-112J1.1
EMP2
TM6SF2
RP11-474D1.3
RP5-944M2.3
CTD-2116F7.1
TMEM213
RP11-642P15.1
RP11-394B2.4
CTB-13H5.1
SEC14L6
ZNF705E
LRRC37A11P
CPEB1
CAPN14
RP11-480I12.5
FER1L6
DCDC2C
TBC1D26
CTC-297N7.7
ACSM4
COL28A1
KCNU1
C14orf164
TMCO5B
EFCAB8
BCRP7
GAB4
CELA2B
LACTBL1
RP3-368B9.1
ODZ3
LL22NC03-75H12.2
CTA-299D3.8
RPL23P8
ZNF259P1
AC093802.1
MTMR9LP
RP11-572P18.1
LL22NC03-63E9.3
EBF2
LINC00473
RP11-314P12.2
SMPD4P1
AC003090.1
PLAC2
TSSC2
EFCAB6-AS1
RP11-439L8.4
AC104809.2
AC096559.1
RP11-191L9.4
AC114730.3
RP11-432N13.3
AC012318.1
DAQB-12N14.5
AC026954.6
CITF22-49D8.1
RP11-441O15.3
XXbac-B476C20.9
CT62
AC003958.1
RFPL1-AS1
AC092619.1
LINC00475
C2CD4D
RP13-258O15.1
ZNF503-AS1
AC022596.6
RP11-438H8.8
AC022431.1
LINC00323
SHANK2-AS1
AC019349.2
RP11-526D8.7
RP11-359N11.2
CTA-929C8.6
TBCAP1
RP5-983L19.2
RP3-417G15.1
ANHX
AC079779.7
RP11-267C16.1
RP11-107I14.1
SUB1P1
RP11-282K24.1
RP11-406A20.4
AC114788.2
AC007276.5
RP5-1074L1.1
AC105339.1
COL6A4P2
RP11-108M9.3
HOTAIR
AL591893.1
LINC00200
ACTG1P9
LINC00452
SFTA3
HOXB-AS5
STEAP3-AS1
RP11-424E7.3
HERC2P4
RP11-244J10.1
RP13-507P19.2
RP11-90J7.3
ANKRD18B
COL6A4P1
RP5-1198O20.4
CEACAM22P
RPL31P2
ACTG1P10
AC004863.6
RP11-763B22.9
AC018470.4
LINC00032
DLX6-AS1
MTHFD1P1
RP13-16H11.1
AC011899.10
AL132709.8
SCAND3
AC104782.3
RP11-126O22.1
TMA7
DYTN
RP11-134D3.1
RP11-66B24.2
IL9RP2
AC112198.1
AC139676.1
ANKRD20A14P
RPL34P27
AC005324.6
RP3-468B3.2
C1orf81
RP13-614K11.1
RP11-111I12.1
RP1-187B23.1
RP11-570P14.1
PIRT
AC068057.2
TLR12P
AC105935.1
AC144530.1
AC090505.5
AC003958.2
RP3-439F8.1
AC005152.2
FABP5P7
AF121897.4
RP5-1096D14.2
SNRPGP10
BX004987.7
AC092580.4
AC013402.2
RP11-231K24.2
RP11-242G20.1
ANKRD34C
RP11-478H13.2
RP13-444K19.1
SLC25A3P1
RPL26P30
CTB-31C7.1
TMEM106A-AS1
RP11-175B9.3
BCYRN1
RP5-1063M23.2
RP4-749H3.1
PIEZO1P2
RP11-98L5.2
RP11-280O1.2
AC008268.2
SHISA9
DGCR5
RP4-620F22.2
RP11-66D17.3
ERICH1-AS1
AC113607.1
RP11-358L16.4
AC105344.2
ABCA17P
BX004987.5
AC005702.1
RP1-163M9.6
C1orf226
C1orf49
MOXD2P
CTC-788C1.1
ARHGEF25
RP11-488C13.1
RP11-129B22.1
TDGF1
CTC-451A6.1
RP11-796G6.1
INMT
HOGA1
RP11-1191J2.2
RP11-507E23.1
RP11-734J24.1
GUCY2GP
PALM2
AOX2P
C6orf183
CFB
WDR65
RGAG1
CTD-2049J23.2
RP1-93H18.6
AC007163.4
RP11-526L22.1
RP11-466H18.1
ETV5
CRYBB2
LIFR-AS1
RP11-305N23.1
RP11-279F6.1
KB-1208A12.3
RP11-544A12.8
RP11-327J17.3
RP11-844P9.2
RP3-412A9.10
RP11-267A15.1
CTD-2194D22.4
RP3-468B3.3
RP11-93L9.1
CTB-49A3.5
RP11-148B6.1
CTC-349C3.2
MIR143HG
AC002472.14
RP11-598F7.4
FER1L5
CCDC79
RP11-855O10.2
AACSP1
KIAA1210
RP11-271E2.1
RP11-640N11.2
C8orf17
RP11-230G5.2
RP5-1063M23.1
PRODH2
RP11-253E3.3
AC141928.1
HOXC-AS3
RP11-215A19.1
RP11-73G16.1
RP11-164P12.3
SCARNA5
RP11-527N22.1
LINC00599
RP11-666I19.2
CTD-2281E23.1
CTB-79E8.3
PCDHGA8
ETV3L
RP11-177H13.2
KRT18P37
SEC16B
KB-1043D8.6
RP11-34P1.2
RP11-196E1.3
RTL1
RP13-870H17.3
CTD-2562J17.9
KRTAP5-9
NOX5
CYP2A6
PADI6
DDX11L8
ABCC6P1
AC156455.1
TRAV1-2
AC008537.2
SNRPEP2
RP11-266O8.1
RP11-554D14.1
RP11-231I16.1
RP11-511H9.4
ZNF578
NBEAP1
RP11-492D6.3
RP11-638I2.8
CTD-3049M7.1
RP11-140I24.1
RP11-566K11.2
RP11-463J10.3
CTD-2611K5.5
FAM75E3P
RP11-624L4.1
RP11-307C19.1
RP11-1069G10.1
CTD-2071L7.1
RP11-2E17.1
RP11-593F23.1
RP11-566K19.5
RP11-253M7.1
KRT8P9
RP11-778O17.4
RP11-158M2.2
RP11-307C19.3
RP11-671M22.5
RP11-211G23.1
RP11-441F2.1
RP11-293B20.2
LINC00261
RP11-299H22.5
CTD-2587M23.1
RP11-315H15.2
RP11-506G7.1
RP11-229P13.25
AP000997.2
RP11-356B18.2
RP11-315H15.3
RP11-119F7.5
RP11-1096D5.1
RP1-140K8.5
RP11-23N2.4
AC004158.3
RP11-266L9.1
RP11-143N13.1
CES1P2
RP11-856M7.1
RP11-243E13.1
RP1-140C12.2
RP11-744I24.1
RP11-795F19.1
RP11-805I24.1
RP11-13L2.4
ANKRD26P1
MUC22
RP11-160C18.2
AC011525.2
RP11-626K17.3
SUB1P3
RP11-352D13.6
RP11-483E23.8
RP4-668J24.2
RP11-305A4.3
RP4-555D20.2
RP11-90P13.1
IL9RP4
AP005530.1
DOC2B
RP11-28G8.1
RP11-85B7.2
AC002347.2
RP11-321A17.3
CTD-2206N4.4
RP1-37N7.1
NOS2P1
SNRPGP2
MYH4
CTC-525D6.1
RP11-218M11.4
RP11-156L14.1
TBC1D3P5
SELE
GABRA3
CDON
FRMPD1
FNDC8
SLCO1A2
MT3
CHGB
FXYD3
LEPREL1
ACR
ZDHHC15
NALCN
SGCG
OGN
LRP2BP
HPX
KNG1
CD207
SLC5A9
TECTB
PRB2
OPN5
OVOL2
ACE2
BPIFA2
COX7B
MATN3
NES
NMUR2
AMHR2
NR5A1
CGREF1
KCNH5
AK7
SERPINA10
DUOX2
SYTL5
CHRNB3
GINS4
WDR31
SLC39A12
CCDC81
SCHIP1
TUBA3E
SPARCL1
TCTEX1D1
GPR115
C4orf19
MAGEC1
KCNJ6
WDR66
CD1E
ZNF233
CYP3A4
KLHL10
FAM71A
SLC2A2
NDST3
NPY1R
NDUFS4
GPR111
IQUB
FRMD7
KRT24
LURAP1
KRT13
ACOT12
CES3
GXYLT2
SUSD5
ADCY6
NPPA
CHRNA7
CEACAM20
C10orf85
CASC2
TMEM125
RP11-111M22.2
GPR139
LHFP
MC2R
KIF18B
VSIG10L
SERPINA11
TMPRSS11A
BAGE2
LIN28B
MAPK12
PLA2G2A
HILS1
KIR2DL4
GREB1
GRM7
B3GNT6
EGFL6
NOS1AP
RP1-153P14.8
ZSCAN5C
FBXO47
AL353997.3
C22orf42
AC100793.2
ARHGEF33
ZNF705G
RPTN
SNX18P15
ABCD1P4
SLC9A3P3
SALL1P1
KIF25-AS1
RP11-423O2.1
RP11-560I19.4
FAM41C
AC005224.2
RP11-147O5.1
AC016831.6
RP13-137A17.4
RCC2P3
AC003665.1
C19orf81
LINC00263
LINC00479
RP11-280G19.2
CYMP
RP11-305F5.2
TUBA4B
RAD21L1
RP11-620J15.2
USP51
CTD-2313N18.5
KIAA1456
RP11-656G20.1
RP11-770E5.1
GRM5-AS1
hsa-mir-10a
RP11-129J12.2
RP11-597A11.4
RP11-192M23.1
RP11-625H11.1
RP11-279F6.3
RP11-485O10.3
RP11-24M17.4
LINC00543
RP1-58B11.1
RP11-822E23.5
TRO
MECOM
KIF4A
TYRO3
EYA1
NOVA2
WISP3
TPO
SEC16B
INHBA
TTLL9
ALPK3
CYP1A1
SLC47A1
FAM135B
TEKT5
TDH
DBI
ZFPM2
S100A7A
GTF2H5
CALHM1
H1FNT
FAM72A
SLC28A3
ASPDH
RP11-689P11.2
RP5-1119D9.4
RP1-153P14.5
RP11-248C1.2
RP11-183G22.1
RP11-288E14.2
ZNF323
SLC9A3P2
RP11-361M10.3
RP11-703M24.5
PRSS3
STYK1
RIMS1
COL5A3
ANGPT2
JPH4
SLC10A1
SERPINA4
GLRA2
ASPN
SH3GL2
PHOX2B
SLC22A2
FMO6P
MLANA
CITED1
RFPL3
MYO5C
C20orf151
DSC3
MIP
DGKB
CILP
PIK3C2G
RGS16
CCDC150
ARHGAP36
RGR
CYP17A1
C11orf53
GOLGA8IP
CABYR
NEK10
EFHB
BTNL9
KLK11
DPCR1
SH3TC2
C8orf74
WFDC5
HOXC9
TCHHL1
ZBTB7C
GALP
RORB
AC011537.1
KIF4B
LINC00511
RP4-781K5.8
AC099684.1
RP11-374P20.4
STRC
RP11-834C11.4
[truncated: 4 more rows]

## Sheet: Gene_trim_no_remDup_0
SEMA3F
CFTR
MYH16
HECW1
KLHL13
CYP26B1
SLC7A2
CALCR
THSD7A
TMEM98
YBX2
KRT33A
MYH13
PROM1
NOS2
DNAH9
SLC13A2
RHBDF1
PAX7
MASP2
IYD
MLXIPL
SLC6A13
SLC7A14
GPRC5A
STMN4
CHDH
IGF1
ATP1A2
PHLDB1
SYT13
CPS1
C8B
INSRR
NR2E3
CYP46A1
CASR
DNAH5
RAI14
PSMA4
TNC
BARX2
DSG2
ANO2
ROS1
LAMC3
FSTL4
LAMA3
SPO11
CHRDL2
PHF21B
GYG2
LAMC2
PTPRU
ARSF
LTK
AHRR
LIMCH1
ATP2C2
EYA2
BCAS1
GLP2R
MCM10
ERBB3
TIE1
MPPED2
CLDN18
EML1
PHKA1
REEP1
TRPC7
GPR116
ABCC9
GAL
MAOB
GUCY2C
PTPN3
PTPN21
SLC12A3
TRIP13
TRPC5
ADAM11
FERMT2
CD5L
CDHR2
CA12
WSCD2
WNT8B
MOCOS
ATP12A
RGS11
CAPN6
DCX
ACTN2
SMC1B
ITGA8
LAMP3
ADCY2
DBC1
CLUL1
CDH17
DCT
SCTR
AFP
CACNA1S
LRP2
PCDHB4
MPP4
SERTAD4
GRHL2
NKAIN1
COL16A1
APOB
EFR3B
GCKR
AQP6
FAT2
HSD17B2
PPEF1
MMP2
NID2
PIR
ASAP3
DNMT3B
REM1
FER1L4
SLC15A1
ARHGAP28
F11
C20orf26
OAS1
TBX5
NOS1
OTUB2
LAMB4
NRCAM
SLC26A4
SLC26A3
RAPGEF4
TF
PITPNM3
MYH7
DAZL
PHGDH
MYL6
CDC45
GABRP
KRT31
EPB41L4B
PDE6C
TLL2
TDRD1
MYO3A
KCNK16
PGC
IGF2-AS
CECR2
PLA2G3
41520
SLC5A1
SLC5A4
DMC1
TIMP3
RASD2
RBFOX2
PNPLA3
KCNK10
C14orf166B
CHGA
GALNTL1
ERH
DHRS2
SGK2
R3HDML
HNF4A
SALL4
BMP7
NKAIN4
SEL1L2
MYLK2
FERMT1
PDYN
PLCB4
PAK7
C20orf132
SYNDIG1
ST8SIA5
LIPG
MID1
GUCY2F
SRPX
PLS3
GPR50
GABRE
ITIH6
SRPX2
TAF7L
FGF9
CCDC113
PRSS54
FOXF1
ZP2
CRYM
AQP8
TOX3
SLC6A2
IQCH
RASL12
RP5-1086D14.1
TTC23
CD276
TGM5
TJP1
ESRP1
WISP1
ANXA13
SH2D4A
NEFM
CLC
THEG
PLEKHA4
GAPDHS
C7orf63
DLX5
ATP6V0A4
MET
VIPR2
TSPAN12
EVX1
FAM188B
GHRHR
PAX4
POU6F2
GALNTL5
SLC1A1
ECM2
LHX6
NCS1
CXCL12
KIAA1274
SORCS1
KRT37
ALDH3A1
ASIC2
HNF1B
COL1A1
SGCA
MPP2
MYH1
RPL34
AADAT
SH3D19
FAM149A
DDX25
MS4A4A
C11orf41
ELMOD1
DAO
TSPAN11
CYP27B1
PRMT8
OAS3
OAS2
GYS2
RFX4
TPD52L1
TULP1
RHAG
CAP2
BVES
EYA4
UNC93A
PDE10A
SMOC2
LAMA4
MEP1A
C7
SLC4A9
PDE8B
GRM6
CDH6
NPR3
AGXT2
FGF1
LIFR
WWC1
HHLA2
ROPN1B
UPK1B
PEX5L
TANC1
TACR1
EFEMP1
DNAH6
IGFBP5
HSPE1
PRKAG3
SMYD1
IL1RL2
SLC9A2
MLPH
ATP6V1B1
TNR
ERRFI1
PRAMEF1
PRAMEF12
OLFML3
NR5A2
ST6GALNAC5
MFAP2
ACTL8
IGSF21
PLA2G2D
KIF17
ARTN
TSPAN1
C1orf129
NEK2
CHRNB4
CASC1
ATP10B
ADGB
NDUFB3
GDA
TRIM67
ONECUT2
PPP4R4
ESRRB
IFIT3
CPN1
TNN
TEX11
ARR3
KIAA1217
GLT8D2
TBX4
TEX14
RGSL1
CSTA
CPXM2
CSMD2
HPCA
PAEP
PLG
WIPF3
DNAI1
CHST3
RASSF8
GUCY1B2
ITIH5
PLP1
NRK
GPR83
INHA
CTCFL
WFDC3
SLC12A5
ARHGAP40
MATN4
PCK1
HIF3A
PSG8
GRM4
BTN1A1
SLC17A3
SPDEF
TCP11
DNAH8
KLHL31
COL21A1
KCNK17
GCM2
EREG
RP11-467L20.10
PIWIL1
C17orf53
NDUFA1
SOX9
TEKT3
MYH2
RPL23
BPIFB9P
BPIFB1
F10
PROZ
KRT36
WNK4
IFI6
PRDM7
AIF1L
COX7C
MASP1
BEST3
PTPRB
TRPV5
PLA2G5
KDR
C22orf24
APOL5
IGLL1
CPA4
PDE11A
CGNL1
DLL4
THAP10
TPH1
FAM64A
AIPL1
MMP28
KLK10
CDO1
LBP
PRRG3
GALNT8
GDPD2
ACSBG2
HRC
SULT4A1
SAG
COL5A1
CYP2E1
ASS1
PRDM12
ARHGEF16
DUSP9
PKDREJ
FBP2
BPIFA3
EDA2R
GALNTL2
ANO1
MAP1B
KRT34
KRT33B
RHPN2
RTBDN
GAS2L2
HHLA1
IQCA1
XAF1
RGS22
MATN2
SNAP25
RHBG
LPIN3
SLC14A2
PDE6A
MTUS2
RNF17
GPR12
MYH8
DCLK1
RXFP2
EPSTI1
STARD13
RNF128
MYO18B
ZDHHC8P1
SPINK5
TEX15
UNC79
COX16
PEBP4
MRO
CHL1
TRPM1
SYT6
CHIA
HMGCS2
VTCN1
RSAD2
CMPK2
FST
CRB1
RERG
LRP4
DSG3
PDGFRA
CLDN10
DZIP1
ADAMTS8
KLB
ANXA1
FAM71F1
EHF
FAM186B
PPP1R1A
KRT7
BCMO1
KCNK1
SLC19A3
ARMC9
ALDH1L2
STAB2
SCEL
EDNRB
GPNMB
MMD2
CIB2
MYCBPAP
SCN2A
TXN
DAB2IP
ANGPTL2
GARNL3
GABBR2
CTSL2
DMRT1
TFAP2A
SLC22A7
CAPN11
TMPRSS4
TRIM29
POU2F3
MMP13
UNC13C
ITGA11
PAQR5
LRRC49
SMAD6
SLC28A2
STRA6
CYP19A1
SEMA6D
BRDT
IFI44L
IFI44
RP11-122C9.1
CLCA2
LHCGR
BTBD16
PLCE1
RBP4
OIT3
MYPN
AOX1
HERC5
BMPR1B
FRAS1
CDKL2
COL2A1
LRIG3
TPH2
LGR5
TMEM132B
FOXN4
NOVA1
MDGA2
GCNT3
SRP14
BCL2A1
CYP11A1
CCDC33
RLBP1
WDR93
NTRK3
ST8SIA2
ABCC12
MARVELD3
ADAMTS18
CDH13
ADAD2
RASL10B
UNC45B
RHBDL3
ABCA8
GREB1L
SLC13A5
CCDC40
GRB7
ARL5C
FKBP10
PPAP2C
IFITM3
HUNK
PRDM16
PADI3
FHAD1
PADI1
IL22RA1
C1orf94
TINAGL1
CYP4B1
SLC44A3
GJA5
GPR161
RXRG
ILDR2
ADCY10
PVRL4
FAM163A
HMCN1
LHX9
ANXA9
SYT14
VASH2
FLG2
CRNN
S100A8
NUP210L
REN
PLEKHA6
ABCG8
DQX1
NPHP1
CNGA3
THSD7B
SLC4A10
UNC80
ABCA12
TRPM8
IL17RD
COL8A1
MYH15
PLA1A
NR1I2
ALDH1L1
AHSG
ANK2
UGT3A1
BHMT
TSLP
MEGF10
GABRB2
GLRA1
MYLK4
DCDC2
SLC17A4
MLIP
CYP39A1
IRAK1BP1
GABRR1
PNLDC1
SLC22A3
EGFR
SRCRB4D
ZAN
SHROOM2
CCNB3
SLC16A2
CXorf36
HTR2C
IGSF1
GPC3
GABRQ
STAR
ST18
NTRK2
RP11-35N6.1
CACNA1B
LRIT1
HABP2
PLEKHS1
INA
ADAM12
SLC5A12
SERPING1
P4HA3
GGTLC1
SLC22A8
TMC2
KIAA1755
C20orf152
HMGA2
FCGR1A
FAM124A
LYPD6B
CNDP1
DLG2
DOCK1
GPR158
CACNA1C
MAT1A
ALLC
ADAMTS12
CCDC3
ANO4
AKR1C2
SLC35F4
GRID2
ATG10
PLEKHH2
DDX4
CNTNAP4
NRSN1
LGI2
RGPD3
PLA2R1
GPR110
PLEKHG4B
FBXL2
PTPRD
CNKSR3
SPHKAP
DDAH1
ANKFN1
ANKRD29
THY1
ABI3BP
ABCA9
UCHL1
GPR26
C10orf90
PDLIM3
SORBS2
PDE1C
FGD5
PIEZO2
USP43
CA10
CNTNAP5
GRIA1
LRGUK
OTOA
ALS2CR11
SPAG17
TRIM42
PPEF2
ADAMTSL3
C14orf2
UQCRB
KCNS2
GPR112
SHCBP1L
SLC6A1
TMEM171
C8A
CDCP2
STEAP2
C1orf158
ARSE
HYDIN
AFAP1L1
MX1
C9orf43
SVOPL
CABP1
CIB4
MEGF11
EXTL1
TRIM63
GRHL3
NLRP14
ESYT3
CLSTN2
SLC13A3
RHBDL2
KCNB1
DNAH3
CPA5
DYNC1I1
PFKFB1
PLA2G2F
FGF17
VWA5B1
SLC5A11
CACHD1
LAD1
TNNI1
CLIC6
IGF2BP1
GJD2
CLDN14
SIM2
GOLGA6A
SCUBE1
PLA2G4D
CES5A
TCHH
TGM7
LRRC36
FCN2
NLRP4
CYP11B1
LY6K
LY6E
AC008103.5
FBXO27
NPHS1
CCDC155
MPP3
KRT84
KRT82
BCL6B
RPL26
SHANK2
ITIH3
CYP4A22
PRKAA2
KNCN
FBLIM1
PDPN
CCDC27
IL23R
C1orf87
CADM3
KCNJ9
DDR2
SLC9C2
AXDND1
WDR64
FCAMR
CAPN13
ACTG2
NOSTRIN
AC069154.2
C1QTNF7
PGLYRP4
S100A12
ALPPL2
DCST2
COL6A3
IGFN1
FCRL4
NFASC
CADPS
ALB
ADAMTS9
DCLK3
DNASE1L3
C3orf67
IL17RE
PCOLCE2
PPBP
CCDC158
TCF23
DNAJC5G
TGM4
SLC6A20
LRRC2
GRIK3
RHO
OTOP1
CLDN19
EMCN
FBXW12
CAMKV
MST1R
AGXT2L1
HMGB2
SLC45A2
GPR98
HTR4
ESM1
CDC20B
ENPP6
TBX20
KIAA0895
FAM183B
BMPER
KIF6
ZNF704
COL1A2
SUN3
C7orf57
SLC30A8
ALDH7A1
FREM1
ZMAT4
CPA6
TMC1
SVEP1
TRPV6
PTCHD1
PCDH19
CCDC67
SLC7A3
ZNF488
PKNOX2
FAM123A
VSTM4
SOHLH1
AK8
KIAA1462
FAM194B
HSPA12A
E2F7
SERPINA12
PDZRN4
SLC6A5
PASD1
GPR176
RP11-299H22.3
SVOP
DEPDC4
LRTM2
GABRB3
CLMP
SCN3B
C12orf28
WDR88
MOGAT2
LMO1
WDR72
ST5
TMEM130
PRTG
C16orf46
PKD1L2
FAM86GP
CLEC4D
A2ML1
SLC38A8
WDR16
AGBL1
STRCP1
PLIN1
SCNN1G
NAV2
MYO1A
SCG5
TGM6
MS4A8B
MS4A15
TCP10L2
B4GALNT2
SNRPD1
SUN5
BPIFB6
TBC1D21
RBFOX3
AQP2
GPD1
NLRP7
NXN
TRPV3
KLK2
KLK6
C3P1
TEKT1
BATF2
GNG4
ACOX2
MOBP
XIRP1
SCN11A
BDKRB2
KCNG4
LGI3
PHYHIP
NDUFS5
UGT3A2
KCTD19
NPNT
CA7
GRM5
CPLX1
NTSR2
ARMC4
CPT1C
GSG1L
IL13
RAB3B
RSPO1
STK32A
PDILT
UMOD
GP2
RNASE2
RNASE3
NPR1
COL22A1
BNC1
ANTXR1
LDB2
NRG4
C15orf27
LINGO1
MUC17
OTUD7A
MYRIP
ZPLD1
HMP19
RNF150
MRAP
FRMPD2
GPRC5C
VSTM2A
KRT78
KRT6C
KRT4
KRT74
NPAS2
LONRF2
TMC7
SLC26A5
HOXB9
TTLL6
SYT9
CEL
LSM3
PKHD1
DCDC5
PYGO1
ALK
NPTX1
KCNK3
KRT15
KRT38
APLN
KSR2
KRT27
SSX6
NLRP5
HEATR7B2
COL24A1
RXFP1
NEUROD2
MAP6
VAT1L
SYCE1
SLFNL1
WDR87
ANGPTL7
PRND
KLF17
FRMD5
AQP4
CYP4F11
TLN2
FBXW10
LRRC48
EPHX4
LRRC15
CALB2
ARNT2
IL17D
C2orf54
SNTG2
MS4A10
COL6A5
AP002387.1
LVRN
FRG2C
HPSE2
CCDC63
LRRN3
ADAMTS20
STOX2
CST9
GPR113
NLRP13
GPR64
SPATA3
MUC13
C3orf77
TDRD12
41343
KRT28
C1orf88
C9orf131
SNX31
GLIS1
CHRNA9
LINGO2
IGDCC3
SLC26A9
MYO1H
FZD4
DNAH12
CATSPERD
CA5A
C1orf126
C1orf127
VWA3A
GRAMD2
ISX
PCSK1
GPR156
LINC00521
EIF4E1B
ETV4
KLHL38
CIDEA
PRR18
RP11-107C16.2
YSK4
HORMAD2
NCKAP5
FKBP9L
DSCAML1
RP1-163G9.1
FAM9B
RIMKLA
RP11-551L14.1
AC114947.1
CD163L1
ODF3
FAM75E1
PARD6G
ZNF454
VN1R1
RNF212
TMEM151B
C9orf62
DNAJC22
ERBB4
C10orf53
CSRNP3
GDPD4
FAM101A
FOXE1
EXD1
CYP11B2
WSCD1
HTR1D
GRM8
NLRP8
ATP8B5P
CDH5
NLRP11
RP1-278E11.3
SLC9A4
GPR144
PLD5
CCDC129
LINC00304
C10orf108
SLC47A2
YOD1
MUC16
SLC25A41
HEPHL1
SAGE1
ANKRD62
PNMAL1
TRPC2
ENPP7
IZUMO1
C1S
AC079354.1
FAM87A
CCNYL2
NTM
TSKU
GJC1
SOX1
IQCA1P1
OTOP2
CTNNA3
CCDC60
FAM9A
EPHA10
SYNDIG1L
GRIN2A
AC009365.3
COL18A1-AS1
ACSM5
OPCML
ACSM2A
AC011443.1
B3GALT5
C3orf15
KIRREL
IQGAP3
CNGA2
LRRC55
DNAH2
TMPRSS2
TBX1
CNTN2
GPR173
ALDH1A3
BPIFC
POU3F2
C15orf55
PIWIL3
C8orf12
PRSS55
CDCA2
DRD1
WT1
RP1-199H16.5
SLC22A10
KRT76
FLRT2
FAM169B
MAGEA11
PPIL6
CDNF
SPPL2C
SFTPA2
SCN10A
KPNA7
KRT6B
SV2B
OLFML2A
SHC4
NTF3
SYN3
POU3F1
PRAME
C6orf201
SRL
IFIT1
NLRP9
DNAH14
FAM186A
SLITRK2
KRT5
AGBL4
CYP4F2
BPIFB3
BPIFB4
SLC36A3
CYP4X1
GLDN
KRT3
MYT1L
CLCNKA
CYP4F8
XKR5
HPDL
FSD2
CYP27C1
MST1P9
MPPED1
KRT16
C21orf77
KRT14
MAPT
EFCAB6
CYP4A11
TEAD1
CTD-2600O9.1
KRT12
DCC
COL4A1
ATP13A5
TMEM247
ISG15
TMEM8C
ERC2
RP11-687M24.3
KBTBD12
THSD4
DNAJB13
AP000867.1
AC002472.13
DMBT1
COL14A1
DNER
PLA2G2C
NWD1
PRSS45
PLA2G4E
COL4A5
ENO4
SLC24A5
SERPINA5
LCTL
COL25A1
C9orf171
NKAIN2
RP11-578F21.5
FAM154B
CTB-161K23.1
PRELP
SHISA6
GLRA4
FAM78B
TMC3
GPR179
GJB3
FAM196A
C9orf152
AADACL3
RELN
AL450307.1
RP11-113D6.10
FAM90A27P
SH2D5
GJB4
PTPRT
MYBPC1
MYT1
SERPINA3
C11orf92
LINC00523
STK31
SLC35F1
RFX8
WNK3
HRH1
SLC30A10
TOMM7
S100A2
AC079612.1
PCDHB16
LINC00087
AL360004.1
SLC6A17
ADAM32
NEK5
PIWIL2
SLC2A7
C17orf102
ZNF833P
OPALIN
COL4A6
ENPP1
MYH6
SERPINB13
DNAH10
PARVA
WDR96
HOXC6
TXNRD3
OCLN
NRAP
ZNF677
ZNF560
ZNF667
MB
ZNF334
SULT1C2
PEG3
CNGA1
C2CD4A
RD3
ZNF534
TAT
ABCA4
SMOC1
RYR3
PNMA5
RP11-351J23.1
CAPN8
ECT2L
CCDC162P
PPAPDC1A
RP11-744H18.1
AL772363.1
ZYG11A
TDRG1
ECEL1P2
C2orf72
GPRIN2
COL11A2
BTNL2
COL15A1
C6orf10
RP11-380J14.1
CARD16
POTEKP
AIF1
AADACL4
PSORS1C1
RP11-638F5.1
TRIM15
TRIM31
MOG
AC083899.3
RANBP17
KRT40
KRT25
FAM221B
PSG5
PCDHA2
SPIRE2
AC009236.1
ACCSL
ARID3C
RP11-542P2.1
AC004790.2
CFI
KRT6A
AL592528.1
KRT81
EXOC3L4
RP11-116G8.4
MUC19
RP11-191L9.6
CYS1
C21orf62
C18orf63
LNP1
DIO1
SNORD17
RP1-44A20.4
LINGO4
RP11-641D5.1
RP11-428P16.2
EMP2
RP11-474D1.3
RP5-944M2.3
CTD-2116F7.1
TMEM213
RP11-642P15.1
RP11-394B2.4
CTB-13H5.1
SEC14L6
ZNF705E
LRRC37A11P
CPEB1
CAPN14
RP11-480I12.5
FER1L6
DCDC2C
TBC1D26
CTC-297N7.7
ACSM4
COL28A1
KCNU1
C14orf164
TMCO5B
EFCAB8
BCRP7
GAB4
CELA2B
LACTBL1
RP3-368B9.1
ODZ3
LL22NC03-75H12.2
CTA-299D3.8
CELA3B
RPL23P8
ZNF259P1
AC093802.1
MTMR9LP
RP11-572P18.1
LL22NC03-63E9.3
EBF2
SLC12A8
LINC00473
RP11-314P12.2
SMPD4P1
AC003090.1
PLAC2
TSSC2
EFCAB6-AS1
RP11-439L8.4
AC104809.2
AC096559.1
RP11-191L9.4
AC114730.3
RP11-432N13.3
AC012318.1
DAQB-12N14.5
AC026954.6
CITF22-49D8.1
CT62
AC003958.1
RFPL1-AS1
AC092619.1
LINC00475
C2CD4D
RP13-258O15.1
ZNF503-AS1
AC022596.6
RP11-438H8.8
AC022431.1
LINC00323
LINC00606
AC019349.2
RP11-526D8.7
RP11-359N11.2
CTA-929C8.6
RP5-983L19.2
RP3-417G15.1
ANHX
AC079779.7
RP11-107I14.1
SUB1P1
RP11-406A20.4
AC114788.2
AC007276.5
RP5-1074L1.1
AC018712.3
AC105339.1
COL6A4P2
AC073063.10
RP11-108M9.3
HOTAIR
AL591893.1
LINC00200
ACTG1P9
LINC00452
SFTA3
HOXB-AS5
ZNF492
STEAP3-AS1
RP11-424E7.3
HERC2P4
RP11-90J7.3
ANKRD18B
COL6A4P1
RP5-1198O20.4
CEACAM22P
RPL31P2
ACTG1P10
RP11-763B22.9
AC018470.4
LINC00032
DLX6-AS1
RP13-16H11.1
AC011899.10
AL132709.8
SCAND3
AC104782.3
RP11-126O22.1
TMA7
DYTN
RP11-134D3.1
RP11-66B24.2
IL9RP2
AC112198.1
AC139676.1
ANKRD20A14P
RPL34P27
AC005324.6
RP3-468B3.2
C1orf81
RP13-614K11.1
RP1-187B23.1
PIRT
AC026904.1
AC068057.2
TLR12P
AC105935.1
AC090505.5
AC003958.2
RP3-439F8.1
AC005152.2
FABP5P7
AF121897.4
RP5-1096D14.2
SNRPGP10
AC013402.2
RP11-231K24.2
RP11-242G20.1
ANKRD34C
RP11-478H13.2
RP13-444K19.1
RP11-231P20.2
SLC25A3P1
RPL26P30
CTB-31C7.1
TMEM106A-AS1
RP11-175B9.3
RP5-1063M23.2
RP4-749H3.1
PIEZO1P2
RP11-98L5.2
RP11-280O1.2
AC008268.2
SHISA9
DGCR5
RP4-620F22.2
RP11-66D17.3
ERICH1-AS1
AC113607.1
RP11-358L16.4
AC105344.2
ABCA17P
BX004987.5
AC005702.1
RP1-163M9.6
C1orf226
C1orf49
MOXD2P
CTC-788C1.1
ARHGEF25
RP11-488C13.1
TDGF1
CTC-451A6.1
RP11-796G6.1
INMT
HOGA1
RP11-1191J2.2
RP11-507E23.1
RP11-734J24.1
GUCY2GP
PALM2
AOX2P
C6orf183
CFB
WDR65
RGAG1
CTD-2049J23.2
RP1-93H18.6
AC007163.4
RP11-526L22.1
RP11-466H18.1
ETV5
CRYBB2
LIFR-AS1
RP11-305N23.1
RP11-279F6.1
KB-1208A12.3
RP11-327J17.3
RP11-2O17.2
RP11-844P9.2
RP3-412A9.10
RP11-267A15.1
CTD-2194D22.4
RP3-468B3.3
RP11-93L9.1
CTB-49A3.5
RP11-148B6.1
RP3-340I3.1
CTC-349C3.2
MIR143HG
AC002472.14
RP11-598F7.4
FER1L5
CCDC79
RP11-855O10.2
AACSP1
KIAA1210
RP11-271E2.1
RP11-640N11.2
RP5-1063M23.1
PRODH2
RP11-253E3.3
HOXC-AS3
RP11-164P12.3
SCARNA5
RP11-527N22.1
RP11-666I19.2
CTD-2281E23.1
CTB-79E8.3
CTD-2292P10.4
PCDHGA8
ETV3L
RP11-177H13.2
KRT18P37
SEC16B
RP11-34P1.2
RP11-196E1.3
RTL1
RP13-870H17.3
CTD-2562J17.9
KRTAP5-9
RP11-725K16.4
NOX5
PADI6
DDX11L8
ABCC6P1
TRAV1-2
AC008537.2
SNRPEP2
RP11-266O8.1
RP11-554D14.1
RP11-231I16.1
RP11-511H9.4
RP11-280K24.4
NBEAP1
RP11-492D6.3
RP11-638I2.8
CTD-3049M7.1
RP11-140I24.1
RP11-260M19.2
RP11-463J10.3
CTD-2611K5.5
FAM75E3P
RP11-307C19.1
RP11-1069G10.1
CTD-2071L7.1
RP11-2E17.1
RP11-593F23.1
RP11-566K19.5
RP11-253M7.1
KRT8P9
RP11-778O17.4
RP11-158M2.2
RP11-307C19.3
RP11-671M22.5
RP11-211G23.1
RP11-441F2.1
RP11-293B20.2
AC022819.3
LINC00261
RP11-299H22.5
CTD-2587M23.1
RP11-315H15.2
AP000997.2
RP11-356B18.2
RP11-315H15.3
RP11-1096D5.1
RP1-140K8.5
RP11-23N2.4
AC004158.3
RP11-266L9.1
RP11-143N13.1
CES1P2
RP11-856M7.1
RP11-243E13.1
RP11-731J8.2
RP1-140C12.2
RP11-744I24.1
RP11-795F19.1
RP11-805I24.1
RP11-13L2.4
ANKRD26P1
MUC22
RP11-160C18.2
RP11-345M22.2
AC011525.2
SUB1P3
RP11-352D13.6
RP11-483E23.8
RP4-668J24.2
RP11-305A4.3
RP4-555D20.2
RP11-90P13.1
IL9RP4
AP005530.1
RP11-28G8.1
RP11-85B7.2
AC002347.2
RP11-321A17.3
CTD-2206N4.4
RP1-37N7.1
SNRPGP2
MYH4
CTC-525D6.1
RP11-218M11.4
RP11-156L14.1
RP11-671C19.1
TBC1D3P5
GABRA3
CDON
ROPN1
FRMPD1
FNDC8
SLCO1A2
CHGB
FXYD3
LEPREL1
ACR
ZDHHC15
NALCN
SGCG
OGN
HPX
KNG1
CD207
SLC5A9
TECTB
PRB2
OPN5
OVOL2
ACE2
BPIFA2
MATN3
NES
NMUR2
AMHR2
NR5A1
CGREF1
KCNH5
AK7
SERPINA10
TNFRSF11A
SYTL5
CHRNB3
GINS4
WDR31
SLC39A12
MIPOL1
TUBA3E
SPARCL1
TCTEX1D1
GPR115
C4orf19
MAGEC1
KCNJ6
WDR66
XDH
CD1E
ZNF233
CYP3A4
KLHL10
FAM71A
SLC2A2
NDST3
NPY1R
NDUFS4
GPR111
FRMD7
KRT24
LURAP1
KRT13
ACOT12
CES3
GXYLT2
NPPA
CHRNA7
CEACAM20
TMEM125
RP11-111M22.2
GPR139
LHFP
MC2R
KIF18B
VSIG10L
SERPINA11
TMPRSS11A
BAGE2
LIN28B
MAPK12
PLA2G2A
HILS1
KIR2DL4
GREB1
GRM7
B3GNT6
EGFL6
NOS1AP
ZSCAN5C
C22orf42
AC100793.2
ZNF705G
RPTN
SNX18P15
ABCD1P4
SLC9A3P3
SALL1P1
KIF25-AS1
RP11-423O2.1
RP11-560I19.4
FAM41C
AC005224.2
RP11-147O5.1
RP13-137A17.4
RCC2P3
AC003665.1
C19orf81
LINC00263
LINC00479
CYMP
TUBA4B
RAD21L1
RP11-620J15.2
RP11-613D13.5
USP51
CTD-2313N18.5
KIAA1456
RP11-656G20.1
RP11-770E5.1
RP11-555G19.4
GRM5-AS1
hsa-mir-10a
RP11-129J12.2
RP11-192M23.1
RP11-625H11.1
RP11-485O10.3
RP11-24M17.4
LINC00543
RP1-58B11.1
RP11-822E23.5
RP11-549B18.2
TRO
MECOM
KIF4A
TYRO3
NOVA2
WISP3
INHBA
TTLL9
ALPK3
CYP1A1
SLC47A1
ITGA9
FAM135B
TEKT5
TDH
ZBBX
S100A7A
CALHM1
H1FNT
FAM72A
SLC28A3
LINC00272
ASPDH
RP11-689P11.2
RP5-1119D9.4
RP1-153P14.5
RP11-183G22.1
ZNF323
SLC9A3P2
RP11-703M24.5
PRSS3
STYK1
RIMS1
COL5A3
JPH4
SLC10A1
SERPINA4
SH3GL2
PHOX2B
SLC22A2
FMO6P
RFPL3
MYO5C
C20orf151
DSC3
MIP
DGKB
CILP
CCDC150
ARHGAP36
RGR
C11orf53
GOLGA8IP
CABYR
NEK10
EFHB
BTNL9
DPCR1
SH3TC2
WFDC5
HOXC9
TCHHL1
ZBTB7C
RORB
AC011537.1
LINC00511
RP4-781K5.8
AC099684.1
RP11-374P20.4
RP11-834C11.4
RP11-104C4.2
RP11-156P1.1
CLCA1
PREX2
EPHA8
SNCB
OPHN1
KCNK2
TFAP2C
FETUB
SEMA4G
PHEX
HTR2A
TRPA1
TULP2
AGR2
PTGR1
APOC3
GPR126
GHR
ENOX1
FABP3
KIAA1549
XG
DLGAP5
ENAM
ATP1A4
MEIS2
DSC1
MSI1
MMP20
TTLL7
CDK15
TOM1L1
EPHA2
NUF2
ILDR1
LRRTM2
TMEM56
SLC24A2
EFHA2
WIF1
MYL3
C8orf34
CXorf22
HECTD2
TSHR
CACNB2
FBN1
TMEM100
SYNPO2L
MUC3A
TM4SF1
KRT20
FGA
SLC9C1
GPR22
GPR151
AC068020.1
GOLT1A
RP11-455G16.1
C1orf101
ODF3L1
TRIML1
NRG3
FAM183A
TEAD4
NUP62CL
BPIFA1
C1orf95
C16orf96
WEE2
NEURL1B
LY86-AS1
AC131097.4
PAPOLB
AC016722.1
[truncated: 28 more rows]

## Sheet: KEGG_trim_no_remDup_all
KEGGID	Pvalue	OddsRatio	ExpCount	Count	Size	Term	p.adj
4512	8.89564e-10	5.68165	5.77458	24	85	ECM-receptor interaction	3.29139e-08
4080	2.76746e-07	2.68394	18.4786	42	272	Neuroactive ligand-receptor interaction	5.1198e-06
4510	4.1692e-07	2.98006	13.5872	34	200	Focal adhesion	5.14202e-06
4020	1.86728e-05	2.69828	12.0247	28	177	Calcium signaling pathway	0.000138306
5146	1.97313e-05	3.34668	7.1333	20	105	Amoebiasis	0.000138306
4974	2.24281e-05	3.7629	5.50283	17	81	Protein digestion and absorption	0.000138306
4610	4.41301e-05	3.9217	4.6876	15	69	Complement and coagulation cascades	0.000233259
4975	0.000188831	4.40653	3.12506	11	46	Fat digestion and absorption	0.000873341
4530	0.000526429	2.52707	8.96758	20	132	Tight junction	0.00216421
591	0.000654919	5.07123	2.03809	8	30	Linoleic acid metabolism	0.0024232
260	0.00104378	4.64691	2.17396	8	32	Glycine, serine and threonine metabolism	0.00351091
4972	0.00115173	2.64916	6.86155	16	101	Pancreatic secretion	0.00355116
592	0.00161793	5.95495	1.35872	6	20	alpha-Linolenic acid metabolism	0.00460488
590	0.00177985	3.20536	4.00823	11	59	Arachidonic acid metabolism	0.00470388
4270	0.00197082	2.41673	7.8806	17	116	Vascular smooth muscle contraction	0.00486134
565	0.00236332	3.98012	2.4457	8	36	Ether lipid metabolism	0.00515238
4730	0.00236731	2.89601	4.75553	12	70	Long-term depression	0.00515238
4320	0.00445584	4.62821	1.63047	6	24	Dorso-ventral axis formation	0.00915923
2010	0.00859719	3.09107	2.98919	8	44	ABC transporters	0.0167419
330	0.00972252	2.7845	3.66855	9	54	Arginine and proline metabolism	0.0179867
340	0.0117923	3.61873	1.97015	6	29	Histidine metabolism	0.0207768
300	0.0131907	27.5736	0.203809	2	3	Lysine biosynthesis	0.0221844
120	0.019848	4.60969	1.08698	4	16	Primary bile acid biosynthesis	0.0319293
4976	0.0207312	2.28149	4.82347	10	71	Bile secretion	0.0319321
380	0.0215757	2.77532	2.85332	7	42	Tryptophan metabolism	0.0319321
5410	0.0238238	2.12738	5.6387	11	83	Hypertrophic cardiomyopathy (HCM)	0.0337082
360	0.0245979	4.25432	1.15492	4	17	Phenylalanine metabolism	0.0337082
1100	0.0274341	1.2829	76.6999	92	1129	Metabolic pathways	0.0356108
5222	0.0279112	2.06911	5.77458	11	85	Small cell lung cancer	0.0356108
140	0.0308872	2.3628	3.73649	8	55	Steroid hormone biosynthesis	0.0380943
270	0.0324399	2.77077	2.4457	6	36	Cysteine and methionine metabolism	0.0387185
4912	0.0399912	1.8764	6.86155	12	101	GnRH signaling pathway	0.0462399
5416	0.0459704	2.04804	4.75553	9	70	Viral myocarditis	0.0499737
3320	0.0459704	2.04804	4.75553	9	70	PPAR signaling pathway	0.0499737
650	0.0492311	2.76624	2.03809	5	30	Butanoate metabolism	0.0499737
512	0.0492311	2.76624	2.03809	5	30	Mucin type O-Glycan biosynthesis	0.0499737
4670	0.0499737	1.75645	7.8806	13	116	Leukocyte transendothelial migration	0.0499737

## Sheet: KEGG_trim_no_remDup_75
KEGGID	Pvalue	OddsRatio	ExpCount	Count	Size	Term	p.adj
4512	1.35559e-08	5.03725	6.0808	23	85	ECM-receptor interaction	4.88011e-07
4080	5.73042e-08	2.76307	19.4586	45	272	Neuroactive ligand-receptor interaction	1.03148e-06
4510	1.08172e-05	2.59443	14.3078	32	200	Focal adhesion	8.82607e-05
4974	1.13378e-05	3.83029	5.79465	18	81	Protein digestion and absorption	8.82607e-05
4975	1.22584e-05	5.24505	3.29079	13	46	Fat digestion and absorption	8.82607e-05
591	2.57742e-05	6.62408	2.14617	10	30	Linoleic acid metabolism	0.000154645
5146	4.1745e-05	3.15721	7.51158	20	105	Amoebiasis	0.000214688
4972	7.74359e-05	3.10302	7.22542	19	101	Pancreatic secretion	0.00032045
4610	8.01126e-05	3.70232	4.93618	15	69	Complement and coagulation cascades	0.00032045
4020	0.000124133	2.42862	12.6624	27	177	Calcium signaling pathway	0.000446881
592	0.000311745	7.09062	1.43078	7	20	alpha-Linolenic acid metabolism	0.00102026
4270	0.000505742	2.61579	8.29851	19	116	Vascular smooth muscle contraction	0.00151723
565	0.000743819	4.39951	2.5754	9	36	Ether lipid metabolism	0.0020113
590	0.000782171	3.38219	4.22079	12	59	Arachidonic acid metabolism	0.0020113
4530	0.00101218	2.38395	9.44313	20	132	Tight junction	0.00242923
4976	0.00135027	2.97038	5.07926	13	71	Bile secretion	0.0030381
4730	0.00363156	2.73512	5.00772	12	70	Long-term depression	0.00769036
120	0.00412653	5.95874	1.14462	5	16	Primary bile acid biosynthesis	0.00825306
4912	0.00508424	2.31083	7.22542	15	101	GnRH signaling pathway	0.0096333
4320	0.00574598	4.3747	1.71693	6	24	Dorso-ventral axis formation	0.0103428
260	0.00640371	3.67893	2.28924	7	32	Glycine, serine and threonine metabolism	0.0109778
1100	0.00911795	1.34368	80.7674	100	1129	Metabolic pathways	0.0149203
3320	0.0102132	2.45817	5.00772	11	70	PPAR signaling pathway	0.0159858
2010	0.011584	2.92095	3.14771	8	44	ABC transporters	0.0173759
330	0.0133823	2.63088	3.8631	9	54	Arginine and proline metabolism	0.0192706
300	0.0145919	26.0771	0.214617	2	3	Lysine biosynthesis	0.0200315
140	0.0150236	2.57321	3.93464	9	55	Steroid hormone biosynthesis	0.0200315
512	0.0176217	3.27737	2.14617	6	30	Mucin type O-Glycan biosynthesis	0.0226564
4540	0.0237741	2.05291	6.36696	12	89	Gap junction	0.0295126
5416	0.0260831	2.19165	5.00772	10	70	Viral myocarditis	0.0312998
380	0.0277531	2.62293	3.00463	7	42	Tryptophan metabolism	0.0321828
360	0.0291283	4.02235	1.21616	4	17	Phenylalanine metabolism	0.0321828
4950	0.0295009	3.27184	1.78847	5	25	Maturity onset diabetes of the young	0.0321828
5222	0.0386805	1.9544	6.0808	11	85	Small cell lung cancer	0.0409559
270	0.0403367	2.61898	2.5754	6	36	Cysteine and methionine metabolism	0.0414892
5145	0.0488587	1.68867	9.44313	15	132	Toxoplasmosis	0.0488587

## Sheet: KEGG_trim_no_remDup_50
KEGGID	Pvalue	OddsRatio	ExpCount	Count	Size	Term	p.adj
4512	8.5164e-09	5.17809	5.93498	23	85	ECM-receptor interaction	3.49172e-07
4080	7.82211e-08	2.7613	18.9919	44	272	Neuroactive ligand-receptor interaction	1.60353e-06
4510	6.50854e-06	2.6687	13.9647	32	200	Focal adhesion	8.29176e-05
4974	8.08952e-06	3.9361	5.65569	18	81	Protein digestion and absorption	8.29176e-05
591	2.08412e-05	6.80353	2.0947	10	30	Linoleic acid metabolism	0.000170898
5146	2.94238e-05	3.24487	7.33145	20	105	Amoebiasis	0.000201062
4975	5.01923e-05	4.8143	3.21187	12	46	Fat digestion and absorption	0.000293983
4610	6.0625e-05	3.80385	4.81781	15	69	Complement and coagulation cascades	0.000310703
4020	8.21513e-05	2.49726	12.3587	27	177	Calcium signaling pathway	0.000374245
4972	0.000179725	2.97649	7.05215	18	101	Pancreatic secretion	0.000736871
592	0.000268152	7.28135	1.39647	7	20	alpha-Linolenic acid metabolism	0.000999477
4270	0.000372837	2.68825	8.0995	19	116	Vascular smooth muscle contraction	0.00127386
565	0.0006232	4.51843	2.51364	9	36	Ether lipid metabolism	0.00184337
590	0.000629442	3.47428	4.11957	12	59	Arachidonic acid metabolism	0.00184337
4976	0.00107976	3.05146	4.95745	13	71	Bile secretion	0.00295135
4730	0.00297436	2.8096	4.88763	12	70	Long-term depression	0.0076218
4912	0.00405438	2.37423	7.05215	15	101	GnRH signaling pathway	0.00957114
140	0.00420196	3.0098	3.84028	10	55	Steroid hormone biosynthesis	0.00957114
4530	0.00443938	2.15451	9.21668	18	132	Tight junction	0.00957972
4320	0.00510104	4.4921	1.67576	6	24	Dorso-ventral axis formation	0.0104571
260	0.00561027	3.7779	2.23435	7	32	Glycine, serine and threonine metabolism	0.0109534
380	0.00758254	3.17736	2.93258	8	42	Tryptophan metabolism	0.0141311
3320	0.00857837	2.52495	4.88763	11	70	PPAR signaling pathway	0.0152919
2010	0.0100779	2.99972	3.07223	8	44	ABC transporters	0.0172165
330	0.011529	2.70201	3.77046	9	54	Arginine and proline metabolism	0.0189075
1100	0.0120926	1.33105	78.8305	97	1129	Metabolic pathways	0.019069
300	0.0139163	26.7704	0.20947	2	3	Lysine biosynthesis	0.0211321
512	0.0157817	3.36534	2.0947	6	30	Mucin type O-Glycan biosynthesis	0.0231089
4540	0.020056	2.10883	6.21427	12	89	Gap junction	0.028355
120	0.0217473	4.47477	1.11717	4	16	Primary bile acid biosynthesis	0.0287735
350	0.0218268	2.77324	2.86276	7	41	Tyrosine metabolism	0.0287735
5416	0.0224573	2.25105	4.88763	10	70	Viral myocarditis	0.0287735
4950	0.026888	3.35945	1.74558	5	25	Maturity onset diabetes of the young	0.0324522
360	0.0269116	4.1298	1.187	4	17	Phenylalanine metabolism	0.0324522
5410	0.0284638	2.06404	5.79533	11	83	Hypertrophic cardiomyopathy (HCM)	0.0333434
5412	0.0317899	2.10878	5.16692	10	74	Arrhythmogenic right ventricular cardiomyopathy (ARVC)	0.0362051
5222	0.0332375	2.00751	5.93498	11	85	Small cell lung cancer	0.0368307
270	0.0364351	2.68928	2.51364	6	36	Cysteine and methionine metabolism	0.0393115
5145	0.0408924	1.73502	9.21668	15	132	Toxoplasmosis	0.0429894
5414	0.0475943	1.87869	6.2841	11	90	Dilated cardiomyopathy	0.0478798
340	0.0478798	2.79747	2.02488	5	29	Histidine metabolism	0.0478798

## Sheet: KEGG_trim_no_remDup_25
KEGGID	Pvalue	OddsRatio	ExpCount	Count	Size	Term	p.adj
4512	8.5164e-09	5.17809	5.93498	23	85	ECM-receptor interaction	3.15107e-07
4080	2.72822e-08	2.84488	18.9919	45	272	Neuroactive ligand-receptor interaction	5.0472e-07
4510	6.50854e-06	2.6687	13.9647	32	200	Focal adhesion	6.2459e-05
4974	8.08952e-06	3.9361	5.65569	18	81	Protein digestion and absorption	6.2459e-05
5146	8.44041e-06	3.45725	7.33145	21	105	Amoebiasis	6.2459e-05
4975	5.01923e-05	4.8143	3.21187	12	46	Fat digestion and absorption	0.000309519
4610	6.0625e-05	3.80385	4.81781	15	69	Complement and coagulation cascades	0.000320447
4020	8.21513e-05	2.49726	12.3587	27	177	Calcium signaling pathway	0.00037995
591	0.000137891	5.81587	2.0947	9	30	Linoleic acid metabolism	0.000566884
592	0.000268152	7.28135	1.39647	7	20	alpha-Linolenic acid metabolism	0.000992164
4976	0.000317786	3.35298	4.95745	14	71	Bile secretion	0.00106892
4270	0.000372837	2.68825	8.0995	19	116	Vascular smooth muscle contraction	0.00114958
4972	0.000543658	2.77002	7.05215	17	101	Pancreatic secretion	0.00154733
565	0.0006232	4.51843	2.51364	9	36	Ether lipid metabolism	0.00155262
590	0.000629442	3.47428	4.11957	12	59	Arachidonic acid metabolism	0.00155262
4730	0.00297436	2.8096	4.88763	12	70	Long-term depression	0.00687821
4912	0.00405438	2.37423	7.05215	15	101	GnRH signaling pathway	0.00863737
140	0.00420196	3.0098	3.84028	10	55	Steroid hormone biosynthesis	0.00863737
4530	0.00443938	2.15451	9.21668	18	132	Tight junction	0.00864511
4320	0.00510104	4.4921	1.67576	6	24	Dorso-ventral axis formation	0.00943693
260	0.00561027	3.7779	2.23435	7	32	Glycine, serine and threonine metabolism	0.00988476
380	0.00758254	3.17736	2.93258	8	42	Tryptophan metabolism	0.0127525
2010	0.0100779	2.99972	3.07223	8	44	ABC transporters	0.0162123
330	0.011529	2.70201	3.77046	9	54	Arginine and proline metabolism	0.0177738
1100	0.0120926	1.33105	78.8305	97	1129	Metabolic pathways	0.017897
300	0.0139163	26.7704	0.20947	2	3	Lysine biosynthesis	0.019804
512	0.0157817	3.36534	2.0947	6	30	Mucin type O-Glycan biosynthesis	0.0216268
4540	0.020056	2.10883	6.21427	12	89	Gap junction	0.0259663
120	0.0217473	4.47477	1.11717	4	16	Primary bile acid biosynthesis	0.0259663
350	0.0218268	2.77324	2.86276	7	41	Tyrosine metabolism	0.0259663
5416	0.0224573	2.25105	4.88763	10	70	Viral myocarditis	0.0259663
3320	0.0224573	2.25105	4.88763	10	70	PPAR signaling pathway	0.0259663
4950	0.026888	3.35945	1.74558	5	25	Maturity onset diabetes of the young	0.0292861
360	0.0269116	4.1298	1.187	4	17	Phenylalanine metabolism	0.0292861
5222	0.0332375	2.00751	5.93498	11	85	Small cell lung cancer	0.0351368
5145	0.0408924	1.73502	9.21668	15	132	Toxoplasmosis	0.0420283
340	0.0478798	2.79747	2.02488	5	29	Histidine metabolism	0.0478798

## Sheet: KEGG_trim_no_remDup_0
KEGGID	Pvalue	OddsRatio	ExpCount	Count	Size	Term	p.adj
4512	1.12754e-08	5.09272	6.02247	23	85	ECM-receptor interaction	2.65324e-07
4080	1.47402e-08	2.8784	19.2719	46	272	Neuroactive ligand-receptor interaction	2.65324e-07
4510	3.75876e-07	2.94669	14.1705	35	200	Focal adhesion	4.51051e-06
4974	5.32439e-07	4.46753	5.73906	20	81	Protein digestion and absorption	4.79195e-06
5146	1.05955e-05	3.40051	7.43953	21	105	Amoebiasis	7.62875e-05
4610	1.75376e-05	4.07813	4.88883	16	69	Complement and coagulation cascades	0.000105225
4975	5.79621e-05	4.73698	3.25922	12	46	Fat digestion and absorption	0.000298091
4972	6.79535e-05	3.13687	7.15612	19	101	Pancreatic secretion	0.000305791
4020	0.000105457	2.45565	12.5409	27	177	Calcium signaling pathway	0.000421828
591	0.000154315	5.72313	2.12558	9	30	Linoleic acid metabolism	0.000555533
592	0.000293664	7.16578	1.41705	7	20	alpha-Linolenic acid metabolism	0.000961083
4976	0.000369454	3.29886	5.03054	14	71	Bile secretion	0.00110836
565	0.00069345	4.44637	2.55069	9	36	Ether lipid metabolism	0.00184552
590	0.000717703	3.41848	4.18031	12	59	Arachidonic acid metabolism	0.00184552
4730	0.00107729	3.05557	4.95968	13	70	Long-term depression	0.00258549
4270	0.00121076	2.47285	8.21891	18	116	Vascular smooth muscle contraction	0.0027242
5410	0.00185738	2.71904	5.88077	14	83	Hypertrophic cardiomyopathy (HCM)	0.00393328
4530	0.00221813	2.26308	9.35255	19	132	Tight junction	0.00443625
5412	0.00535381	2.58418	5.24309	12	74	Arrhythmogenic right ventricular cardiomyopathy (ARVC)	0.00986601
4320	0.00548112	4.42097	1.70046	6	24	Dorso-ventral axis formation	0.00986601
260	0.00607676	3.71793	2.26728	7	32	Glycine, serine and threonine metabolism	0.0104173
380	0.00826308	3.1268	2.97581	8	42	Tryptophan metabolism	0.0135214
3320	0.00953246	2.48448	4.95968	11	70	PPAR signaling pathway	0.0149204
5414	0.0102561	2.25347	6.37674	13	90	Dilated cardiomyopathy	0.0153842
2010	0.0109626	2.95199	3.11752	8	44	ABC transporters	0.0155547
4912	0.0112339	2.14922	7.15612	14	101	GnRH signaling pathway	0.0155547
330	0.0126159	2.65891	3.82604	9	54	Arginine and proline metabolism	0.0168212
300	0.0143198	26.3504	0.212558	2	3	Lysine biosynthesis	0.0184112
512	0.0168685	3.31204	2.12558	6	30	Mucin type O-Glycan biosynthesis	0.0209402
5416	0.0245851	2.21505	4.95968	10	70	Viral myocarditis	0.0295021
360	0.0282285	4.0647	1.20449	4	17	Phenylalanine metabolism	0.0319913
4950	0.0284367	3.30637	1.77132	5	25	Maturity onset diabetes of the young	0.0319913
4670	0.0338485	1.828	8.21891	14	116	Leukocyte transendothelial migration	0.0369256
140	0.0383124	2.25647	3.89689	8	55	Steroid hormone biosynthesis	0.0405661
4260	0.0439307	1.98104	5.45565	10	77	Cardiac muscle contraction	0.0451858
4540	0.0485327	1.87262	6.30588	11	89	Gap junction	0.0485327

[truncated: 30 more sheets: GO_trim_no_remDup_all, GO_trim_no_remDup_75, GO_trim_no_remDup_50, GO_trim_no_remDup_25, GO_trim_no_remDup_0, PW_trim_no_remDup_all, PW_trim_no_remDup_75, PW_trim_no_remDup_50, PW_trim_no_remDup_25, PW_trim_no_remDup_0, Gene_trim_remDup_all, Gene_trim_remDup_75, Gene_trim_remDup_50, Gene_trim_remDup_25, Gene_trim_remDup_0, KEGG_trim_remDup_all, KEGG_trim_remDup_75, KEGG_trim_remDup_50, KEGG_trim_remDup_25, KEGG_trim_remDup_0 …]
