# Supplementary material for: Detrimental effects of duplicate reads and low complexity regions on RNA- and ChIP-seq data
Source: BMC Bioinformatics. 2015 Sep 25;16(Suppl 13):S10. doi: 10.1186/1471-2105-16-S13-S10 (PMC4597324; doi:10.1186/1471-2105-16-S13-S10)
Supplement: Additional File 6 — Motifs and their detection E-values identified in the ChIP-seq data in each data preprocessing step. [file 1471-2105-16-S13-S10-S6.xlsx]

## Sheet: Sheet1
05_m2-markdup-bowtie2-tmatic			05_m2-bowtie2-raw			05_m2-bowtie2-tmatic			05_m2-markdup-bowtie2-raw			05_m2-rs-markdup-bowtie2-tmatic0.00			05_m2-rs-markdup-bowtie2-tmatic0.25			05_m2-rs-markdup-bowtie2-tmatic0.50			05_m2-rs-markdup-bowtie2-tmatic0.75			05_m2-rs-bowtie2-raw0.00			05_m2-rs-bowtie2-raw0.25			05_m2-rs-bowtie2-raw0.50			05_m2-rs-bowtie2-raw0.75			05_m2-rs-bowtie2-tmatic0.00			05_m2-rs-bowtie2-tmatic0.25			05_m2-rs-bowtie2-tmatic0.50			05_m2-rs-bowtie2-tmatic0.75			05_m2-rs-markdup-bowtie2-raw0.00
Spi1 (MA0080.3)	4.0e-11010		Spi1 (MA0080.3)	8.2e-9446		Spi1 (MA0080.3)	7.6e-10075		Spi1 (MA0080.3)	1.5e-10726		Spi1 (MA0080.3)	4.7e-10731		Spi1 (MA0080.3)	4.7e-10731		Spi1 (MA0080.3)	4.7e-10731		Spi1 (MA0080.3)	4.7e-10731		Spi1 (MA0080.3)	2.0e-9425		Spi1 (MA0080.3)	2.0e-9425		Spi1 (MA0080.3)	2.0e-9425		Spi1 (MA0080.3)	2.0e-9425		Spi1 (MA0080.3)	2.8e-9899		Spi1 (MA0080.3)	2.8e-9899		Spi1 (MA0080.3)	2.8e-9899		Spi1 (MA0080.3)	2.8e-9899		Spi1 (MA0080.3)	7.6e-10575
Erg (MA0474.1)	4.0e-11010		Erg (MA0474.1)	8.2e-9446		Erg (MA0474.1)	7.6e-10075		Erg (MA0474.1)	1.5e-10726		Erg (MA0474.1)	4.7e-10731		Erg (MA0474.1)	4.7e-10731		Erg (MA0474.1)	4.7e-10731		Erg (MA0474.1)	4.7e-10731		Erg (MA0474.1)	2.0e-9425		Erg (MA0474.1)	2.0e-9425		Erg (MA0474.1)	2.0e-9425		Erg (MA0474.1)	2.0e-9425		Erg (MA0474.1)	2.8e-9899		Erg (MA0474.1)	2.8e-9899		Erg (MA0474.1)	2.8e-9899		Erg (MA0474.1)	2.8e-9899		Erg (MA0474.1)	7.6e-10575
Ets1 (MA0098.2)	4.0e-11010		Ets1 (MA0098.2)	8.2e-9446		Ets1 (MA0098.2)	7.6e-10075		Ets1 (MA0098.2)	1.5e-10726		Ets1 (MA0098.2)	4.7e-10731		Ets1 (MA0098.2)	4.7e-10731		Ets1 (MA0098.2)	4.7e-10731		Ets1 (MA0098.2)	4.7e-10731		Ets1 (MA0098.2)	2.0e-9425		Ets1 (MA0098.2)	2.0e-9425		Ets1 (MA0098.2)	2.0e-9425		Ets1 (MA0098.2)	2.0e-9425		Ets1 (MA0098.2)	2.8e-9899		Ets1 (MA0098.2)	2.8e-9899		Ets1 (MA0098.2)	2.8e-9899		Ets1 (MA0098.2)	2.8e-9899		Ets1 (MA0098.2)	7.6e-10575
SPIB (MA0081.1)	2.0e-2744		SPIB (MA0081.1)	1.1e-2350		SPIB (MA0081.1)	3.1e-2578		SPIB (MA0081.1)	6.0e-2528		SPIB (MA0081.1)	6.4e-2588		SPIB (MA0081.1)	6.4e-2588		SPIB (MA0081.1)	6.4e-2588		SPIB (MA0081.1)	6.4e-2588		SPIB (MA0081.1)	1.4e-2274		SPIB (MA0081.1)	1.4e-2274		SPIB (MA0081.1)	1.4e-2274		SPIB (MA0081.1)	1.4e-2274		SPIB (MA0081.1)	1.7e-2466		SPIB (MA0081.1)	1.7e-2466		SPIB (MA0081.1)	1.7e-2466		SPIB (MA0081.1)	1.7e-2466		SPIB (MA0081.1)	4.1e-2493
Spi1 (MA0080.3)	2.0e-2744		Spi1 (MA0080.3)	1.1e-2350		Spi1 (MA0080.3)	3.1e-2578		Spi1 (MA0080.3)	6.0e-2528		Spi1 (MA0080.3)	6.4e-2588		Spi1 (MA0080.3)	6.4e-2588		Spi1 (MA0080.3)	6.4e-2588		Spi1 (MA0080.3)	6.4e-2588		Spi1 (MA0080.3)	1.4e-2274		Spi1 (MA0080.3)	1.4e-2274		Spi1 (MA0080.3)	1.4e-2274		Spi1 (MA0080.3)	1.4e-2274		Spi1 (MA0080.3)	1.7e-2466		Spi1 (MA0080.3)	1.7e-2466		Spi1 (MA0080.3)	1.7e-2466		Spi1 (MA0080.3)	1.7e-2466		Spi1 (MA0080.3)	4.1e-2493
Sfpi1_primary (UP00085_1)	2.0e-2744		Sfpi1_primary (UP00085_1)	1.1e-2350		Sfpi1_primary (UP00085_1)	3.1e-2578		Sfpi1_primary (UP00085_1)	6.0e-2528		Sfpi1_primary (UP00085_1)	6.4e-2588		Sfpi1_primary (UP00085_1)	6.4e-2588		Sfpi1_primary (UP00085_1)	6.4e-2588		Sfpi1_primary (UP00085_1)	6.4e-2588		Sfpi1_primary (UP00085_1)	1.4e-2274		Sfpi1_primary (UP00085_1)	1.4e-2274		Sfpi1_primary (UP00085_1)	1.4e-2274		Sfpi1_primary (UP00085_1)	1.4e-2274		Sfpi1_primary (UP00085_1)	1.7e-2466		Sfpi1_primary (UP00085_1)	1.7e-2466		Sfpi1_primary (UP00085_1)	1.7e-2466		Sfpi1_primary (UP00085_1)	1.7e-2466		Sfpi1_primary (UP00085_1)	4.1e-2493
REL (MA0101.1)	9.6e-1906		EWSR1-FLI1 (MA0149.1)	6.6e-2144		EWSR1-FLI1 (MA0149.1)	2.6e-1817		REL (MA0101.1)	2.5e-1707		REL (MA0101.1)	7.4e-1695		REL (MA0101.1)	7.4e-1695		REL (MA0101.1)	7.4e-1695		REL (MA0101.1)	7.4e-1695		EWSR1-FLI1 (MA0149.1)	3.7e-2112		EWSR1-FLI1 (MA0149.1)	3.7e-2112		EWSR1-FLI1 (MA0149.1)	3.7e-2112		EWSR1-FLI1 (MA0149.1)	3.7e-2112		EWSR1-FLI1 (MA0149.1)	3.9e-1796		EWSR1-FLI1 (MA0149.1)	3.9e-1796		EWSR1-FLI1 (MA0149.1)	3.9e-1796		EWSR1-FLI1 (MA0149.1)	3.9e-1796		REL (MA0101.1)	2.4e-1525
Foxo1 (MA0480.1)	2.3e-1739		Ets1 (MA0098.2)	6.6e-2144		Ets1 (MA0098.2)	2.6e-1817		Foxo1 (MA0480.1)	2.1e-1590		Foxo1 (MA0480.1)	1.7e-1565		Foxo1 (MA0480.1)	1.7e-1565		Foxo1 (MA0480.1)	1.7e-1565		Foxo1 (MA0480.1)	1.7e-1565		Ets1 (MA0098.2)	3.7e-2112		Ets1 (MA0098.2)	3.7e-2112		Ets1 (MA0098.2)	3.7e-2112		Ets1 (MA0098.2)	3.7e-2112		Ets1 (MA0098.2)	3.9e-1796		Ets1 (MA0098.2)	3.9e-1796		Ets1 (MA0098.2)	3.9e-1796		Ets1 (MA0098.2)	3.9e-1796		Foxo1 (MA0480.1)	2.7e-1467
Sox7_secondary (UP00034_2)	7.0e-1672		REL (MA0101.1)	3.3e-1573		REL (MA0101.1)	4.9e-1769		Sox7_secondary (UP00034_2)	9.6e-1529		JUND (MA0492.1)	6.4e-1482		JUND (MA0492.1)	6.4e-1482		JUND (MA0492.1)	6.4e-1482		JUND (MA0492.1)	6.4e-1482		REL (MA0101.1)	3.0e-1430		REL (MA0101.1)	3.0e-1430		REL (MA0101.1)	3.0e-1430		REL (MA0101.1)	3.0e-1430		REL (MA0101.1)	1.2e-1612		REL (MA0101.1)	1.2e-1612		REL (MA0101.1)	1.2e-1612		REL (MA0101.1)	1.2e-1612		JUND (MA0492.1)	4.6e-1374
JUND (MA0492.1)	1.7e-1614		Sox7_secondary (UP00034_2)	6.0e-1360		Sox7_secondary (UP00034_2)	1.7e-1651		JUND (MA0492.1)	1.2e-1515		NFE2L1::MafG (MA0089.1)	6.4e-1482		NFE2L1::MafG (MA0089.1)	6.4e-1482		NFE2L1::MafG (MA0089.1)	6.4e-1482		NFE2L1::MafG (MA0089.1)	6.4e-1482		Sox11_secondary (UP00030_2)	5.3e-1267		Sox11_secondary (UP00030_2)	5.3e-1267		Sox11_secondary (UP00030_2)	5.3e-1267		Sox11_secondary (UP00030_2)	5.3e-1267		Sox11_secondary (UP00030_2)	5.3e-1483		Sox11_secondary (UP00030_2)	5.3e-1483		Sox11_secondary (UP00030_2)	5.3e-1483		Sox11_secondary (UP00030_2)	5.3e-1483		NFE2L1::MafG (MA0089.1)	4.6e-1374
NFE2L1::MafG (MA0089.1)	1.7e-1614		JUN (MA0488.1)	2.2e-1315		JUN (MA0488.1)	6.9e-1436		NFE2L1::MafG (MA0089.1)	1.2e-1515		Jundm2_primary (UP00103_1)	6.4e-1482		Jundm2_primary (UP00103_1)	6.4e-1482		Jundm2_primary (UP00103_1)	6.4e-1482		Jundm2_primary (UP00103_1)	6.4e-1482		Sox4_secondary (UP00062_2)	5.3e-1267		Sox4_secondary (UP00062_2)	5.3e-1267		Sox4_secondary (UP00062_2)	5.3e-1267		Sox4_secondary (UP00062_2)	5.3e-1267		Sox4_secondary (UP00062_2)	5.3e-1483		Sox4_secondary (UP00062_2)	5.3e-1483		Sox4_secondary (UP00062_2)	5.3e-1483		Sox4_secondary (UP00062_2)	5.3e-1483		Jundm2_primary (UP00103_1)	4.6e-1374
Jundm2_primary (UP00103_1)	1.7e-1614		Gfi1b (MA0483.1)	6.2e-1212		Foxq1 (MA0040.1)	7.7e-1134		Jundm2_primary (UP00103_1)	1.2e-1515		Sox11_secondary (UP00030_2)	4.1e-1469		Sox11_secondary (UP00030_2)	4.1e-1469		Sox11_secondary (UP00030_2)	4.1e-1469		Sox11_secondary (UP00030_2)	4.1e-1469		JUN (MA0488.1)	3.7e-1207		JUN (MA0488.1)	3.7e-1207		JUN (MA0488.1)	3.7e-1207		JUN (MA0488.1)	3.7e-1207		JUN (MA0488.1)	1.8e-1374		JUN (MA0488.1)	1.8e-1374		JUN (MA0488.1)	1.8e-1374		JUN (MA0488.1)	1.8e-1374		Sox7_secondary (UP00034_2)	1.4e-1352
Zic2_secondary (UP00057_2)	7.8e-1190		SP2 (MA0516.1)	6.1e-892		SRY (MA0084.1)	7.7e-1134		Gata3_secondary (UP00032_2)	4.4e-1071		Sox4_secondary (UP00062_2)	4.1e-1469		Sox4_secondary (UP00062_2)	4.1e-1469		Sox4_secondary (UP00062_2)	4.1e-1469		Sox4_secondary (UP00062_2)	4.1e-1469		Gfi1b (MA0483.1)	4.0e-1172		Gfi1b (MA0483.1)	4.0e-1172		Gfi1b (MA0483.1)	4.0e-1172		Gfi1b (MA0483.1)	4.0e-1172		Foxq1 (MA0040.1)	3.5e-1016		Foxq1 (MA0040.1)	3.5e-1016		Foxq1 (MA0040.1)	3.5e-1016		Foxq1 (MA0040.1)	3.5e-1016		Foxq1 (MA0040.1)	4.4e-996
Zic1_secondary (UP00102_2)	7.8e-1190		Zbtb3_primary (UP00031_1)	1.3e-877		Hbp1_secondary (UP00055_2)	7.7e-1134		Zic2_secondary (UP00057_2)	1.4e-1069		Zic2_secondary (UP00057_2)	3.2e-1089		Zic2_secondary (UP00057_2)	3.2e-1089		Zic2_secondary (UP00057_2)	3.2e-1089		Zic2_secondary (UP00057_2)	3.2e-1089		MEF2A (MA0052.2)	3.7e-1022		MEF2A (MA0052.2)	3.7e-1022		MEF2A (MA0052.2)	3.7e-1022		MEF2A (MA0052.2)	3.7e-1022		SRY (MA0084.1)	3.5e-1016		SRY (MA0084.1)	3.5e-1016		SRY (MA0084.1)	3.5e-1016		SRY (MA0084.1)	3.5e-1016		SRY (MA0084.1)	4.4e-996
Zic3_secondary (UP00006_2)	7.8e-1190		Zfp161_secondary (UP00065_2)	1.3e-877		Gfi1b (MA0483.1)	1.8e-1029		Zic1_secondary (UP00102_2)	1.4e-1069		Zic1_secondary (UP00102_2)	3.2e-1089		Zic1_secondary (UP00102_2)	3.2e-1089		Zic1_secondary (UP00102_2)	3.2e-1089		Zic1_secondary (UP00102_2)	3.2e-1089		MEF2C (MA0497.1)	3.7e-1022		MEF2C (MA0497.1)	3.7e-1022		MEF2C (MA0497.1)	3.7e-1022		MEF2C (MA0497.1)	3.7e-1022		Hbp1_secondary (UP00055_2)	3.5e-1016		Hbp1_secondary (UP00055_2)	3.5e-1016		Hbp1_secondary (UP00055_2)	3.5e-1016		Hbp1_secondary (UP00055_2)	3.5e-1016		Hbp1_secondary (UP00055_2)	4.4e-996
Foxq1 (MA0040.1)	1.4e-1169		Sp4_secondary (UP00002_2)	5.7e-774		Sp4_secondary (UP00002_2)	4.9e-781		Zic3_secondary (UP00006_2)	1.4e-1069		Zic3_secondary (UP00006_2)	3.2e-1089		Zic3_secondary (UP00006_2)	3.2e-1089		Zic3_secondary (UP00006_2)	3.2e-1089		Zic3_secondary (UP00006_2)	3.2e-1089		Zbtb3_primary (UP00031_1)	7.4e-917		Zbtb3_primary (UP00031_1)	7.4e-917		Zbtb3_primary (UP00031_1)	7.4e-917		Zbtb3_primary (UP00031_1)	7.4e-917		Gfi1b (MA0483.1)	4.1e-1007		Gfi1b (MA0483.1)	4.1e-1007		Gfi1b (MA0483.1)	4.1e-1007		Gfi1b (MA0483.1)	4.1e-1007		Zic2_secondary (UP00057_2)	6.7e-930
SRY (MA0084.1)	1.4e-1169		RFX5 (MA0510.1)	5.7e-774		RFX5 (MA0510.1)	4.9e-781		Gfi1b (MA0483.1)	8.6e-667		Gata3_secondary (UP00032_2)	1.9e-1060		Gata3_secondary (UP00032_2)	1.9e-1060		Gata3_secondary (UP00032_2)	1.9e-1060		Gata3_secondary (UP00032_2)	1.9e-1060		Zfp161_secondary (UP00065_2)	7.4e-917		Zfp161_secondary (UP00065_2)	7.4e-917		Zfp161_secondary (UP00065_2)	7.4e-917		Zfp161_secondary (UP00065_2)	7.4e-917		SP2 (MA0516.1)	2.5e-764		SP2 (MA0516.1)	2.5e-764		SP2 (MA0516.1)	2.5e-764		SP2 (MA0516.1)	2.5e-764		Zic1_secondary (UP00102_2)	6.7e-930
Hbp1_secondary (UP00055_2)	1.4e-1169		MEF2A (MA0052.2)	1.9e-543		SP2 (MA0516.1)	4.2e-718		NFE2::MAF (MA0501.1)	8.6e-667		RFX5 (MA0510.1)	6.9e-704		RFX5 (MA0510.1)	6.9e-704		RFX5 (MA0510.1)	6.9e-704		RFX5 (MA0510.1)	6.9e-704		Sp4_secondary (UP00002_2)	3.1e-775		Sp4_secondary (UP00002_2)	3.1e-775		Sp4_secondary (UP00002_2)	3.1e-775		Sp4_secondary (UP00002_2)	3.1e-775		Sp4_secondary (UP00002_2)	2.2e-751		Sp4_secondary (UP00002_2)	2.2e-751		Sp4_secondary (UP00002_2)	2.2e-751		Sp4_secondary (UP00002_2)	2.2e-751		Zic3_secondary (UP00006_2)	6.7e-930
RFX5 (MA0510.1)	9.6e-772		MEF2C (MA0497.1)	1.9e-543		Zbtb3_primary (UP00031_1)	5.0e-610		Nfe2l2 (MA0150.2)	8.6e-667		Sp4_secondary (UP00002_2)	6.9e-704		Sp4_secondary (UP00002_2)	6.9e-704		Sp4_secondary (UP00002_2)	6.9e-704		Sp4_secondary (UP00002_2)	6.9e-704		RFX5 (MA0510.1)	3.1e-775		RFX5 (MA0510.1)	3.1e-775		RFX5 (MA0510.1)	3.1e-775		RFX5 (MA0510.1)	3.1e-775		RFX5 (MA0510.1)	2.2e-751		RFX5 (MA0510.1)	2.2e-751		RFX5 (MA0510.1)	2.2e-751		RFX5 (MA0510.1)	2.2e-751		RFX5 (MA0510.1)	3.1e-626
Sp4_secondary (UP00002_2)	9.6e-772		Tbp_primary (UP00029_1)	1.9e-543		Zfp161_secondary (UP00065_2)	5.0e-610		GABPA (MA0062.2)	4.5e-322		Gfi1b (MA0483.1)	7.6e-649		Gfi1b (MA0483.1)	7.6e-649		Gfi1b (MA0483.1)	7.6e-649		Gfi1b (MA0483.1)	7.6e-649		Gata6_secondary (UP00100_2)	6.7e-44		Nr5a2 (MA0505.1)	3.1e-524		Gata6_secondary (UP00100_2)	6.7e-44		Nr5a2 (MA0505.1)	3.1e-524		Zbtb3_primary (UP00031_1)	6.0e-626		Zbtb3_primary (UP00031_1)	6.0e-626		Zbtb3_primary (UP00031_1)	6.0e-626		Zbtb3_primary (UP00031_1)	6.0e-626		Sp4_secondary (UP00002_2)	3.1e-626
Gfi1b (MA0483.1)	3.0e-719		Nr5a2 (MA0505.1)	2.6e-539		Stat4 (MA0518.1)	1.3e-460		MEF2A (MA0052.2)	1.5e-234		NFE2::MAF (MA0501.1)	7.6e-649		NFE2::MAF (MA0501.1)	7.6e-649		NFE2::MAF (MA0501.1)	7.6e-649		NFE2::MAF (MA0501.1)	7.6e-649		Mtf1_primary (UP00097_1)	2.6e-27		Rara_secondary (UP00048_2)	3.1e-524		Mtf1_primary (UP00097_1)	2.6e-27		Rara_secondary (UP00048_2)	3.1e-524		Zfp161_secondary (UP00065_2)	6.0e-626		Zfp161_secondary (UP00065_2)	6.0e-626		Zfp161_secondary (UP00065_2)	6.0e-626		Zfp161_secondary (UP00065_2)	6.0e-626		Gfi1b (MA0483.1)	2.9e-598
NFE2::MAF (MA0501.1)	3.0e-719		Zfp105_secondary (UP00037_2)	2.6e-539		ELK4 (MA0076.2)	1.3e-460		MEF2C (MA0497.1)	1.5e-234		Nfe2l2 (MA0150.2)	7.6e-649		Nfe2l2 (MA0150.2)	7.6e-649		Nfe2l2 (MA0150.2)	7.6e-649		Nfe2l2 (MA0150.2)	7.6e-649		Nkx2-5 (MA0503.1)	1.7e-24		Zfp105_secondary (UP00037_2)	3.1e-524		Nkx2-5 (MA0503.1)	1.7e-24		Zfp105_secondary (UP00037_2)	3.1e-524		Nr5a2 (MA0505.1)	1.5e-455		Nr5a2 (MA0505.1)	1.5e-455		Nr5a2 (MA0505.1)	1.5e-455		Nr5a2 (MA0505.1)	1.5e-455		NFE2::MAF (MA0501.1)	2.9e-598
Nfe2l2 (MA0150.2)	3.0e-719		Rara_secondary (UP00048_2)	2.6e-539		FLI1 (MA0475.1)	1.3e-460		Hoxa9_2622.2 (UP00213_1)	1.5e-234		GABPA (MA0062.2)	9.3e-299		GABPA (MA0062.2)	9.3e-299		GABPA (MA0062.2)	9.3e-299		GABPA (MA0062.2)	9.3e-299		Rxra_primary (UP00053_1)	2.8e-24		Eomes_secondary (UP00068_2)	8.5e-517		Rxra_primary (UP00053_1)	2.8e-24		Eomes_secondary (UP00068_2)	8.5e-517		Zfp105_secondary (UP00037_2)	1.5e-455		Zfp105_secondary (UP00037_2)	1.5e-455		Zfp105_secondary (UP00037_2)	1.5e-455		Zfp105_secondary (UP00037_2)	1.5e-455		Nfe2l2 (MA0150.2)	2.9e-598
CREB1 (MA0018.2)	9.8e-08		Gata6_secondary (UP00100_2)	1.9e-43		Nr5a2 (MA0505.1)	8.4e-440		Rxra_primary (UP00053_1)	2.3e-11		ELK4 (MA0076.2)	9.3e-299		ELK4 (MA0076.2)	9.3e-299		ELK4 (MA0076.2)	9.3e-299		ELK4 (MA0076.2)	9.3e-299		Rxra (MA0512.1)	2e-22		Spz1 (MA0111.1)	8.5e-517		Rxra (MA0512.1)	2e-22		Spz1 (MA0111.1)	8.5e-517		Rara_secondary (UP00048_2)	1.5e-455		Rara_secondary (UP00048_2)	1.5e-455		Rara_secondary (UP00048_2)	1.5e-455		Rara_secondary (UP00048_2)	1.5e-455		GABPA (MA0062.2)	7.7e-301
SREBF2 (MA0596.1)	4.9e-07		Mtf1_primary (UP00097_1)	2.3e-28		Zfp105_secondary (UP00037_2)	8.4e-440		SP2 (MA0516.1)	2.8e-07		SP2 (MA0516.1)	5.4e-279		SP2 (MA0516.1)	5.4e-279		SP2 (MA0516.1)	5.4e-279		SP2 (MA0516.1)	5.4e-279		SP1 (MA0079.3)	3.8e-20		Gmeb1_secondary (UP00084_2)	8.5e-517		SP1 (MA0079.3)	3.8e-20		Gmeb1_secondary (UP00084_2)	8.5e-517		AR (MA0007.2)	4.4e-444		AR (MA0007.2)	4.4e-444		AR (MA0007.2)	4.4e-444		AR (MA0007.2)	4.4e-444		SP2 (MA0516.1)	9.9e-257
Tcf1_2666.2 (UP00089_3)	1.9e-06		Nkx2-5 (MA0503.1)	1.3e-25		Rara_secondary (UP00048_2)	8.4e-440		Rxra (MA0512.1)	1.7e-06		SP1 (MA0079.3)	5.4e-279		SP1 (MA0079.3)	5.4e-279		SP1 (MA0079.3)	5.4e-279		SP1 (MA0079.3)	5.4e-279		Tcf1_2666.2 (UP00089_3)	1.6e-19		Gata6_secondary (UP00100_2)	6.8e-44		Tcf1_2666.2 (UP00089_3)	1.6e-19		Gata6_secondary (UP00100_2)	6.8e-44		Gata6_secondary (UP00100_2)	1.6e-51		Stat4 (MA0518.1)	1.6e-431		Stat4 (MA0518.1)	1.6e-431		Stat4 (MA0518.1)	1.6e-431		SP1 (MA0079.3)	9.9e-257
EGR1 (MA0162.2)	6.5e-05		Hnf4a_primary (UP00066_1)	1.4e-24		AR (MA0007.2)	7.3e-405		Tcfap2b_secondary (UP00010_2)	1.7e-06		GABPA (MA0062.2)	7.6e-204		CREB1 (MA0018.2)	1.3e-08		CREB1 (MA0018.2)	1.3e-08		CREB1 (MA0018.2)	1.3e-08		Hdx_3845.3 (UP00148_1)	6.6e-19		Mtf1_primary (UP00097_1)	2.6e-27		Hdx_3845.3 (UP00148_1)	6.6e-19		Mtf1_primary (UP00097_1)	2.6e-27		Tcf1_2666.2 (UP00089_3)	1.4e-47		ELK4 (MA0076.2)	1.6e-431		ELK4 (MA0076.2)	1.6e-431		ELK4 (MA0076.2)	1.6e-431		EGR1 (MA0162.2)	9.9e-257
Rxra (MA0512.1)	0.00011		SP1 (MA0079.3)	2e-22		Gata6_secondary (UP00100_2)	3.2e-50		Tcf1_2666.2 (UP00089_3)	3.9e-05		Zbtb3_primary (UP00031_1)	7.6e-204		SREBF2 (MA0596.1)	4.4e-07		SREBF2 (MA0596.1)	4.4e-07		SREBF2 (MA0596.1)	4.4e-07		CREB1 (MA0018.2)	6.7e-18		Nkx2-5 (MA0503.1)	1.8e-24		CREB1 (MA0018.2)	6.7e-18		Nkx2-5 (MA0503.1)	1.8e-24		SREBF2 (MA0596.1)	3e-44		FLI1 (MA0475.1)	1.6e-431		FLI1 (MA0475.1)	1.6e-431		FLI1 (MA0475.1)	1.6e-431		Gfi1b (MA0483.1)	7.7e-190
Hnf4a_primary (UP00066_1)	0.00011		Rxra (MA0512.1)	4e-22		Tcf1_2666.2 (UP00089_3)	2.1e-49		Nr2f2_secondary (UP00009_2)	5.8e-05		CREB1 (MA0018.2)	1.3e-08		Rxra (MA0512.1)	1.9e-05		Rxra (MA0512.1)	1.9e-05		Rxra (MA0512.1)	1.9e-05		Nr2f2_secondary (UP00009_2)	3.8e-17		Rxra_primary (UP00053_1)	2.8e-24		Nr2f2_secondary (UP00009_2)	3.8e-17		Rxra_primary (UP00053_1)	2.8e-24		SP2 (MA0516.1)	1.2e-42		Gata6_secondary (UP00100_2)	1.6e-51		Gata6_secondary (UP00100_2)	1.6e-51		Gata6_secondary (UP00100_2)	1.6e-51		Zbtb3_primary (UP00031_1)	7.7e-190
Tcfap2b_secondary (UP00010_2)	0.00015		Hdx_3845.3 (UP00148_1)	1.6e-20		SREBF2 (MA0596.1)	2.3e-47		EBF1 (MA0154.2)	0.013		SREBF2 (MA0596.1)	4.4e-07		Tcfap2b_secondary (UP00010_2)	3.6e-05		Tcfap2b_secondary (UP00010_2)	3.6e-05		Tcfap2b_secondary (UP00010_2)	3.6e-05		Ddit3::Cebpa (MA0019.1)	1.7e-10		Rxra (MA0512.1)	2e-22		Ddit3::Cebpa (MA0019.1)	1.7e-10		Rxra (MA0512.1)	2e-22		Hnf4a_primary (UP00066_1)	5.8e-39		Tcf1_2666.2 (UP00089_3)	1.4e-47		Tcf1_2666.2 (UP00089_3)	1.4e-47		Tcf1_2666.2 (UP00089_3)	1.4e-47		Klf4 (MA0039.2)	4.8e-174
Rara_secondary (UP00048_2)	0.00021		Tcf1_2666.2 (UP00089_3)	1.9e-20		SP2 (MA0516.1)	1.2e-42		Rfx1 (MA0509.1)	0.015		Rxra (MA0512.1)	1.9e-05		Hnf4a_primary (UP00066_1)	4.8e-05		Hnf4a_primary (UP00066_1)	4.8e-05		Hnf4a_primary (UP00066_1)	4.8e-05		SREBF1 (MA0595.1)	2e-09		SP1 (MA0079.3)	3.8e-20		SREBF1 (MA0595.1)	2e-09		SP1 (MA0079.3)	3.8e-20		Hdx_3845.3 (UP00148_1)	4e-36		SREBF2 (MA0596.1)	3e-44		SREBF2 (MA0596.1)	3e-44		SREBF2 (MA0596.1)	3e-44		KLF5 (MA0599.1)	4.8e-174
Osr1_secondary (UP00027_2)	0.015		SREBF2 (MA0596.1)	2.8e-18		Hnf4a_primary (UP00066_1)	8.3e-42		JUN::FOS (MA0099.2)	0.016		Tcfap2b_secondary (UP00010_2)	3.6e-05		EGR1 (MA0162.2)	4.9e-05		EGR1 (MA0162.2)	4.9e-05		EGR1 (MA0162.2)	4.9e-05		Titf1_1722.2 (UP00165_1)	5.5e-09		Tcf1_2666.2 (UP00089_3)	1.6e-19		Titf1_1722.2 (UP00165_1)	5.5e-09		Tcf1_2666.2 (UP00089_3)	1.6e-19		Nr2f2_secondary (UP00009_2)	1.7e-30		SP2 (MA0516.1)	1.2e-42		SP2 (MA0516.1)	1.2e-42		SP2 (MA0516.1)	1.2e-42		Ascl2_secondary (UP00099_2)	4.8e-174
E2F6 (MA0471.1)	0.034		Nr2f2_secondary (UP00009_2)	5.7e-18		Hdx_3845.3 (UP00148_1)	1e-35					Hnf4a_primary (UP00066_1)	4.8e-05		Tcf1_2666.2 (UP00089_3)	0.00015		Tcf1_2666.2 (UP00089_3)	0.00015		Tcf1_2666.2 (UP00089_3)	0.00015		HLF (MA0043.1)	2.5e-08		Hdx_3845.3 (UP00148_1)	6.7e-19		HLF (MA0043.1)	2.5e-08		Hdx_3845.3 (UP00148_1)	6.7e-19		Rxra (MA0512.1)	2.5e-30		Hnf4a_primary (UP00066_1)	5.8e-39		Hnf4a_primary (UP00066_1)	5.8e-39		Hnf4a_primary (UP00066_1)	5.8e-39		Gata5_primary (UP00080_1)	2.4e-131
			CREB1 (MA0018.2)	2.2e-16		Rxra (MA0512.1)	5.9e-33					EGR1 (MA0162.2)	4.9e-05		Rara_secondary (UP00048_2)	0.00035		Rara_secondary (UP00048_2)	0.00035		Rara_secondary (UP00048_2)	0.00035		TLX1::NFIC (MA0119.1)	9.3e-08		CREB1 (MA0018.2)	6.7e-18		TLX1::NFIC (MA0119.1)	9.3e-08		CREB1 (MA0018.2)	6.7e-18		TLX1::NFIC (MA0119.1)	3.5e-29		Hdx_3845.3 (UP00148_1)	4e-36		Hdx_3845.3 (UP00148_1)	4e-36		Hdx_3845.3 (UP00148_1)	4e-36		Esrra_secondary (UP00079_2)	1.1e-10
			Ddit3::Cebpa (MA0019.1)	4.5e-12		TLX1::NFIC (MA0119.1)	2.4e-31					Tcf1_2666.2 (UP00089_3)	0.00015		E2F6 (MA0471.1)	0.0062		E2F6 (MA0471.1)	0.0062		E2F6 (MA0471.1)	0.0062		Pax2 (MA0067.1)	1.4e-07		Nr2f2_secondary (UP00009_2)	3.8e-17		Pax2 (MA0067.1)	1.4e-07		Nr2f2_secondary (UP00009_2)	3.8e-17		Mtf1_primary (UP00097_1)	1.7e-25		Nr2f2_secondary (UP00009_2)	1.7e-30		Nr2f2_secondary (UP00009_2)	1.7e-30		Nr2f2_secondary (UP00009_2)	1.7e-30		CREB1 (MA0018.2)	1.3e-06
			Titf1_1722.2 (UP00165_1)	3.5e-10		Nr2f2_secondary (UP00009_2)	3.3e-30					Rara_secondary (UP00048_2)	0.00035		Osr1_secondary (UP00027_2)	0.014		Osr1_secondary (UP00027_2)	0.014		Osr1_secondary (UP00027_2)	0.014		Irf4_secondary (UP00018_2)	1.6e-07		Ddit3::Cebpa (MA0019.1)	1.7e-10		Irf4_secondary (UP00018_2)	1.6e-07		Ddit3::Cebpa (MA0019.1)	1.7e-10		CREB1 (MA0018.2)	9.1e-25		Rxra (MA0512.1)	2.5e-30		Rxra (MA0512.1)	2.5e-30		Rxra (MA0512.1)	2.5e-30		Rara_secondary (UP00048_2)	1.4e-05
			TLX1::NFIC (MA0119.1)	1.3e-09		CREB1 (MA0018.2)	2.2e-28					E2F6 (MA0471.1)	0.0062		Tcfcp2l1 (MA0145.2)	0.046		Tcfcp2l1 (MA0145.2)	0.046		Tcfcp2l1 (MA0145.2)	0.046		Esrra_primary (UP00079_1)	4.6e-07		Titf1_1722.2 (UP00165_1)	5.6e-09		Esrra_primary (UP00079_1)	4.6e-07		Titf1_1722.2 (UP00165_1)	5.6e-09		Nkx2-5 (MA0503.1)	4.9e-22		TLX1::NFIC (MA0119.1)	3.5e-29		TLX1::NFIC (MA0119.1)	3.5e-29		TLX1::NFIC (MA0119.1)	3.5e-29		Tcfap2b_secondary (UP00010_2)	3.5e-05
			HLF (MA0043.1)	1.2e-08		Mtf1_primary (UP00097_1)	1.2e-27					Osr1_secondary (UP00027_2)	0.014											Zic1_primary (UP00102_1)	4.5e-06		HLF (MA0043.1)	2.5e-08		Zic1_primary (UP00102_1)	4.5e-06		HLF (MA0043.1)	2.5e-08		E2F6 (MA0471.1)	8.7e-17		Mtf1_primary (UP00097_1)	1.7e-25		Mtf1_primary (UP00097_1)	1.7e-25		Mtf1_primary (UP00097_1)	1.7e-25		Tcf1_2666.2 (UP00089_3)	4.8e-05
			Irf4_secondary (UP00018_2)	2.3e-08		Nkx2-5 (MA0503.1)	1.9e-23					Tcfcp2l1 (MA0145.2)	0.046											ESR1 (MA0112.2)	5.5e-06		TLX1::NFIC (MA0119.1)	9.3e-08		ESR1 (MA0112.2)	5.5e-06		TLX1::NFIC (MA0119.1)	9.3e-08		Pax2 (MA0067.1)	5.3e-16		CREB1 (MA0018.2)	9.2e-25		CREB1 (MA0018.2)	9.1e-25		CREB1 (MA0018.2)	9.1e-25		JUN::FOS (MA0099.2)	0.009
			Pax2 (MA0067.1)	3.2e-08		Pax2 (MA0067.1)	3.2e-18																	E2F4 (MA0470.1)	9.2e-06		Pax2 (MA0067.1)	1.4e-07		E2F4 (MA0470.1)	9.2e-06		Pax2 (MA0067.1)	1.4e-07		Nkx2-4_3074.1 (UP00107_1)	1.5e-15		Nkx2-5 (MA0503.1)	4.9e-22		Nkx2-5 (MA0503.1)	4.9e-22		Nkx2-5 (MA0503.1)	4.9e-22		Rfx1 (MA0509.1)	0.043
			RXR::RAR_DR5 (MA0159.1)	1.7e-07		E2F6 (MA0471.1)	1.5e-16																	Gata5_secondary (UP00080_2)	0.00012		Irf4_secondary (UP00018_2)	1.6e-07		Gata5_secondary (UP00080_2)	0.00012		Irf4_secondary (UP00018_2)	1.6e-07		Tcfcp2l1 (MA0145.2)	3.3e-15		E2F6 (MA0471.1)	8.8e-17		E2F6 (MA0471.1)	8.8e-17		E2F6 (MA0471.1)	8.8e-17
			Zic1_primary (UP00102_1)	1.2e-06		Zfx (MA0146.2)	2.1e-16																	Rfx3_primary (UP00098_1)	0.0014		Esrra_primary (UP00079_1)	4.6e-07		Rfx3_primary (UP00098_1)	0.0014		Esrra_primary (UP00079_1)	4.6e-07		Ddit3::Cebpa (MA0019.1)	1e-14		Pax2 (MA0067.1)	5.3e-16		Pax2 (MA0067.1)	5.3e-16		Pax2 (MA0067.1)	5.3e-16
			ESR1 (MA0112.2)	1e-05		HLF (MA0043.1)	2.9e-15																	Tcfcp2l1 (MA0145.2)	0.0015		Zic1_primary (UP00102_1)	4.6e-06		Tcfcp2l1 (MA0145.2)	0.0015		Zic1_primary (UP00102_1)	4.6e-06		Tcfap2b_secondary (UP00010_2)	4.1e-14		Nkx2-4_3074.1 (UP00107_1)	1.6e-15		Nkx2-4_3074.1 (UP00107_1)	1.5e-15		Nkx2-4_3074.1 (UP00107_1)	1.5e-15
			E2F4 (MA0470.1)	2.8e-05		Tcfcp2l1 (MA0145.2)	8.1e-15																	TFAP2C (MA0524.1)	0.0063		ESR1 (MA0112.2)	5.6e-06		TFAP2C (MA0524.1)	0.0063		ESR1 (MA0112.2)	5.6e-06		Zfx (MA0146.2)	6.2e-14		Tcfcp2l1 (MA0145.2)	3.3e-15		Tcfcp2l1 (MA0145.2)	3.3e-15		Tcfcp2l1 (MA0145.2)	3.3e-15
			Esrra_primary (UP00079_1)	8.8e-05		Ddit3::Cebpa (MA0019.1)	7.3e-14																	Irf3_secondary (UP00086_2)	0.026		E2F4 (MA0470.1)	9.2e-06		Irf3_secondary (UP00086_2)	0.026		E2F4 (MA0470.1)	9.2e-06		Zic3_secondary (UP00006_2)	7.3e-14		Ddit3::Cebpa (MA0019.1)	1e-14		Ddit3::Cebpa (MA0019.1)	1e-14		Ddit3::Cebpa (MA0019.1)	1e-14
			Gata5_secondary (UP00080_2)	0.00012		Nkx2-4_3074.1 (UP00107_1)	8.6e-14																	Tcfe2a_secondary (UP00046_2)	0.028		Gata5_secondary (UP00080_2)	0.00012		Tcfe2a_secondary (UP00046_2)	0.028		Gata5_secondary (UP00080_2)	0.00012		HLF (MA0043.1)	8.9e-14		Tcfap2b_secondary (UP00010_2)	4.1e-14		Tcfap2b_secondary (UP00010_2)	4.1e-14		Tcfap2b_secondary (UP00010_2)	4.1e-14
			Rfx3_primary (UP00098_1)	0.0013		MZF1_5-13 (MA0057.1)	4.2e-13																				Rfx3_primary (UP00098_1)	0.0014					Rfx3_primary (UP00098_1)	0.0014		Mafb (MA0117.1)	4.1e-13		Zfx (MA0146.2)	6.2e-14		Zfx (MA0146.2)	6.2e-14		Zfx (MA0146.2)	6.2e-14
			TFAP2C (MA0524.1)	0.0023		Mafb (MA0117.1)	2.8e-12																				Tcfcp2l1 (MA0145.2)	0.0015					Tcfcp2l1 (MA0145.2)	0.0015		Lef1_secondary (UP00067_2)	2.2e-12		Zic3_secondary (UP00006_2)	7.3e-14		Zic3_secondary (UP00006_2)	7.3e-14		Zic3_secondary (UP00006_2)	7.3e-14
			Tcfcp2l1 (MA0145.2)	0.0064		Tcfap2b_secondary (UP00010_2)	3.8e-12																				TFAP2C (MA0524.1)	0.0063					TFAP2C (MA0524.1)	0.0063		MZF1_5-13 (MA0057.1)	1.3e-11		HLF (MA0043.1)	9e-14		HLF (MA0043.1)	8.9e-14		HLF (MA0043.1)	8.9e-14
			Zfp691_secondary (UP00095_2)	0.018		Zic3_secondary (UP00006_2)	4.7e-12																				Irf3_secondary (UP00086_2)	0.026					Irf3_secondary (UP00086_2)	0.026		Zic1_primary (UP00102_1)	3.2e-10		Mafb (MA0117.1)	4.2e-13		Mafb (MA0117.1)	4.2e-13		Mafb (MA0117.1)	4.2e-13
			Irf3_secondary (UP00086_2)	0.019		Zic1_primary (UP00102_1)	1.3e-11																				Tcfe2a_secondary (UP00046_2)	0.029					Tcfe2a_secondary (UP00046_2)	0.029		ESR1 (MA0112.2)	1.6e-09		Lef1_secondary (UP00067_2)	2.2e-12		Lef1_secondary (UP00067_2)	2.2e-12		Lef1_secondary (UP00067_2)	2.2e-12
			Tcfe2a_secondary (UP00046_2)	0.025		Lef1_secondary (UP00067_2)	6e-11																													Osr1_primary (UP00027_1)	3.3e-09		MZF1_5-13 (MA0057.1)	1.3e-11		MZF1_5-13 (MA0057.1)	1.3e-11		MZF1_5-13 (MA0057.1)	1.3e-11
						RXR::RAR_DR5 (MA0159.1)	6.2e-11																													Irf4_secondary (UP00018_2)	9.7e-09		Zic1_primary (UP00102_1)	3.2e-10		Zic1_primary (UP00102_1)	3.2e-10		Zic1_primary (UP00102_1)	3.2e-10
						ESR1 (MA0112.2)	2.7e-09																													Tcfe2a_secondary (UP00046_2)	2.7e-08		ESR1 (MA0112.2)	1.6e-09		ESR1 (MA0112.2)	1.6e-09		ESR1 (MA0112.2)	1.6e-09
						EBF1 (MA0154.2)	2.9e-08																													EBF1 (MA0154.2)	7.7e-08		Osr1_primary (UP00027_1)	3.4e-09		Osr1_primary (UP00027_1)	3.3e-09		Osr1_primary (UP00027_1)	3.3e-09
						Osr1_primary (UP00027_1)	3e-08																													JUN::FOS (MA0099.2)	1.1e-06		RXR::RAR_DR5 (MA0159.1)	4.3e-09		RXR::RAR_DR5 (MA0159.1)	4.3e-09		RXR::RAR_DR5 (MA0159.1)	4.3e-09
						Irf4_secondary (UP00018_2)	4e-08																													Rara_primary (UP00048_1)	2.2e-06		Irf4_secondary (UP00018_2)	9.7e-09		Irf4_secondary (UP00018_2)	9.7e-09		Irf4_secondary (UP00018_2)	9.7e-09
						JUN::FOS (MA0099.2)	1.7e-07																													Cutl1_3494.1 (UP00219_1)	7.9e-06		Tcfe2a_secondary (UP00046_2)	2.8e-08		Tcfe2a_secondary (UP00046_2)	2.7e-08		Tcfe2a_secondary (UP00046_2)	2.7e-08
						Tcfe2a_secondary (UP00046_2)	1.9e-07																													TAL1::GATA1 (MA0140.2)	1.3e-05		EBF1 (MA0154.2)	7.7e-08		EBF1 (MA0154.2)	7.7e-08		EBF1 (MA0154.2)	7.7e-08
						Rara_primary (UP00048_1)	1.3e-06																													Gata5_secondary (UP00080_2)	2.5e-05		JUN::FOS (MA0099.2)	1.1e-06		JUN::FOS (MA0099.2)	1.1e-06		JUN::FOS (MA0099.2)	1.1e-06
						Rfx3_primary (UP00098_1)	1.6e-06																													Gfi1 (MA0038.1)	4.6e-05		Rara_primary (UP00048_1)	2.2e-06		Rara_primary (UP00048_1)	2.2e-06		Rara_primary (UP00048_1)	2.2e-06
						Cutl1_3494.1 (UP00219_1)	8.1e-06																													Gm397_primary (UP00042_1)	0.00019		Cutl1_3494.1 (UP00219_1)	8e-06		Cutl1_3494.1 (UP00219_1)	7.9e-06		Cutl1_3494.1 (UP00219_1)	7.9e-06
						TAL1::GATA1 (MA0140.2)	0.00015																													Zbtb12_secondary (UP00019_2)	0.00025		TAL1::GATA1 (MA0140.2)	1.3e-05		TAL1::GATA1 (MA0140.2)	1.3e-05		TAL1::GATA1 (MA0140.2)	1.3e-05
						Gata5_secondary (UP00080_2)	0.00015																													ZNF354C (MA0130.1)	0.0028		Gata5_secondary (UP00080_2)	2.5e-05		Gata5_secondary (UP00080_2)	2.5e-05		Gata5_secondary (UP00080_2)	2.5e-05
						Zbtb12_secondary (UP00019_2)	0.00042																													Irf3_secondary (UP00086_2)	0.005		Gfi1 (MA0038.1)	4.6e-05		Gfi1 (MA0038.1)	4.6e-05		Gfi1 (MA0038.1)	4.6e-05
						Ehf_primary (UP00015_1)	0.00053																													NFE2L1::MafG (MA0089.1)	0.0059		Gm397_primary (UP00042_1)	0.00019		Gm397_primary (UP00042_1)	0.00019		Gm397_primary (UP00042_1)	0.00019
						HINFP (MA0131.1)	0.0006																													HINFP (MA0131.1)	0.0077		Zbtb12_secondary (UP00019_2)	0.00025		Zbtb12_secondary (UP00019_2)	0.00025		Zbtb12_secondary (UP00019_2)	0.00025
						Irf3_secondary (UP00086_2)	0.00068																													CTCF (MA0139.1)	0.0099		ZNF354C (MA0130.1)	0.0028		ZNF354C (MA0130.1)	0.0028		ZNF354C (MA0130.1)	0.0028
						CTCF (MA0139.1)	0.00082																													Osr1_secondary (UP00027_2)	0.016		Irf3_secondary (UP00086_2)	0.005		Irf3_secondary (UP00086_2)	0.005		Irf3_secondary (UP00086_2)	0.005
						ZNF354C (MA0130.1)	0.0015																													Eomes_primary (UP00068_1)	0.019		NFE2L1::MafG (MA0089.1)	0.0059		NFE2L1::MafG (MA0089.1)	0.0059		NFE2L1::MafG (MA0089.1)	0.0059
						Eomes_primary (UP00068_1)	0.01																													RFX2 (MA0600.1)	0.037		HINFP (MA0131.1)	0.0077		HINFP (MA0131.1)	0.0077		HINFP (MA0131.1)	0.0077
						Osr1_secondary (UP00027_2)	0.011																																CTCF (MA0139.1)	0.0099		CTCF (MA0139.1)	0.0099		CTCF (MA0139.1)	0.0099
						NFE2L1::MafG (MA0089.1)	0.012																																Osr1_secondary (UP00027_2)	0.016		Osr1_secondary (UP00027_2)	0.016		Osr1_secondary (UP00027_2)	0.016
						Gfi1 (MA0038.1)	0.012																																Eomes_primary (UP00068_1)	0.019		Eomes_primary (UP00068_1)	0.019		Eomes_primary (UP00068_1)	0.019
						Gm397_primary (UP00042_1)	0.019																																RFX2 (MA0600.1)	0.038		RFX2 (MA0600.1)	0.037		RFX2 (MA0600.1)	0.037
